# Supplementary material for: Full-length transcriptome analysis of the bloom-forming dinoflagellate Akashiwo sanguinea by single-molecule real-time sequencing
Source: Front Microbiol. 2022 Oct 17;13:993914. doi: 10.3389/fmicb.2022.993914 (PMC9618608; doi:10.3389/fmicb.2022.993914)
Supplement: Supplementary file 1 [file Data_Sheet_1.ZIP]

Archive with 1 entries (1 files):
- Supplementary material.fasta
