# Supplementary material for: Full-length transcriptome analysis of the bloom-forming dinoflagellate Akashiwo sanguinea by single-molecule real-time sequencing
Source: Front Microbiol. 2022 Oct 17;13:993914. doi: 10.3389/fmicb.2022.993914 (PMC9618608; doi:10.3389/fmicb.2022.993914)
Supplement: Supplementary file 1 [file Data_Sheet_1.ZIP › Supplementary material.fasta]

>transcript_HQ_CT_transcript0/f2p0/11908
GGTGCAAGACTGTCATCTGGAACGGTCCCATGGGTGTGTTTGAGAGCTCGCAGTTCGCCAAGGGCACCTACGACATTGCTGAGTGCTTGGCTGAGCTCACAGAGAAAAACGGAGCCATCACCATCATTGGAGGAGGAGACTCTGTGTCAGCTGTGAACAAGTCTGGCCTGGCAGAAAAGATGTCCCACATTTCCACAGGAGGGGGGTGCCAGCTTGGAGCTGCTGGAGGGCAAGGTGCTGCCAGGAGTTGCTGCTCTTGATGATGTGGCGGAGCCTGTGGCAGCAGCATTTTGTGGCGAGCGAGTTGCTGCAGCAAGAAGCCCATCGGTGTTGTTGAAAGCCAAGAAGTCCGTAGAAGACCTCGACGAGGCAGAGCTGAAGGGCAAGAAGGTGCTGATCCGCTGTGACCTGAATGTGCCCTTGAATTCGGACTTGCAGATCACAGATGAGACCCGAATCACGGCATCGGTCCCAACCATCAAGTACCTCTGTGACAAGGGTGCCAAGGTCATTGCCTGCTCTCACCTTGGCCGCCCCAAGGAAGGCCCAGAGGAGAAGTTCTCACTGAAGCCTGTTGCAAAGCGCATGGGTGAAATCATGGAGAAGGATATCAAGTGTGCTCCAGACTGCAAGGCAACGGATGAGGTGAAAAGCTTAGTGGAAGGCATGGCTGAGGGCGATGTGGTGATCCTTGAGAACACGCGTTTCTACAAGGGCGAAACAAAAAATGATTCCGAGCTGGCAGAGAGCATGGCATCCCTTGCAGATCTGTTCGTGAACGACGCCTTTGGCACAGCTCACCGTGCCCATTCCTCAACAGAGGGCGTGACGCAGTTCCTGAAGCCATGTGTCTCAGGCTTTCTGCTAAAGAAGGAGCTGGACTACCTCAAAGGTGCAGTAGATGAGCCCAAGAAGCCCATGGCGGCAATTGTGGGCGGTGCCAAGGTGAGCACCAAGATCCCAGTGATTGAGTCAATGCTTGACAAGGTGGACAAGCTCATTATCGGAGGTGGCATGGTCTTCACCTTCTTCAAGGCACGTGGTCTTTCTGTTGGCAATTCGCTCGTTGAAGAGGACATGGTGGAGCTTGCCAAGTCACTGGAGGAGAAGGCCAAGGCCAAGGGTGTTGAGGTGATACTCCCCAAGGACATTGCATGCGGGGATGCTTTCCCTGGTGATGGGAAGGAGGTGGGCTTCAAAGTGGTGCCAGCCGATGCCATTCCTGATGGCTGGTTGGGTCTTGACAATGGCCCTGAGGCAACCGAGGAGATTAAGGCAGCACTTGCAGACTGCAAGACTGTCATCTGGAACGGTCCCATGGGTGTGTTTGAGAGCTCGCAGTTCGCCAAGGGCACCTACGACATTGCTGAGTGCTTGGCTGAGCTCACAGAGAAAAACGGAGCCATCACCATCATTGGAGGAGGAGACTCTGTGTCAGCTGTGAACAAGTCCGGCCTGGCAGAAAAGATGTCCCACATTTCCACAGGAGGGGGTGCCAGCTTGGAGCTGCTGGAGGGCAAGGTGCTGCCAGGAGTTGCTGCTCTTGATGATGTGGCGGAGCCTGTGGCAGCAGCATTTTGTGGTGAGCGAGTTGCTGCAGCAAGAAGCCCATCGGTGTTGTTGAAAGCCAAGAAGTCCGTGGAAGACCTCGACGAGGCAGAGCTGAAGGGCAAGAAGGTGCTGATCCGCTGTGACCTGAATGTGCCCTTGAATTCGGACTTGCAGATCACAGATGAGACCAGAATCACAGCATCGGTCCCAACCATCAAGTACCTCTGTGACAAGGGTGCCAAGGTCATTGCCTGCTCTCACCTTGGCCGCCCCAAGGAAGGCCCAGAGGAGAAGTTCTCACTGAAGCCTGTTGCAAAGCGCATGGGTGAAATCATGGAGAAGGACATCAAGTGTGCTCCAGACTGCAAGGCAACGGATGAGGTGAAAAGCTTAGTGGAAGGCATGGCTGAGGGCGATGTGGTGATCCTTGAGAACACGCGTTTCTACAAGGGCGAAACAAAAAATGATTCCGAGCTGGCAGAGAGCATGGCATCCCTTGCAGATCTGTTCGTGAACGATGCTTTTGGCACAGCTCACCGTGCCCATTCCTCAACAGAGGGCGTGACGCAGTTTCTGAAGCCATGTGTCTCAGGCTTTCTGCTGAAGAAGGAGCTGGACTACCTCAAAGGTGCAGTGGATGAGCCCAAGAAGCCCATGGCGGCAATTGTGGGTGGTGCCAAGGTGAGCACCAAGATCCCAGTGATTGAGTCAATGCTTGACAAGGTGGACAAGCTCATTATCGGAGGTGGCATGGTCTTCACCTTCTTCAAGGCACGTGGTCTTTCTGTTGGCAATTCGCTTGTTGAAGAGGACATGGTGGAGCTTGCTAAGTCACTGGAGGAGAAGGCCAAGGCCAAGGGTGTTGAGGTGATACTCCCCAAGGACATTGCATGCGGGGATGCTTTCCCTGGTGATGGGAAGGAGGTGGGCTTCAAAGTGGTGCCAGCCGATGCCATTCCTGATGGCTGGTTGGGTCTTGACAATGGCCCTGAGGCAACCGAGGAGATTAAGGCAGCACTTGCAGACTGCAAGACTGTCATCTGGAACGGTCCCATGGGTGTGTTTGAGAGCTCGCAGTTCGCCAAGGGCACCTACGACATTGCTGAGTGCTTGGCTGAGCTCACAGAGAAAAACGGAGCCATCACAATCATTGGAGGAGGAGACTCTGTGTCAGCTGTGAACAAGTCCGGCCTGGCAGAAAAGATGTCCCACATTTCCACAGGAGGGGGTGCTAGCTTGGAGCTGCTGGAGGGCAAGGTGCTGCCAGGAGTTGCTGCTCTTGATGATGTGGCGGAGCCTGTGGCAGCAGCATTTTGTGGTGAGCGAGTTGCTGCAGCAAGAAGCCCATCGGTGTTGTTGCAAGCCAAGAAGTCCGTGGAAGACCTCGACGAGGCAGAGCTGAAAGGCAAGAAGGTGCTGATCCGCTGTGACCTGAATGTGCCCTTGAATTCAGACTTGCAGATCACAGATGAGACCCGAATCACGGCATCGGTCCCAACCATCAAGTACCTCTGTGACAAGGGTGCCAAGGTCATTGCCTGCTCTCACCTTGGCCGCCCCAAGGAAGGGCCAGAGGAGAAGTTCTCACTGAAGCCTGTTGCAAAGCGCATGGGTGAAATCATGGAGAAGGACATCAAGTGTGCTCCAGACTGCAAGGCAACGGATGAGGTGAAAAGCTTAGTGGAAGGCATGGCTGAGGGCGATGTGGTGATCCTTGAGAACACGCGTTTCTACAAGGGCGAAACAAAAAATGATTCCGAGCTGGCAGAGAGCATGGCATCCCTTGCAGATCTGTTCGTGAACGACGCATTTGGCACAGCTCACCGTGCCCATTCCTCAACAGAGGGCGTAACGCAGTTCCTGAAGCCATGTGTCTCAGGCTTTCTGCTGAAGAAGGAGCTGGACTACCTCAAAGGTGCAGTGGATGAGCCCAAGAAGCCCATGGCGGCAATTGTGGGCGGTGCCAAGGTGAGCACCAAGATCCCAGTGATTGAGTCAATGCTTGACAAGGTGGACAAGCTCATTATCGGAGGTGGCATGGTCTTCACCTTCTTCAAGGCACGTGGTCTTTCTGTTGGCAATTCGCTCGTTGAAGAGGACATGGTGGAGCTTGCCAAGTCACTGGAGGAGAAGGCCAAGGCCAAGGGTGTTGAGGTGATACTCCCCAAGGACATTGCATGCGGGGATGCTTTCCCTGGTGATGGGAAGGAGGTGGGCTTCAAAGTGGTGCCAGCCGATGCCATTCCTGATGGCTGGTTGGGTCTCGACAATGGCCCTGAGGCAACCGTGGAGATTAAGGCAGCACTTGCAGACTGCAAGACTGTCATCTGGAACGGTCCCATGGGTGTGTTTGAGAGCTCGCAGTTCGCCAAGGGCACCTACGACATTGCTGAGTGCTTGGCTGAGCTCACAGAGAAAAACGGAGCCATCACCATCATTGGAGGAGGAGACTCTGTGTCAGCTGTGAACAAGTCCGGCCTGGCAGAAAAGATGTCCCACATTTCCACAGGAGGGGGTGCCAGCTTGGAGCTGCTGGAGGGCAAGGTGCTGCCAGGAGTTGCTGCTCTTGATGATGTGGCGGAGCCTGTGGCAGCAGCATTTTGTGGTGAGCGAGTTGCTGCAGCAAGAAGCCCATCGGTGTTGTTGCAAGCCAAGAAGTCCGTAGAAGACCTCGACGAGGCAGAGCTGAAGGGCAAGAAGGTGCTGATCCGCTGTGACCTGAATGTGCCCTTGAATTCGGACTTGCAGATCACAGATGAGACCCGAATCACGGCATCGGTCCCAACCATCAAGTACCTCTGTGACAAGGGTGCCAAGGTCATTGCCTGCTCTCACCTTGGCCGCCCCAAGGAAGGCCCAGAGGAGAAGTTCTCACTGAAGCCTGTTGCAAAGCGCATGGGTGAAATCATGGAGAAGGATATCAAGTGTGCTCCAGACTGCAAGGCAACGGATGAGGTGAAAAGCTTAGTGGAAGGCATGGCTGAGGGCGATGTGGTGATCCTTGAGAACACGCGTTTCTACAAGGGCGAAACAAAAAATGATTCCGAGCTGGCAGAGAGCATGGCATCCCTTGCAGATCTGTTCGTGAACGACGCATTTGGCACAGCTCACCGTGCCCATTCCTCAACAGAGGGCGTGACGCAGTTCCTGAAGCCATGTGTCTCAGGCTTTCTGCTGAAGAAGGAGCTGGACTACCTCAAAGGTGCAGTGGATGAGCCCAAGAAGCCCATGGCGGCAATTGTGGGCGGTGCCAAGGTGAGCACCAAGATCCCAGTGATTGAGTCAATGCTTGACAAGGTGGACAAGCTCATTATCGGAGGTGGCATGGTCTTCACCTTCTTCAAGGCACGTGGTCTTTCTGTTGGCAATTCGCTCGTTGAAGAGGACATGGTGGAGCTTGCTAAGTCACTGGAGGAGAAGGCCAAGGCCAAGGGTGTTGAGGTGATACTCCCCAAGGACATTGCATGCGGGGATGCTTTCCCTGGTGATGGGAAGGAGGTGGGCTTCAAAGTGGTGCCAGCCGATGCCATTCCTGATGGCTGGTTGGGTCTTGACAATGGCCCTGAGGCAACCGAGGAGATTAAGGCAGCACTTGCAGACTGCAAGACTGTCATCTGGAACGGTCCCATGGGTGTGTTTGAGAGCTCGCAGTTCGCCAAGGGCACCTACGACATTGCTGAGTGCTTGGCTGAGCTCACAGAGAAAAACGGAGCCATCACCATCATTGGAGGAGGAGACTCTGTGTCAGCTGTGAACAAGTCCGGCCTGGCAGAAAAGATGTCCCACATTTCCACAGGAGGGGGTGCCAGCTTGGAGCTGCTGGAGGGCAAGGTGCTGCCAGGAGTTGCTGCTCTTGATGATGTGGCGGAGCCTGTGGCAGCAGCATTTTGTGGTGAGCGAGTTGCTGCAGCAAGAAGCCCATCGGTGTTGTTGCAAGCCAAGAAGTCCGTGGAAGACCTCGACGAGGCAGAGCTGAAGGGCAAGAAGGTGCTGATCCGCTGTGACCTGAATGTGCCCTTGAATTCGGACTTGCAGATCACAGATGAGACCAGAATCACGGCATCGGTCCCAACCATCAAGTACCTTTGTGACAAGGGTGCCAAGGTCATTGCCTGCTCTCACCTTGGCCGCCCCAAGGAAGGGCCAGAGGAGAAGTTCTCACTAAAGCCTGTTGCAAAGCGCATGGGTGAAATCATGGAGAAGGACATCAAGTGTGCTCCAGACTGCAAGGCAACGGATGAGGTGAAAAGCTTAGTGGAAGGCATGGCTGAGGGCGATGTGGTGATCCTTGAGAACACGCGTTTCTACAAGGGAGAGACAAAAAATGATTCCGAGCTGGCGGAGAGCATGGCATCCCTTGCAGATCTGTTCGTGAACGACGCTTTTGGCACAGCTCACCGTGCCCATTCCTCAACAGAGGGCGTGACGCAGTTCCTGAAGCCATGTGTCTCAGGCTTTCTGCTGAAGAAGGAGCTGGACTACCTCAAAGGTGCAGTGGATGAGCCCAAGAAGCCCATGGCGGCAATTGTGGGTGGTGCCAAGGTGAGCACCAAGATCCCAGTGATTGAGTCAATGCTTGACAAGGTGGACAAGCTCATTATCGGAGGTGGCATGGTCTTCACCTTCTTCAAGGCACGTGGTCTTTCTGTTGGCAATTCGCTCGTTGAAGAGGACATGGTGGAGCTTGCCAAGTCACTGGAGGAGAAGGCCAAGGCCAAGGGTGTTGAGGTGATACTCCCCAAGGACATTGCATGCGGGGATGCTTTCCCTGGTGATGGGAAGGAGGTGGGCTTCAAAGTGGTGCCAGCCGATGCCATTCCTGATGGCTGGCTGGGTCTTGACAATGGCCCTGAGGCAACCGAGGAGATTAAGGCAGCACTTGCAGACTGCAAGACTGTCATCTGGAACGGTCCCATGGGTGTGTTTGAGAGCTCGCAGTTCGCCAAGGGCACCTACGACATTGCTGAGTGCTTGGCTGAGCTCACAGAGAAAAACGGAGCCATCACCATCATTGGAGGAGGAGACTCTGTGTCAGCTGTGAACAAGTCCGGCCTGGCAGAAAAGATGTCCCACATTTCCACAGGAGGGGGTGCCAGCTTGGAGCTGCTGGAGGGCAAGGTGCTGCCAGGAGTTGCTGCTCTTGATGATGTGGCGGAGCCTGTGGCAGCAGCATTTTGTGGTGAGCGAGTTGCTGCAGCAAGAAGCCCATCGGTGTTGTTGAAAGCCAAGAAGTCCGTGGAAGACCTCGACGAGGCAGAGCTGAAGGGCAAGAAGGTGCTGATCCGCTGTGACCTGAATGTGCCCTTAAATTCAGACTTGCAGATCACAGATGAGACCAGAATCACGGCATCGGTCCCAACCATCAAGTACCTTTGTGACAAGGGTGCCAAGGTCATTGCCTGCTCTCACCTTGGCCGCCCCAAGGAAGGGCCAGAGGAGAAGTTCTCACTGAAGCCTGTTGCAAAGCGCATGGGTGAAATCATGGAGAAGGACATCAAGTGTGCTCCAGACTGCAAGGCAACGGATGAGGTGAAAAGTTTAGTGGAAGGCATGGCTGAGGGCGATGTGGTGATCCTTGAGAACACGCGTTTCTACAAGGGCGAAACAAAAAATGATTCCGAGCTGGCGCAGAGCATGGCATCCCTTGCAGATCTGTTCGTGAACGACGCATTTGGCACAGCTCACCGTGCACATTCCTCAACAGAGGGCGTGACGCAGTTCCTGAAGCCATGTGTCTCAGGCTTTCTGCTGAAGAAGGAGCTGGACTACCTCAAAGGTGCAGTAGATGAGCCCAAGAAGCCCATGGCGGCAATTGTGGGTGGTGCCAAGGTGAGCACCAAGATCCCAGTGATTGAGTCAATGCTTGACAAGGTGGACAAGCTCATTATCGGAGGTGGCATGGTCTTCACCTTCTTCAAGGCACGTGGTCTTTCTGTTGGCAATTCGCTCGTTGAAGAGGACATGGTGGAGCTTGCCAAGTCACTGGAGGAGAAGGCCAAGGCCAAGGGTGTTGAGGTGATACTCCCCAAGGACATTGCATGCGGGGATGCTTTTCCAGGTGATGGGAAGGAGGTGGGCTTCAAAGTGGTGCCAGCTGATGCCATTCCTGATGGCTGGTTGGGTCTTGACAATGGCCCTGAGGCAACTGAGGAGATCAAGGCAGCGCTTGCAGACTGCAAGACTGTCATCTGGAACGGTCCCATGGGTGTGTTTGAGAGCTCGCAGTTCGCCAAGGGCACCTACGACATTGCTGAGTGCTTGGCTGAGCTCACAGAGAAAAACGGAGCCATCACAATCATTGGAGGAGGAGACTCTGTGTCAGCTGTGAACAAGTCCGGCCTGGCAGAAAAGATGTCCCACATTTCCACAGGAGGGGGTGCTAGCTTGGAGCTGCTGGAGGGCAAGGTGCTGCCAGGAGTTGCTGCTCTTGATGATGTGGCGGAGCCTGTGGCAGCAGCATTTTGTGGTGAGCGAGTTGCTGCAGCAAGAAGCCCATCGGTGTTGTTGAAAGCCAAGAAGTCCGTGGAAGACCTCGACGAGGCAGAGCTGAAGGGCAAGAAGGTGCTGATCCGCTGTGACCTGAATGTGCCCTTAAATTCAGACTTGCAGATCACAGATGAGACCAGAATCACGGCATCGGTCCCAACCATCAAGTACCTCTGTGACAAGGGTGCCAAGGTCATTGCCTGCTCTCACCTTGGTCGCCCCAAGGAAGGCCCGGAGGAGAAGTTTTCTCTGAAGCCTGTTGCAAAGCGCATGGGTGAGATCATGGAGAAGGACATCAAGTGTGCTCCAGACTGCAAGGCAACGGATGAGGTGAAAAGCTTAGTGGAAGGCATGGCCGAGGGCGATGTGGTGATCCTTGAGAACACGCGTTTCTACAAGGGCGAAACAAAAAATGATTCCGAGCTGGCAGAGAGCATGGCATCCCTTGCAGATCTGTTCGTGAACGACGCATTTGGCACAGCTCACCGTGCACATTCCTCAACAGAGGGCGTGACGCAGTTCCTGAAGCCATGTGTCTCAGGCTTTCTGCTGAAGAAGGAGCTGGACTACCTCAAAGGTGCAGTGGATGAGCCCAAGAAGCCCATGGCGGCAATTGTGGGTGGTGCCAAGGTGAGCACCAAGATCCCAGTGATTGAGTCAATGCTTGACAAGGTGGACAAGCTCATTATCGGAGGTGGCATGGTCTTCACCTTCTTCAAGGCACGTGGTCTTTCTGTTGGCAATTCGCTCGTTGAAGAGGACATGGTGGAGCTTGCCAAGTCACTGGAGGAGAAGGCCAAGGCCAAGGGTGTTGAGGTGATACTCCCCAAGGACATTGCATGTGGGGATGCTTTCCCTGGTGATGGGAAGGAGGTGGGCTTCAAGGTGGTGCCAGCTGATGCCATTCCTGATGGCTGGTTGGGTCTTGACAATGGCCCTGAGGCAACCGAGGAGATCAAGGCAGCGCTTGCAGACTGCAAGACTGTCATCTGGAACGGTCCCATGGGTGTGTTTGAGAGCTCGCAGTTCGCCAAGGGCACCTATGACATTGCTGAGTGCTTGGCTGAGCTCACAGAGAAAAACGGAGCCATCACCATTATTGGAGGAGGAGACTCTGTGTCAGCTGTGAACAAATCCGGCCTGGCAGAAAAGATGTCCCACATTTCCACAGGAGGGGGTGCCAGCTTGGAGCTGCTGGAAGGCAAGGTACTGCCAGGAGTTGCTGCCCTTGATGATGTGGCGGAGCCTGTGGCAGCAGCATTTTGTGGTGAGCGAGTTGCTGCAGCAAGAAGCCCATCGGTGCTGTTGCAAGCCAAGAAGTCCGTGGAAGACCTCGACGAGGCAGAGCTGAAGGGCAAGAAGGTGCTGATCCGCTGTGACCTGAATGTGCCCTTAAATTCAGACTTGCAGATCACAGATGAGACCAGAATCACGGCATCGGTCCCAACCATCAAGTACCTCTGTGACAAGGGTGCCAAGGTCATTGCCTGCTCTCACCTTGGCCGCCCCAAGGAAGGCCCAGAGGAGAAGTTCTCACTAAAGCCTGTTGCAAAGCGCATGGGTGAAATCATGGAGAAGGACATCAAGTGTGCTCCAGACTGCAAGGCAACGGATGAGGTGAAAAGCTTAGTGGAAGGCATGGCCGAGGGCGATGTGGTGATCCTTGAGAACACGCGTTTCTACAAGGGAGAGACCAAAAATGATTCCGAGCTGGCAGAGAGCATGGCATCCCTTGCAGATCTGTTCGTGAACGACGCATTTGGCACAGCTCACCGTGCACATTCCTCAACAGAGGGCGTGACGCAGTTCCTGAAGCCATGTGTCTCAGGCTTTCTGCTGAAGAAGGAGCTGGACTACCTCAAAGGTGCAGTAGATGAGCCCAAGAAGCCCATGGCGGCAATTGTTGGTGGTGCCAAGGTGAGCACCAAGATCCCAGTGATTGAGTCAATGCTTGACAAGGTGGACAAGCTCATTATCGGTGGTGGCATGGTCTTCACCTTCTTCAAGGCACGTGGTCTTTCTGTTGGCAATTCGCTCGTTGAAGAGGACATGGTGGAGCTTGCTAAGTCACTGGAGGAGAAGGCCAAGGCCAAGGGTGTTGAGGTGATACTCCCCAAGGACATTGCATGCGGGGATGCTTTTCCAGGTGATGGGAAGGAGGTGGGCTTCAAAGTGGTGCCAGCCGATGCCATTCCTGATGGCTGGTTGGGTCTTGACAATGGCCCTGAGGCAACCGAGGAGATTAAGGCAGCACTTGCAGACTGCAAGACTGTCATCTGGAACGGTCCCATGGGTGTGTTTGAGAGCTCGCAGTTCGCCAAGGGCACCTACGACATTGCTGAGTGCTTGGCTGAGCTCACAGAGAAAAACGGAGCCATCACCATCATTGGAGGAGGAGACTCTGTGTCAGCTGTGAACAAGTCCGGCCTGGCAGAAAAGATGTCCCACATTTCCACAGGAGGGGGTGCCAGCTTGGAGCTGCTGGAGGGCAAGGTGCTGCCAGGAGTTGCTGCTCTTGATGATGTGGCGGAGCCTGTGGCAGCAGCATTTTGTGGTGAGCGAGTTGCTGCAGCAAGAAGCCCATCGGTGCTGTTGCAAGCCAAGAAGTCCGTGGAAGACCTCGACGAGGCAGAGCTGAAGGGCAAGAAGGTGCTGATCCGCTGTGACCTGAATGTGCCCCTGAATTCAGACTTGCAGATCACAGATGAGACCAGAATCACGGCATCGGTCCCAACCATCAAGTACCTTTGTGACAAGGGTGCCAAGGTCATTGCCTGCTCTCACCTTGGTCGCCCCAAGGAAGGCCCAGAGGAGAAATTCTCACTGAAGCCTGTGGCAAAGCGTATGGGTGAGATCATGGACAAGGACATCAAGTGTGCTCCAGACTGCAAGGCAACGGATGAGGTGAAAAGCTTAGTGGATGGCATGGCCGAGGGCGATGTGGTGATCCTTGAGAACACGCGTTTCTACAAGGGAGAGACCAAAAATGATTCCGAGCTGGCAGAGAGCATGGCATCCCTTGCAGATCTGTTCGTGAACGACGCATTTGGCACAGCTCACCGTGCACATTCCTCAACAGAGGGCGTGACGCAGTTCCTGAAGCCATGTGTTTCAGGCTTTCTGCTGAAGAAGGAGTTGGACTACCTCAAAGGTGCAGTAGATGAGCCCAAGAAGCCCATGGCGGCAATTGTGGGCGGTGCCAAGGTGAGCACCAAGATCCCAGTGATTGAGTCAATGCTTGACAAGGTGGACAAGCTCATTATCGGAGGTGGCATGGTCTTCACCTTCTTCAAGGCACGTGGTCTTTCTGTTGGCAATTCGCTCGTTGAAGAGGACATGGTGGAGCTTGCTAAGTCCCTGGAGGAAAAGGCCAAGGCCAAGGGTGTGGAGGTGATACTCCCCAAGGACATTGCATGCGGGGATGCTTTCCCTGGTGATGGGAAGGAGGTGGGCTTCAAAGTGGTGCCAGCTGATGCCATTCCTGATGGCTGGTTGGGTCTCGACAATGGCCCTGAGGCAACCGAGGAGATCAAGACAGCGCTTGCAGACTGCAAGACTGTCATCTGGAACGGTCCCATGGGTGTGTTTGAGAGCTCGCAGTTCGCCAAGGGCACCTATGACATTGCTGAGTGCTTGGCTGAGCTCACAGAGAAAAACGGAGCCATCACCATCATTGGAGGAGGAGACTCTGTGTCAGCTGTGAACAAGTCCGGCCTGGCAGAAAAGATGTCCCACATTTCCACAGGAGGAGGTGCCAGCTTGGAGCTATTGGAAGGCAAAGTGCTTCCTGGAGTAGCTGCGCTTGATGATGCTTAGTTCTTCTGATCAAAAACCGAGTCCTTGTGATTTGCATCACATTTCATGGCTCCAG
>transcript_HQ_CT_transcript1/f2p0/11202
GGGGAGTCTGCACACTCAAAGCTGAGGGACGTCCAGGGACAGACTGAGAAGGACAAGCAGGAGAGGAATGAACACAAAGCAACAATGGAAGAAAGGTTGGAGTTCCTTGAGAAGCAAGTTGGGGACACAGCAGACAACCACCAGCGGTCATTACAGACGCTTGATGCAAGCCACAAGAGACTTTCTAGTAGTCTAGAGGACTTGCTTTGCAAAGTAAAGGGTGAGAAGGACAACCGAGACGCGCATCATGCTACGCTGAATGAGCGTCTAGAGTTCTTGGAACAGTTTGTTGGTGAGTCAGCCGATAAGCATGACAAACACATGAAAGAGATAGAATCTGCACATTCCAAGCTCAAGGACTTGCAAGGCAACTTCATTGGCGAGAGGAGCTTCAGAGAACAACATGCTTCCACAATCGAAGGGCGTCTTGCATTCCTGGAGAACTTTGTTGGCGAGTCGGCTGATAAGCATGATAACCATGCGAAAGACTTGGAGTCTGCTCACTCAAAGCTGAGGGACATCCAAGCACAGGCTGATAAGGACAAGCAACAGAGGAACGAACACAAAGCGACAATGGAAGAAAGGCTGGAGTTCCTTGAGAAGCAAGTTGGGGATACAGCTGACAATCATCAGCAGTCATTGCAATCACTTGATGCGAACCACAAGAAAATGATCAGTAGCCTGGAAGACTTACATGGCAAAGTGAAGCAAGAACGGGATACACGTGATGGACACCATGCCACATTGAACGATCGCTTGGAATACTTGGAGAAATTCATTGGTGAGTCAGCTGACAAACACGACAAGCATCTGCGCGACCTGGAGTCTGCTCACTCAAAGCTGAGGGACATCCAGGGACAGGCTGAGAAGGACAAGCAGGAGAGGAATGAACACAAAGCAACAATGGAAGAAAGACTGGAGTTCCTTGAGAAACAAGTTGGGGACACAGCAGACAACCACCAGCGGTCGCTACAGGTGCTTGAGGTGAGTCACAAAAAGATTGCCAGTAGCCTGGAAGACCTGCATGGCAAAGTAAAAGGGGAGAAAGACACCCGCGATGCGCACCATGCTACACTGAACGAGCGCGTGGAATTCTTGGAACAGTTTGTCGGTGAATCAGCTGACAAGCATGATAAGCACATGAAAGAGTTGGAGTCTGCACATTCCAAGCTGAGGGATATCCAAGGACAGTCCGAAAAGGATAGGCAGGAAAGACATGAACACAAAGCTTCGATTGAAGAAAGGTTGGAGTTCCTTGAGAAGCAAGTTGGGGACACAGCAGACAACCACCAACAGTCATTACGGGCCCTTGAGACAATTCACAAACAGATGGCCGGCAGTCTGGAGGACCTGCACGGCAAAGTGAAAGGAGAAAGGGACACACGTGATGCGCATCATGCCACAGTGAATGAACGCCTTGAGTACTTAGAAAAGTTTATTGGTGAGTCAGCTGACAAACATGAGAAGCACATGAAAGAGTTGGAGTCTGCCCACTCCAAGTTGAGGGATATTCAAGGCCAGTCCGAGAAGGACAAGCAGGAGAGGAATGAGCACAAAGCAACAATGGAAGAAAGATTGGAGTTCCTCGAGAAGCAAGTGGGGGACTCAGCAGACGCACACCAGCAGTCGTTACAGTCCCTTGAGGCAAACCACAAGAAAATTGCCAGCAGGCTGGAAGAACTGCATGGCAAGGTGAAGGGGGAGACGGACACCCGGGATGCTCACCATGTGACACTGAATGAGCGCTTGGAGTTCTTGGAACAGTTTGTTGGTGAGTCAGCCGACAAGCATGATAAGCATGTGAAAGAACTGGAGTCTGCGCACTCAAAGCTGAGGGATGTCCAGGGACAGGCTGAGAAGGACAAGCAGGAGAGGAATGAACACAAAGCAACAATGGAAGAAAGGTTGGAGTTCCTTGAGAAGCAAGTTGGGGACACAGCAGACAACCACCAGCGGTCATTACAGACGCTTGATGCAAGCCACAAGAGACTTTCTAGTAGTCTAGAGGACTTGCTTGGCAAAGTAAAGGGTGAGAAGGACAACCGAGACGCGCATCATGCTACGCTGAATGAGCGTCTAGAGTTCTTGGAACAGTTTGTTGGTGAGTCAGCCGATAAGCATGACAAACACATGAAAGAGATAGAATCTGCACATTCCAAGCTCAAGGACTTGCAAGGCAACTTCGTTGGCGAGAGGAGCTCCAGAGAACAACATGCTTCCACAATCGAAGGGCGTCTTGCATTCCTAGAGAATTTTGTTGGCGAGTCGGCTGATAAGCATGATAACCATGTGAAAGACTTGGAGTCTGCTCACTCAAAGCTGAGGGACATCCAAGCACGGGCTGACAAGGAAAAGCAACAGAGGAATGAACACAAAGCGACACTGGAAGAAAGGCTGGAGTTCCTTGAGAAGCAAGTTGGGGATACAGCTGACAATCATCAGCAGTCATTGCAATCACTTGATGCGAACCACAAGAAAATGATCAGTAGCCTGGAAGACTTACATGGCAAAGTGAAGCAAGAACGGGATACACGTGATGGACACCATGCCACATTGAACGACCGCTTGGAATACTTGGAGAAGTTCATTGGTGAGTCTGCTGACAAACACGACAAGCACCTGCGCGACCTGGAGTCTGCTCACTCAAAGCTGAGGGACATCCAGGGACAGGCTGAGAAGGACAAGCAGGAGAGGAATGAACACAAAGCAACAATGGAAGAAAGGTTGGAGTTCCTTGAGAAACAAGTTGGGGACACAGCAGACAACCACCAGCGGTCGCTACAGGTGCTTGAGGTGAGTCACAAAAAGATTGCCAGTAGCCTGGAAGACCTGCATGGCAGAGTAAAAAGGGAGAAAGACACCCGCGATGCGCACCATGCTACACTGAACGAGCGCGTGGAATTCTTGGAACAGTTTGTCGGTGAATCAGCTGACAAGCATGATAAGCACATGAAAGAGTTGGAGTCTGCACATTCCAAGCTGAGGGATATCCAAGGACAGTCCGAAAAGGATAGGCAGGAAAGACATGAACACAAAGCTACGATTGAAGAAAGGTTGGAGTTCCTTGAGAAGCAAGTTGGGGACACAGCAGATAACCACCAACAGTCGTTACAGGCCCTTGAGATGAATCACAAAAAGATGGCCGGCAGTCTGGAGGACCTGCACGGCAAAGTGAAAGGAGAAAGGGACACACGTGATGCGCACCATGCCACAGTGAATGAACGCCTGCAATACTTAGAACAGTTTATTGGTGAGTCAGCTGACAAACATGAGAAGCACATGAAAGAGCTGGAGTCTGCCCATTCCAAGTTGAGGGATATTCAAGGCCAGTCCGAGAAGGACAAGCAGGAGAGGAATGAGCACAAAGCAACAATGGAAGAAAGATTGGAGTTCCTCGAGAAGCAAGTGGGGGACTCAGCAGACGCACACCAGCAGTCGTTACAGTCCCTTGAGGCAAACCACAAGAAAATTGCCAGCAGTCTGGAGGAACTGCATGGCAAGGTAAAGGGAGAGAAGGACACCCGAGATGCTCACCATGCGACACTGAATGAGCGCTTGGAGTTCTTGGAACAGTTTGTTGGTGAGTCAGCCGACAAGCATGATAAGCATGTGAAAGAACTGGAGTCTGCGCACTCAAAGCTGAGGGATGTCCAGGGACAGGCTGAGAAGGACAAGCAGGAGAGGAATGAACACAAAGCAACAATGGAAGAAAGGTTGGAGTTCCTTGAGAAGCAAGTTGGGGACACAGCAGACAACCACCAGCGGTCATTACAGACGCTTGATGCAAGCCACAAGAGACTTTCTAGTAGTCTAGAGGACTTGCTTGGCAAAGTAAAGGGTGAGAAGGACAACCGAGACGCGCATCATGCTACGCTGAATGAGCGTCTAGAGTTCTTGGAACAGTTTGTTGGTGAGTCAGCCGATAAGCATGACAAACACATCAAAGAGATAGAATCTGCACATTCCAAGCTCAAGGACTTGCAAGGCAACTTCGTTGGCGAGAGGAGCTTCAGAGAACAACATGCTTCCACAATCGAAGGGCGTCTTGAAGAGCTTGAGCGTCAACTGGGAGAGAATACTGAATCCCACGCAAAAGCTCTCCAGACACTGGAAGCAAATCACAAAAAGCTGCGCGGCAACTTGGACGACCTACAAGGATCTCACCATGAGGAGCGAGAGAAGAGAGATGGACATCACGCAACATTCTCAGAGCGAGTAGAGTACTTGGAGAATCTCATTGGTGAGTCCGCAGACAGGCAGAGTAAAGCGTTGGATGATACCAAAGTCAAGCTCCAAGACGCTCAAAGCCAGATAAAGGCTGCAAAAGATGCTCACAGTACGCATCGTGCTACAATTGAAGAACGTCTTGAAGGGCTGGAAAAGCTGATGAAGGATAAAGATGCTGAGCACTCTCGTGCTCTAGAAGCAGCTCATGCAGGCACAAGAGAGCTACGAGAAGTAACTGTCAAAGAAAGATCTTTACGCGAACAGCATCATGCAGATACAGCTGAACGGCTTGAGTTCCTGGAGAAGCAGATTGGCGATTCTGCAGACAAGCATGCCCAGGCTGTGGAAGCCCTGGAGGCAAGGCACCAAGTCCTGAAGAGCAATTTTGATGAACTCCATGGCAAAGTGAAAGGTCACAAAGAGTCCGTGGAAGGGCACCATGCCACAATAGCGGAACGCCTTGACTATCTGGAGACATTCATTGGTGAGTCTGCTGACAAACATGAAAAACATATGAAAGAGCTTGAAAGCGCACACTCCAAAATAAAGGGCTTGCAAGACACGCATGCCCAGGACAAGGCTGCCAGGGATACGCACCATGCAACAATGGAGGAGCGCTTGGAATTCCTTGAGAAGCAAGTTGGTGATTCGGCTGACCAGCACGCAAAATTCATGGAGGTAGTTGACGCCAAGCACAAAAAACTAGCTGGCAGTTTAGATGAGATCCATGGAAAAGTTAAAGGGGAGCGGGATGAGCGCAATGCACATCACTCCACGATCAATGAGCGGATTGACTACCTCGAGAAGTTTGTTGGTGAGTCAGCTGACAAACATCAGAAGCATGTCAAAGACTTGGAGTCTGCACACAACAAGATCAAGGACGTGCAAAGTCTGATGTCGAGTGACCGTTCCAAGCAGGACGAGCATCATGCTACAATGGAAGACCGACTAGAATTCCTTGAGAAGCAAATTGGTGATTCCGCGGACAAGCATGAAAGAGCTGAAACCATGCTGAAGGAATTGAGCGCAAACCATAAGAAACTGAACAGCAGCCTGGATGACTTAGGCGGAAAATTCAAGGGCGAGAAAGATGCTCGCAGTGCACACCACGCCACGGTAGCAGAGCGTCTTGAATTCTTGGAAAAATTTGTTGGTGAGTCGGCTGACAAGCATGACAAACATGTGAGAGAGATCGAGTCTGCGAATGCCAAACTCAAGGACCTGCAAGGCAACTTGGTGGGTGAAAAGGGCAGCCGAGAGCAGCATGCCTCCACTATGGAAGAGCGACTCGAAGAGCTTGAACGTCAGCTTGGTGAAAATTCGGAATTTCATATGAGAACCATTGAGACGCTTGAAGCAAATCACAAAAAGATGCGTGGAAACCTGGACGAGCTTCAAGGAAGCCATAAGGATGAGAAGGACAAGAGAGAAGAGCATCATTCAACCATAGCTGAGCGCCTTGAATATTTGGAGAATCTTATTGGCGAGTCTGCTGACAAGCATGGCAAGGCGTTGGACGATACAAAATCCAAGCTACAAGATGCATATGGTCAAATAAAGGCCGCAAAGGATGCGCACGATGTGCATCGCCTTACACTTGAAGATCGATTGGAACAGTTGGAGAAGACGATATCCGACGCGTCGGGGAAGCATTCTCGTGATCTTGAAGCTGTGCACGCGCGGTCCAGAGACCTGCAGAGCAGGCATGATAGTGACAAGGCTCAGCGTGATGCTAACCACGCCAGCCTTGAACAGCGCTTGGATTTCCTTGAAAAACAAGTTGGTGACAATGCTGACGCTCATATCAAGGCAGTCAGTGCTCTTGAAATGAGCCACAGGAAGTTGAATGGTACTATTGATGAGCTTCATGGAAAAGTGAAGGGGGACAAAGAGAAGACACTGGAAACCCACGCGACACTTGCTCAGCGAGTCGAATACCTTGAGCAGTTTGTAGGTGAGTCTGCTGACAAACATGAGAAGCACCTGAAGGAGATTGAATCTGCCCACAGTAAGTTGAAGGACCTGCAGAGCCTGCAAGCTGGGGACAAAGCAGCTCGGGAACAAGTACACGCTACCGTAGAGGTGCGCTTAGAGTTCCTTGAGAGGCAGGTTGGGGAGAGTGCCGACCAGCACGACAAATCTCAGCAAACATTGAAGAAGTTAACTGGGACTGTGGAAGATTTGCATGGCAAAGTCAAGGGTGAAAAAGACACGCGTGACTCTGCACATGCAACTCTCAGTGAACGTGTGGATTATCTGGAGAAGTTTGTGGGCGAGTCTGCTGATAAGCACGATAAGCACTTGAAGGAAATTGAATCTGCCCATGCCAAGCTGAAGGACGTCAATACGATGATGACGAATGAAAAGGCTGCACGTGATCGTCACCATGCAACGGTCGAAGAGCGACTCGAATTTCTCGAGAAACAGGCTGGCGACGCTGCAGACTTCCACAGCAAGGCCATGCAGTCCATGGAGAACAACCATAAGAAACTTGTCAACTCACTGGAAGAGGTACACAGTAAAGTGAAAGGCGAAAAAGAGGCTCGCAGTGCACACCACGCCACAATAGCAGAGCGTCTTGAATTCTTGGAAAAATTTGTTGGTGAGTCAGCTGACAAGCATGACAAACATGTGAGAGAGATCGAGTCTGCGAATGCCAAACTCAAGGACCTGCAAGGCAACTTGGTGGGTGAAAGGAGCAGCCGAGAGCAGCATGCCTCCACCATGGAAGAGCGACTCGAAGAGCTTGAACGTCAGCTTGGTGAGAATTCTGAATTTCATATGAGAACCCTTGAGACGCTTGAAGCAAATCACAAAAAAATGCGTGCAAACTTGGACGAGCTTCAAGGAAGCCATAAGGATGAGAAGGACAAGAGAGAAGAGCATCATGCCACCATATCTGAGCGCCTTGAATATTTGGAGAATCTTATTGGCGAGTCTGCTGACAAGCATGGCAAGGCGTTGGACGATACAAAATCCAAGCTGCAAGATGCATACGGTCAAATAAAGGCCGCCAAGGATGCGCACGATGTGCATCGCCTTACACTTGAAGATCGATTGGAAACGTTGGAGAAGACGATATCCGACGCGTCGGGGAAGCATTCTCGTGATCTTGAAGCTGTGCACGCGCGGTCCAGAGACCTCCAGAGCAGGCATGATAGTGACAAGGCTCAGCGTGATGCTAACCACGCCAGCCTTGAACAGCGCTTGGATTTCCTTGAAAAACAAGTTGGTGACAATGCTGACGCTCATATCAAGGCAGTCAGTGCTCTTGAAATGAGCCACAGGAAGTTGAATGGTACTATTGATGAGCTTCATGGAAAAGTGAAGGGGGACAAAGAGAAGACACTGGAAACCCACGCGACACTTGCTCAGCGAGTCGAATACCTTGAGCAGTTTGTAGGTGAGTCTGCTGACAAACATGAGAAGCACCTGAAGGAGATTGAATCTGCCCACAGTAAGTTGAAGGACCTGCAGAGCCTGCAAGCTGGGGACAGAGCAGCTCGGGAACAAGTACACGCTACCGTGGAGGAGCGCTTAGAATTTCTTGAGAGGCAGGTTGGGGAGAGTGCCGACCAGCACGACAAATCTCAGCAAACATTGAAGAAGTTAACTGGGACTGTGGAAGATTTGCATGGCAAAGTCAAGGGTGAAAAAGACACACGTGACTCTGCACATGCAACTCTCAGTGAACGTGTGGATTATCTGGAGAAGTTTGTGGGCGAGTCTGCTGATAAGCACGATAAGCACATGAAGGAAATTGAATCTGCCCATGCCAAGCTGAAGGACGTCAATACGATGATGACGAATGAAAAGGCTGCACGTGATCGTCACCATGCAACGGTCGAAGAGCGACTCGAGTTTCTCGAGAAACAGGTTGGTGACGCTGCAGACTTCCACAGCAAGGCCATGCAGTCCATGGAGAACAACCATAAGAAACTTGTCAGTTCACTGGAAGAGGTGCACAGTAAAGTGAAAGGCGAAAAAGAGGCTCGCAGTGCACACCACGCCACAATAGCAGAGCGCCTTGAATTCTTGGAAAAATTTGTTGGTGAGTCGGCTGACAAACATGAAAGGCATTTGAAAGAAATTGAGAGCGCCAAGTCTCGCTTGGCAGATATGAATGGAGCAGTTTTCGGGGAGAAGGCTGCACGAGAGAAGCATCATGCAACTATGGAGCAGCGTCTGGAGCAAATTGAGAAACTCCTTGGTGAGTCAATCGACACCCATTCTAAGTCCGTGCGACAGCTTGAGCTAAAACACGGTGATCTAAGAAGCCTCATGGATGCGTTGCATGGGCATGTGAAGAACGACAAGGAGAGCCGCAATGCAGACCACTCCTTGATGAATGATAAATTGAGTCTGCTTGAGGTTTATATGAATGATTCCGCGAGTAAGCATGATAAGCATCTTAAAGAAATTGATGCTGCTCACTCCAAGATTCGAGAACTTCAGAACTTGTGCGCAGCTGATAAGGCACATATTCAGAGGCACCATTCCACAGTTGAAGAGCGCCTCGAGTACTTGGAAAAGCAAGTCAGCGAAACTGCGGATTCCCATGACAACGCAGTGAAGAGTTTTGAGCAAAGCACCAGAAAGCTGAACAACAGCTTGGATGAGCTGATAGTCAGGGTCAAAAGTGAGAAAGAGTTTCGAGATGCTACGCACTCCACATTCCATGAGCGTGTTGAAATTGTGGAGAAGTTCATCATCGAATCAGGGGACAAGCACGACAAGCACCTTAAAGACATCGACACAGCAACTTCAAGGCTCAGGGATCTTCAGGCTTCTTTGGCTGCGGACAGGATGGCAAGGGACCAGTATAGGTTATCCTTTGAAGAGAGAATCGACTTGGCAGAGAAGACTTTTGCTGAATCAGCAGATAATTGTGCCAAGTCAATTGAATCTTTGGAGTTCTCGTACAAAAAAATGCGCGGGAACCTCGACGAGTTTAACGCAATGATTCGCGGCGAAAAGGATGAGAGAAGAACGAGCGAAGAATCCTTTGCCGAGCGTCTGGACTACTTGGAAAGATTCGTGGGTGACTCCTCAGAGAAACACGGCAAGTACATGAAGGACCTGGAAGCTGCAAATGCAAGGCTCAAAGACATAACCGGCAGAGTGCAAGGTGGGCAACATCAGGCCAACGAGCGCCATGCTTCCTTGGAGGAGCGTCTTGAAAGCGTGGAAAGATTCCTTGGTGACAATTCCGATAAGCAGTCTGATCTCACCACGATGCTGAAGGAGCTCCGGGAAGCGTTGGGTGATCAAAGCACCATTGTTCGCACCGAGCATCTCGCCAAGATTCATCAAATCCTGGCTGGAGAAAAAAGTTCTCGAGAGGCGCATGAGTTGGCAATGCAGAAGCATATCCAGGGTGAGCGTATGATGCGTGATACCTTCGAAAACTCTCTTGAGCAACATTTAAAATTGGAGAAAGAAGCTCGTGAGGCTCACCACAGCCATGTGCGCAACCAAATCGAGCAGGAACAAAATGCGCGTGAAGCAAGCACAGAAAGCTTCAAGAAGCTGATAGCCCACGAAAGAGCAAGCAGGGAACAAGCACTCCAGACCCTCAATGAGTTGGTTTTGACAGAGAAGGCAAACAGGGAACAGAGCCAGGCAACATATGCCGATGTTCTTGCACGTGCTCAATCTGAGCGTGAAAGACAAAGAACCACTCTTGAAGAGATCTTGGTGCAAGAAAGGCAAGAACAGAGCAAGCATCACGACGGCATCTTTGAACGCATTGACAGTCTTGAGCGTACTGTTGGCTTCTTTGATGAGCTAGGCCGCAAAGAGCGTGAAGAGCGCCTGAAGGAGAGCAAGCGAATTTGGGATGCCATTGACAGCCACACACATGACCTCTCGACTACAGTTATGAAGACTGATAGTGAGGAGATTCGCGAGTACCCTCGCTCCGAAAGCAGAGTTGTTGATGTGGAACCCAATCCACGGGTACTCAGGCCTGTTCATGTTGTGCCGTTGCAGCAACCCTCATCGATACCTCAGATCGCAACAGCGAGTACATCATACTTCGGCCAAGCAGCGACTGTGATTCCATCAACCACAGCAAGGAACCTTTCAGTGTACCCATTGGTGTCTTCATCTCCAATATCCACAGCCTCCATCAGGGCCTCCTCAGCGCATGGTTTTGCCGCACGTTCTACATCTGTCACACGCAGAACTGATGGAGGCGCTTTTCATTCAATGGGCCATCTTGCGCGAGCTGTGGAGCCCGCATCTCCACGTGAAACTTCAGTTGTGGAAGAGAGAATTACGTGTGGGCGGACGCGTTATGGTACCGAACCGCGCAGCTGAGCATCCACACAGACAAACAGCTCAAACAAGCAGGTCATGCCATAGTTTGGCAAAGGTTCTCACAACCATGTTTCAATGACCCTGCTCATTTCTGAAGAAGCTCGGGATGTGCCTATCTCAAGACCTGTGTGGATGCTTACGGCTCAGCAGGTTGATACTCAGACATTTGAAGAAGGCTTTGCTTGCTACACCTATTTCATTTTTGAGCTCTTGCGTGGTGTGCCGCTTGCATGCAATACTGCCGTAGAAGCGGCACACAGATGCTGACGATCTCCTACATTTGTAATGTGCACAAGATCTCACATCTGCGCGTGCATGGTCCGCACACCCCCTGGAACCATCAAGGATGGGGCTTAGCAGGGCAGACTCCCAAGTTGACACAGTCCGCGCACCACATGAGGTTCGTGGTGTGTGGGTGTGTGTGGGTGTGTGTGGGTGTGTGTGGGTGTGTGTGGGTGTGTGTGGGTGTGTGTGGGTGTGTGTGTGTGTGTGTGTGTGTGGGTGTGTGTGTGTGTGTGTGTGTGTGTGTGTGTGTGTGTTTTTTTTTTCAAACTTTTTTGATTGATTGATTCAATGCAAATCCAGCAGTAATTGCTGGCTGTAGGAGTTTTGTGCAGACAAACTAACACATGTTGAGCTAGCATTTTGCGTGTC
>transcript_HQ_CT_transcript10/f2p0/9620
GGGGTCTTCACCTTCTTCAAGGCACGTGGTCTTTCTGTTGGCGATTCGCTCGTTGAAGAGGACATGGTGGAGCTTGCCAAGTCACTGGAGGAGAAGGCCAAGGCCAAGGGTGTTGAGGTGATACTCCCCAAGGACATTGCATGCGGGGATGCTTTCCCAGGTGATGGGAAGGAGGTGGGCTTCAAAGTGGTGCCAGCTGATGCCATTCCTGATGGCTGGTTGGGTCTCGACAATGGCCCTGAGGCAACTGAGGAGATCAAGGCAGCGCTTGCAGACTGCAAGACAGTCATCTGGAACGGTCCCATGGGTGTGTTTGAGAGCTCGCAGTTTGCCAAGGGCACCTACGACATTGCTGAGTGCCTGGCTGAGCTCACAGAGAAAAACGGAGCCATTACCATCATTGGAGGAGGAGACTCTGTGTCAGCTGTGAACAAGTCTGGTCTGTCAGACAAGATGTCCCACATTTCCACAGGAGGTGGTGCCAGCTTGGAGCTGCTGGAGGGAAAGGTACTACCAGGAGTTGCTGCTCTTGATGATGTGTCTGAGCCTGTGGCCGCAGCATTTTGTGGTGAGCGAGTTGCCGCAGCAAGAAGTCCATCTGTGTTGCTGCAAGCCAAGAAGTCTGTGGAAGACCTTGACGAGGCAGAGCTGAAGGGCAAGAAGGTGCTGATCCGCTGTGACCTGAATGTGCCCCTGAATTCAGACTTGCAGATCACAGATGAGACGAGAATCACAGCATCAGTCCCAACCATCAAGTACCTTTGTGACAAGGGTGCCAAAGGTCATTGCCTGCTCTCACCTTGGCCGCCCCAAGGAAGGCCCAGAGGAGAAGTTCTCACTGAAGCCTGTTGCAAAGCGCATGGGTGAGATCATGGAAAAGGACATCCAGTGTGCTCCAGACTGCAAGGCAACGGATGAGGTGAAAAGCCTGGTGGAAGGCATGGCCGAGGGCGATGTGGTGATCCTTGAGAACACGCGCTTTTACAAGGGCGAGACAAAGAATGACTCCGAGTTGGCAGAGAGCATGGCATCCCTTGCAGATCTGTTCGTGAACGATGCTTTTGGCACAGCTCACCGTGCGCATTCTTCCACTGAGGGCGTGACGCAGTTCCTTAAGCCATGCGTTTCAGGCTTTCTGCTGAAGAAGGAGCTGGACTACCTGAAAGGTGCAATAGATGAACCGAAGAAGCCCATGGCAGCAATTGTTGGTGGTGCCAAGGTGAGCACCAAGATCCCAGTGATCGAGTCAATGCTTGACAAGGTGGACAAGCTCATCATCGGAGGTGGCATGGTCTTCACCTTCTTCAAGGCACGTGGTCTTTCTGTTGGCGAATTCGCTCGTTGAAGAGGACATGGTGGAGCTTGCCAAGTCACTGGAGGAGAAGGCCAAGGCCAAGGGTGTTGAGGTGATACTCCCCAAGGACATTGCATGCGGGGATGCTTTCCCAGGTGATGGGAAGGAGGTGGGCTTCAAAGTGGTGCCAGCTGATGCCATTCCTGATGGCTGGTTGGGTCTCGACAATGGCCCTGAGGCAACTGAGGAGATCAAGGCAGCGCTTGCAGACTGCAAGACAGTCATCTGGAACGGTCCCATGGGTGTGTTTGAGAGCTCGCAGTTTGCCAAGGGCACCTACGACATTGCTGAGTGCCTGGCTGAGCTCACAGAGAAAAACGGAGCCATTACCATCATTGGAGGAGGAGACTCTGTGTCAGCTGTGAACAAGTCTGGTCTGTCAGACAAGATGTCCCACATTTCCACAGGAGGTGGTGCCAGCTTGGAGCTGCTGGAGGGAAAGGTGCTACCAGGAGTTGCTGCTCTTGATGATGTGTCTGAGCCTGTGGCAGCAGCATTTTGTGGTGAGCGAGTTGCCGCAGCAAGAAGTCCATCTGTGTTGCTGCAAGCCAAGAAGTCTGTGGAAGACCTTGACGAGGCAGAGCTGAAGGGCAAGAAGGTGCTGATCCGCTGTGACCTGAATGTGCCCCTGAATTCAGACTTGCAGATCACAGATGAGACGAGAATCACAGCATCAGTCCCAACCATCAAGTACCTTTGTGACAAGGGTGCCAAAGTCATTGCCTGCTCTCACCTTGGCCGCCCCAAGGAAGGGCCAGAGGAGAAGTTCTCACTGAAGCCTGTTGCGAAGCGCATGGGTGAGATCATGGAAAAGGACATCCAGTGTGCTCCAGACTGCAAGGCAACGGATGAGGTGAAAAGCCTGGTGGAAGGCATGGCCGAGGGCGATGTGGTGATCCTTGAGAACACGCGCTTTTACAAGGGCGAGACAAAGAATGACTCCGAGTTGGCAGAGAGCATGGCATCCCTTGCAGATCTGTTCGTGAACGATGCTTTTGGCACAGCTCACCGTGCGCATTCTTCCACTGAGGGCGTGACGCAGTTCCTGAAGCCATGCGTTTCAGGCTTTCTGCTGAAGAAGGAGCTGGACTACCTGAAAGGTGCAATAGATGAACCGAAGAAGCCCATGGCAGCAATTGTGGGTGGTGCCAAGGTGAGCACCAAGATCCCAGTGATCGAGTCAATGCTTGACAAGGTGGACAAGCTCATCATCGGAGGTGGCATGGTCTTCACCTTCTTCAAGGCACGTGGTCTTTCTGTTGGCGATTCGCTCGTTGAAGAGGACATGGTGGAGCTTGCCAAGTCACTGGAGGAGAAGGCCAAGGCCAAGGGTGTTGAGGTGATACTCCCCAAGGACATTGCATGCGGGGATGCTTTCCCAGGTGATGGGAAGGAGGTGGGCTTCAAAGTGGTGCCAGCTGATGCCATTCCTGATGGCTGGTTGGGTCTCGACAATGGCCCTGAGGCAACTGAGGAGATCAAGGCAGCGCTTGCAGACTGCAAGACAGTCATCTGGAACGGTCCCATGGGTGTGTTTGAGAGCTCGCAGTTTGCCAAGGGCACCTACGACATTGCTGAGTGCCTGGCTGAGCTCACAGAGAAAAACGGAGCCATTACCATCATTGGAGGAGGAGACTCTGTGTCAGCTGTGAACAAGTCTGGTCTGTCAGACAAGATGTCCCACATTTCCACAGGAGGTGGTGCCAGCTTGGAGCTGCTGGAGGGAAAGGTACTACCAGGAGTTGCTGCTCTTGATGATGTGTCTGAGCCTGTGGCAGCAGCATTTTGTGGTGAGCGAGTTGCCGCAGCAAGAAGTCCATCTGTGTTGCTGCAAGCCAAGAAGTCTGTGGAAGACCTTGACGAGGCAGAGCTGAAGGGCAAGAAGGTGCTGATCCGCTGTGACCTGAATGTGCCCCTGAATTCAGACTTGCAGATCACAGATGAGACGAGAATCACGGCATCAGTCCCAACCATCAAGTACCTTTGTGACAAGGGTGCCAAGGTCATTGCCTGCTCTCACCTTGGCCGCCCCAAGGAAGGCCCAGAGGAGAAGTTCTCACTGAAGCCTGTGGCAAAGCGCATGGGTGAGATCATGGATAAGGACATCCAGTGTGCTCCAGACTGCAAGGCAACGGATGAGGTGAAAAGCCTGGTGGAAGGCATGGCCGAGGGCGATGTGGTGATCCTTGAGAACACGCGCTTTTACAAGGGCGAGACAAAGAATGATTCCGAGTTGGCAGAGAGCATGGCATCCCTTGCAGATCTGTTCGTGAACGATGCTTTTGGCACAGCTCACCGTGCGCATTCTTCCACTGAGGGCGTGACGCAGTTCCTGAAGCCATGCGTTTCAGGCTTTCTGCTGAAGAAGGAGCTAGACTACCTGAAAGGTGCAATAGATGAACCGAAGAAGCCCATGGCAGCAATTGTGGGTGGTGCCAAGGTGAGCACCAAGATCCCAGTGATCGAGTCAATGCTTGACAAGGTGGACAAGCTCATCATCGGAGGTGGCATGGTCTTCACCTTCTTCAAGGCACGTGGTCTTTCTGTTGGCGATTCGCTCGTTGAAGAGGACATGGTGGAGCTTGCCAAGTCACTGGAGGAGAAGGCCAAGGCCAAGGGTGTTGAGGTGATACTCCCCAAGGACATTGCATGCGGGGATGCTTTCCCAGGTGATGGGAAGGAGGTGGGCTTCAAAGTGGTGCCAGCTGATGCCATTCCTGATGGCTGGTTGGGTCTCGACAATGGCCCTGAGGCAACTGAGGAGATCAAGGCAGCGCTTGCAGACTGCAAGACAGTCATCTGGAACGGTCCCATGGGTGTGTTTGAGAGCTCGCAGTTTGCCAAGGGCACCTACGACATTGCTGAGTGTCTGGCTGAGCTCACAGAGAAAAACGGAGCCATTACCATCATTGGAGGAGGAGACTCTGTGTCAGCTGTGAACAAGTCTGGCCTGTCAGACAAGATGTCCCACATTTCCACAGGAGGCGGTGCCAGCTTGGAGCTGCTGGAGGGAAAGGTACTACCAGGAGTTGCTGCTCTTGATGATGTGTCTGAGCCTGTGGCAGCAGCATTTTGTGGTGAGCGAGTTGCCAGCAGCAAGAAGTCCATCTGTGTTGCTGCAAGCCAAGAAGTCTGTGGAAGACCTTGACGAGGCAGAGCTGAAGGGCAAGAAGGTGCTGATCCGCTGTGACCTGAATGTGCCCCTGAATTCAGACTTGCAGATCACAGATGAGACGAGAATCACAGCATCAGTCCCAACCATCAAGTACCTTTGTGACAAGGGTGCCAAAGGTCATTGCCTGCTCTCACCTTGGCCGCCCCAAGGAAGGCCCAGAGGAGAAGTTCTCACTGAAGCCTGTTGCAAAGCGCATGGGTGAGATCATGGAAAAGGACATCCAGTGTGCTCCAGACTGCAAGGCAACGGATGAGGTGAAAAGCCTGGTGGAAGGCATGGCCGAGGGCGATGTGGTGATCCTTGAGAACACGCGCTTTTACAAGGGCGAGACAAAGAATGATTCCGAGTTGGCAGAGAGCATGGCATCCCTTGCAGATCTGTTCGTGAACGATGCTTTTGGCACAGCTCACCGTGCGCATTCTCCACTGAGGGCGTGACGCAGTTCCTGAAGCCATGCGTTTCAGGCTTTCTGCTGAAGAAGGAGCTGGACTACTTGAAAGGTGCAATAGATGAACCGAAGAAGCCCATGGCAGCAATTGTGGGTGGTGCCAAGGTGAGCACCAAGATCCCAGTGATCGAGTCAATGCTTGACAAGGTGGACAAGCTCATCATCGGAGGTGGCATGGTCTTCACCTTCTTCAAGGCACGCGGTCTTTCTGTTGGCGATTCGCTCGTTGAAGAGGACATGGTGGAGCTTGCCAAGTCACTGGAGGAGAAGGCCAAGGCCAAGGGTGTTGAGGTGATACTCCCCAAGGACATTGCATGCGGGGATGCTTTCCCAGGTGATGGGAAGGAGGTGGGCTTCAAAGTGGTGCCAGCTGATGCCATTCCTGATGGCTGGTTGGGTCTCGACAATGGCCCTGAGGCAACTGAGGAGATCAAGGCAGCGCTTGCAGACTGCAAGACAGTCATCTGGAACGGTCCCATGGGTGTGTTTGAGAGCTCGCAGTTTGCCAAGGGCACCTACGACATTGCTGAGTGTCTGGCTGAGCTCACAGAGAAAAACGGAGCCATTACCATCATTGGAGGAGGAGACTCTGTGTCAGCTGTGAACAAGTCTGGTCTGTCTGACAAGATGTCCCACATTTCCACAGGAGGTGGTGCCAGCTTGGAGCTGCTGGAGGGAAAGGTACTACCAGGAGTTGCTGCTCTTGATGATGTGTCTGAGCCTGTGGCAGCAGCATTTTGTGGTGAGCGAGTTGCCGCAGCAAGAAGTCCATCTGTGTTGCTGCAAGCCAAGAAGTCTGTGGAAGACCTTGACGAGGCAGAGCTGAAGGGCAAGAAGGTGCTGATCCGCTGTGACCTGAATGTGCCCCTGAATTCAGACTTGCAGATCACAGATGAGACCAGAATCACAGCATCGGTCCCAACGATCAAGTACCTTTGTGACAAGGGTGCCAAGGTCATTGCCTGCTCTCACCTTGGCCGCCCCAAGGAAGGCCCAGAGGAGAAGTTCTCACTGAAGCCTGTGGCGAAGCGCATGGGTGAGATCATGGATAAGGACATCCAGTGTGCTCCAGACTGCAAGGCAACGGATGAGGTGAAAAGCCTGGTGGAAGGCATGGCCGAGGGCGATGTGGTGATCCTTGAGAACACGCGCTTTTACAAGGGCGAGACAAAGAATGATTCCGAGTTGGCAGAGAGCATGGCATCCCTTGCAGATCTGTTCGTGAACGATGCTTTTGGCACAGCTCACCGTGCGCATTCTTCCACTGAGGGCGTGACGCAGTTCCTGAAGCCATGCGTTTCAGGCTTTCTGCTGAAGAAGGAGCTGGACTACCTGAAAGGTGCAATAGATGAACCGAAGAAGCCCATGGCAGCAATTGTGGGTGGTGCCAAGGTGAGCACCAAGATCCCTGTGATCGAGTCAATGCTTGACAAGGTGGACAAGCTCATCATCGGAGGTGGCATGGTCTTCACCTTCTTCAAGGCACGTGGTCTTTCTGTTGGCAATTCGCTCGTTGAAGAGGACATGGTGGAGCTTGCCAAGTCACTGGAGGAGAAGGCCAAGGCCAAGGGTGTTGAGGTGATACTCCCCAAGGACATTGCATGCGGGGATGCTTTCCCAGGTGATGGGAAGGAGGTGGGCTTCAAAGTGGTGCCAGCTGATGCCATTCCTGATGGCTGGTTGGGTCTCGACAATGGCCCTGAGGCAACTGAGGAGATCAAGGCAGCGCTTGCAGACTGCAAGACAGTCATCTGGAACGGTCCCATGGGTGTGTTTGAGAGCTCGCAGTTTGCCAAGGGCACCTACGACATTGCTGAGTGCCTGGCTGAGCTCACAGAGAAAAACGGAGCCATTACCATCATTGGAGGAGGAGACTCTGTGTCAGCTGTGAACAAGTCTGGTCTGTCAGACAAGATGTCCCACATTTCCACAGGAGGTGGTGCCAGCTTGGAGCTGCTGGAGGGAAAGGTACTACCAGGAGTTGCTGCTCTTGATGATGTGTCCGAGCCTGTGGCAGCAGCATTTTGCGGCGAGCGAGTTGCCGCAGCAAGAAGTCCATCTGTGTTGCTGCAAGCCAAGAAGTCTGTGGAAGACCTTGAAGAGGCAGAGCTGAAGGGCAAGAAGGTGCTGATCCGCTGTGACCTGAATGTGCCCCTGAATTCAGACTTGCAGATCACAGATGAGACCAGAATCACGGCATCGGTCCCAACGATCAAGTACCTTTGTGACAAGGGTGCCAAGGTCATTGCCTGCTCTCACCTTGGCCGCCCCAAGGAAGGGCCAGAGGAGAAGTTCTCACTGAAGCCTGTGGCGAAGCGCATGGGTGAGATCATGGAAAAGGACATCCAGTGTGCTCCAGACTGCAAGGCAACGGAAGAGGTGAAAAGCCTGGTGGAAGGCATGGCCGAGGGCGATGTGGTGATCCTTGAGAACACGCGCTTTTACAAGGGCGAGACAAAGAATGATTCCGAGTTGGCAGAGAGCATGGCATCCCTTGCAGATCTGTTCGTGAACGATGCTTTTGGCACAGCTCACCGTGCGCATTCTTCCACTGAGGGCGTGACACAGTTCCTGAAGCCATGCGTTTCAGGCTTTCTGCTGAAGAAGGAGCTGGACTACCTGAAAGGTGCAATAGATGAACCGAAGAAGCCCATGGCAGCAATTGTGGGTGGTGCCAAGGTGAGCACCAAGATCCCAGTGATCGAGTCAATGCTTGACAAGGTGGACAAGCTCATCATCGGAGGTGGCATGGTCTTCACCTTCTTCAAGGCACGTGGTCTTTCTGTTGGCGATTCGCTCGTTGAAGAGGACATGGTGGAGCTTGCCAAGTCACTGGAGGAGAAGGCCAAGGCCAAGGGTGTTGAGGTGATACTCCCCAAGGACATTGCATGTGGGGATGCTTTCCCAGGTGATGGGAAGGAGGTGGGCTTCAAAGTGGTGCCAGCTGATGCCATTCCTGATGGCTGGTTGGGTCTCGACAATGGCCCTGAGGCAACTGAGGAGATCAAGGCAGCCCTTGCAGATTGCAAGACAGTCATCTGGAACGGTCCCATGGGTGTGTTTGAGAGCTCGCAGTTTGCCAAGGGCACCTACGACATTGCTGAGTGCCTGGCTGAGCTCACAGAGAAAAACGGAGCCATCACCATCATTGGAGGAGGAGACTCTGTGTCAGCTGTGAACAAGTCTGGTCTGTCAGACAAGATGTCCCACATTTCCACAGGAGGTGGTGCCAGCTTGGAGCTGCTGGAGGGAAAGGTACTACCAGGAGTTGCTGCTCTTGATGATGTGTCTGAGCCTGTGGCAGCAGCGTTTTGCGGCGAGCGAGTTGCCGCAGCAAGAAGTCCTTCTGTGTTTCTGCAAGCCAAGAAGTCTGTGGAAGACCTTGATGAGGCAGAGCTGAAGGGCAAGAAGGTGCTGATCCGCTGTGACCTGAATGTGCCCCTGAATTCAGACTTGCAGATCACAGATGAGACCAGAATCACAGCATCGGTCCCAACGATCAAGTACCTTTGTGACAAGGGTGCCAAAGTCATTGCCTGCTCTCACCTTGGCCGCCCCAAGGAAGGCCCAGAGGAGAAGTTCTCACTGAAGCCTGTGGCGAAGCGCATGGGTGAGATCATGGAAAAGGACATCCAGTGTGCTCCAGACTGCAAGGCAACGGATGAGGTGAAAAGCCTGGTGGAAGGCATGGCCGAGGGTGATGTGGTGATCCTTGAGAACACGCGCTTTTACAAGGGCGAGACAAAGAATGATTCCGAGTTGGCAGAGAGCATGGCATCCCTTGCAGATCTGTTCGTGAACGATGCTTTTGGCACAGCTCACCGTGCGCATTCTTCCACTGAGGGCGTGACACAGTTCCTGAAGCCATGCGTTTCAGGCTTTCTGCTGAAGAAGGAGCTGGACTACCTGAAAGGTGCAATAGATGAACCGAAGAAGCCCATGGCAGCAATTGTGGGTGGTGCCAAGGTGAGCACCAAGATCCCAGTGATCGAGTCAATGCTTGACAAGGTGGACAAGCTCATCATCGGAGGTGGCATGGTCTTCACCTTCTTCAAGGCACGTGGTCTTTCTGTTGGCGATTCGCTCGTTGAAGAGGACATGGTGGAGCTTGCCAAGTCACTGGAAGAGAAGGCCAAGGCCAAGGGTGTTGAGGTGATACTCCCCAAGGACATTGCATGTGGGGATGCTTTCCCAGGTGATGGGAAGGAGGTGGGCTTCAAAGTGGTGCCAGCTGATGCCATTCCTGATGGCTGGCTGGGTCTCGACAATGGCCCTGAGGCAACTGAGGAGATCAAGGCAGCGCTTGCAGACTGCAAGACAGTCATCTGGAACGGTCCCATGGGTGTGTTTGAGAGCTCGCAGTTTGCCAAGGGCACCTACGACATTGCTGAGTGCCTGGCTGAGCTCACAGAGAAAAACGGAGCCATTACCATCATTGGAGGAGGAGACTCTGTGTCAGCTGTGAACAAGTCTGGCCTATCAGACAAGATGTCCCACATTTCTACAGGAGGAGGCGCCAGCTTGGAGCTCTTGGAAGGTAAAGTGCTTCCGGGAGTGGCTGCGCTTGATGATGCTTAGTTTTTTTTTCCTTCAAAACGGAGTCCTTGTGATTTGCATCGCATTTGATGGCTCCAGAAAATCTG
>transcript_HQ_CT_transcript1000/f2p0/6637
GGATGTGCAACTTGGTGCAGATGCATTTCTCAAGCAGCTTGCGCGAGCTTAGGGCAGGCAATTTTACATCTGAGAAGCATTCAGTGTGCAACAACCGCTGGTCCTGATGCTGTTGGCTCTTCACAGGTTAGGATTGCATTCCTCCTGAGGCTATGCAGTGTTTACATTCGAATAAGTACAAGCAGGACTCACTGTTTACAGGTCTTCCATGCTGTGGGTATGCCATTACTTGCAGTCAAGGATCATCTCTGTTGCAACACTGATGCTGCAAGTGCGTTGCCACTGCCCGCCCATGCAACGCGGCTTTGGGTCGCATACCTCCAACTTGTTGGCGCGCTTCTGTGGGGAGCTGTAAGATATGCTGGAATCTCTTCTCCCCAATTCGCCAAGGTCGTGCTGATCCAATTTCTTGATCTGCCACCGAATCCCTCATCCCAATCAGTAGGTCCAGCAGCAGCAGCAGCAGCGGCAGCAGCAGCAGCAGCAGCAGCAGGTCATGTGACAAGTCTGACATCACGAGCTGTTGCTGGTTCTGTGTCGCCAAGTCGCAGTGCACATCGCACCATCAACAAGTCACATTCTTTGCGCAGCCTTCAAGGAGTACCGCCTCGGCTTCCCCATTCTGGAGAGCGTTCTGCAGCCGGCAATCTACCCACTGTTTCAGTAGCAAAGGGGTTGGACCCTGGTCGAACAATTTGGGGTCTCTTTCCACGGGTTGTTGACCGAATCTTTAGCGATACAGTCCTGGATGAGCCCCCTCCTATGAAATGCAGGCAAGATTCCTGTGAAGAAGGTGCGACGGGCTTTCGCTGCAGGGTACTTGGGTTTGTTGTGGCTGTCCTGGAATCCAGCCGCGCTATTCTTGGTGCGTCTTCCCGCACAACCACCGTACCTAAGGATCCACCACATGAAGACACTATACCCAGCAATAGTGCAAGGCAACGTATGGCCTATGGTCATGCAATTCAACAGCCACTTGGTATAATTGGGATCCATGATCATCTGTGCGACATGGCAACCGCAACTGCTGACTCTCTCTCTGACTGTTTGCTGGAGTGGCTGCAATTCCTTTTCTTGCCACCTAGTGGCCTTGTATGCCGACTGTCAAAGTCTCTCCCTCTGGCCGGTGGCCCTTTGATTGCCAAATTGGTTCTCTGTGAAAGAGCCCTTTTCCGTAGCCCTGCAGTGGTAAACACTGTGTACGTTCGCGAGGCATCGGTTTCAGAGTTTTACGTGCGACGCCCACTTCCTTGCTTTTGTGAGGCTGTATACTAGTTGCAAGGGTGACTGTCAGGCAGGCTCTGAGCTTGTTTGCCTTTGCCGCTTGCATTTGCAAGTGCTTCTTGCTATGGTGAGTCTGCGTTCGGACACTGATATGCCCAGAACCGCTTTCCATCAGCTCTCGGTTCTTGATTTTCTAGCTGGTGAAATCGACCTTGAGCACGAAACGACTCAAATGAGAGACCGGTTTCTCTGGACAGTTCAGCGGCAGGCCTCCCGGGCTAGTGGCTGCAGCAACTCAAGTGTGGGGAGCTGCGCATCTAGTCCTGCAATTGGGGCAGGAGGGCGTGCTCTTGTTATCTCCACTGCTGTTTTGCCAGTCATGTCTGCATCATTGCCGCCTGCGGCTACACCACCAGATGGGCGATAGCAAGTGCGCAGATATTGGCTTTGCTAAGCTGGCAGGCGCGGATGATTCTGCAACTGCTGGGCCTACCAAACCATCAGTGCTCACCACCAGCAGCACCACCACAACCACCACCACAACCAACACTGTTGGAACTGTGTTTCGTGAAGGAGCTCGTTCAAAGGTTCCAAAACTTCACTTTCGTGGTATGCCAGCTAGTTTGCAGGGTACAGGGATGCTGGGCTTGCCACCACCTGAGGAGCCACAGCAAGTGCTGAACAGCGACACATCATTTGGTCCAGCAGCAGGCCAGCAAGCAATGGCCCCAATTGCAACAACATTGCCTCCTGTGCCACCTGAGTCACCGAACACTGAAGTGGTGGAGCTGAAGAAGCATAAAAACCTGGCTGTGGGTGAGCAACATAAATCATCTATTCCGAAACTTTCTTTTGATGTCTTAGCTGAGCAATCGAAACGCGATGGCACAGTGACGGCGCTTCCACCTCCAGCAGGTGAGATTCGAGAGCATGGAAGTGGTTTGCACGAACAACAAGCCTGCCACATAGGGGAATTACATGCAACTGGCATAGATTCTTGCATACCTGATGCTAGTTCATTGCTCGCAGCTGACGAGAGAGCATGGCAGTGCTGCACTGATGGCGGATTAACAATGAATGAGGCTCCACGTAGCTCTCCTCCAGTGATTCCGAAACTGGCAATACAGACCATGGGCTCAGGCAACCGGTGTCTGACCAAAGATGTGGACGGGCAAGCACCGGGTATCGGCATGAGTCCTGCAACGAGCCGAAGCAGTGCTTTGGGGGCTGGAGGACGCAGCCCAGCAATTACTCCTCAATCTACACCATTTAGTAGTACAGGAGGGAGTGCACGGAGAAGTTCGATTGGAAGCGCGCTTGGCAGCGATAGGCGGCCTCAATCGCACCTGGCTGGCGCATCACCACGAGGTCCCCTCAGTGATGTTGCCGGACGCACAGTGGCAAAACGACTGGTGCCACAACCTCAAAGCTTGTGTGCGAATGATGACTGGATGCTCAATGGTTTCGAAGCGCAAGCACCTAGCTGTCTCAGTGGGTCTGAAACTAGCACTGATCGCAGTCCCTGTTCTTCAGGATGTGGCAGCAGAGCATGTGATAGGTTTGCCATGGCAAAGAGACCAGGTCGCAGCTCAGTTCCAAGACTCTCATTTATGGGCATCAGACCATCACTTCAGGGCACTTCAGGCCTTGGAGCTCCACCTCCTGAAGAGCCAACCATGAGTGAGCTTCCTGGTCAGAATGGCCAGGTGCAGCTAGGGGCCGCATCTCTTTGCTTGGGATCTGCAGTCCACAGTGTGTGCTCACCTCGAGATTCGCGTGACCAACCTCACCCCACACACCCTCTGTCACCTCCTCCACCGTCCAACTCAAATTCCGATGATTCATCAGAGGTTGGTCAGGGAGAAGATGATGGATGCACTGTTGCAGATGGTGTTACAGGTTGCCAGAGACCACAGGATGATTCATCAGACGCCGACACAGAGGATGCACATCAAGTAAGGGACACTCAAGGTAATGAGTTCGCTGTTGATGACAGCAGTTCAGACCAGGATTGCGACTGTGATAATCTCACAGTGGCTCTGGAAAGACCCAACATTCCTCCTGTGCCTAGGTTGCTGGTGCCTGAGCCACGAAGAGTGCGCGTGGTCGGAGTGAGAAACCCAAGTGAATGAGACAGTGGCAAACAAATTGAGCGCCTCCTGCGGTCCTGCTGTTTTGCCAAGTATGTCTGCAGGCAAGCGCCCCGTACCAAAGTTGTTGTTACATGGGGTGCCTCAAAGTCTGCAGGGATGCTCAGGCATTGGTGCAGCGCCACCAGAGGAGCCGGGAACCGAACCACCACCGGCACCCCCTTCTGGGGTTGGAGTCGCGACGCTCTCTAATCAACCAAAGGCCACCCGCAGCATATCACCAGCATTGGGAGTGCCAACGGTGACCGTTGCCACGATGCCCCGGGTTGCGTCAACTGAGTCTCTGCCACCAGGCAGTGCTGAAGGTGGTATTGAATGCGAATCCACAACACCGACTGCTTCAGGTTACCAGTCTCCGGTGGCAGGCTCAGCTTGCAGCGCGCCAGCGACAGAGGTTGACCTTTCATGCATGGACGTCATCCACCAGAATCTGTTCTATTTTGAAGGGCGCCAGAGAAGGTGGATCTATTGTGACGACGAAATGCACACACTGATTCTTGCGCTGATTCTGGCACTTTTAGTAAAACCAGAAAAGGGACTTCTGGACCCAAGATATTGCCACCAGCAGCCACTAGCACACAAGCAGCGGAATATCCTATTTTTGTTGAGTCTTCACCTCAATCACAGTGCAAACAAGGGAATCCTACCACAATTAACGCAGCATGTCGACAGTATATGTCACACTGGCGCTTTGCGACCCTTGAAGCTGCTCTGCGAAAACTCAATGCATCGATGGATGTACGCAAACTGGACAAGACTTGCTGGAGGTACATTTGGAACTGTGTACCGATGTGATGTGCTGCTTGGCGGGATTGGAACAGTGGCGATCAAGCAGATTTCAAAACAGGCTTCAATCCAAGATAGGTGTGTCTGCCATGATGTTTTCAGTGAGGTTGCTTGCCTTGATGCAGTGAGATTCGAGAGTCACGTTTGCCAATTGTTTGATTATGGAGTAGACGAGAGCGGTTACTGGATAGTGATGAGGTATTATCCCACCAGCTTGAAGAAATGGCGGGGAATGTTGAATGGCTCACTAAATGAGCATCTTCCACTGCTCTTGGTGGTGTACAGACAAATCCTGAAAGCAATTCAGGCACTTCACCGTCATGGGATTGTTCACTATGACCTGAAGTGTGATAACATCATGGTGGATGTTGACATGAATTCGGACCAATCAAATCCCATGTATCGCTGTTGCAGACTTTGGTGAGTCGCGAATGATGGCTGCAGAGGACGAGCTGGATACAAGAAATCGCGGCACTGAGATTGTAAAGTGTCCTGAGATGTTGGAGTTCGAGCGTATCAGCAAGAAAGAAGCTAGCCACTTTGATCGCCGCAAACGCTTGGGTACAAATGAGGGCCGCAGACATTTGGTCGCTTGGTTGCTTGATTTTTGAGCTGCTAACGACCCGGTTTCTTTTTCAAGACGATGACTATGGCACTTTTTACTGCCGAGTCACCGGGAAGATGCTCGAAGATTCCGGAGGCGATGTTATCAGTGATGCAAACAAGAGCCTGCTGGACAACAATAGACCAGTGATCGACTTCATACATTCGATGCTACCCCGCGACCCACAGCGAAGGCCAAACATTGATACAGCTCTTGATAGATTTGACATTGTTGCAAGTGAAGCATTGAAGTTTGCCAGTAGCAAGCTTGGTGTTGAGCAGGGAGTTCTGCAAGACCAATACTCATTGCACAGTGACGCTGCGAGCAGCATTGCCGATTCCCCCAGGAGCATGTCGCACAGCATCGGCGGGAGTTCTGCCTGTTGTCAGCAGTCCCTAGTGGAAAGTTTGCAGCATGCTCGACCGCTGATTTGCGCAACTCAATCTGAGATCACCAGCTGCTTCACGAGGATTCTGGATGATTTTTTTGTTTTGGAGGCTTCTGATGAGGATGTACAGCGTGTGTCATCTTGTGCTTGCAAGGCTTTTGACTCTATCAGCCTGCGTGACGTTATTGGTCCAGGCACCAAAAGAGTAAGCAATCAGAGCAGTCTGCAAGCGCAGCTGACTCAGCGATCGTGGACACACGTGGTTGACTTTCGGCCGCAAAATTCACAACAGTTGGCTTCCTTCAAGCATACACAATATGTCTTGGCACTCCCAAACTCTGGATCATGGAAACCAGAAGATCCCCTCAGCTGGCTTCCAATTCTATTTGACTTTCTGCGTCACGCTGCAATCAGGCGTGGTGTTGTGCTCTTAGTAGATGGTCCTGCAGGAGAGCGATACTCCACTTCAACCACTACCGTGGACAAATTGCCAATTATTGCAGCAGATCCCATTCGCAGCTCTGCATTTGGACGTGGCGGTCTTGCTATGGCTTCAGTACTTGCAGTGTTTGCTGAGACATACCACATGCCTATTTATGCTGCTTTGTCATTCCTGAGCTCCAGGTTCTCATCAGGAATATAAGCCCAGAAATTGTCACCCTGATGGCGCAATGGCACGAGCACGAGAGGCACAAGGTATGGGACGCCAGTCGCGGGACATTTCGCATTGCATGCCTCTGTGGCTGCTGTTCTTGGCACGTTCCAGCCGCATGGCTCGCATCGCAACCAAGACAGCAAATGCAAGCAGGTGCATGCTTGTGCACACTGGGATCAGCAGAAGCGCGCTCTTGTCCGAACCAAGGGGGTTGCAAATCGTTTGTGCGGTGGCTGCGAGCACGTTATGGAGTGAATCTGCCTGGTGTCCAGTGGTTGGCCATGCCGCAGGATGTAGGGTCAACAGTATATAGTGCTTGTCCAACATATGGCGTTCTCACCCGGGGGCCAAGTGTTCTGGCAGAGCCTGTTTCCAAGGGAAGTGCGATGTCGCAAGATTTCCCTGTACACTATCAGCGTTATCGATGTTCTGTCTGCCAGGTCCTCACTCATGCAGAGAGAATTGACACTGATGTTCCCACATGCGCGACAAGCAACCTGCCGCAGCTGGCGTTGGTGATGTCTTACGAGCTTCTCCGGCATAAGGTATCCACGGTGGACTCTGGGTTGGTTAAACGAAGTTCGTCTGGTTGTGTTGTGAATTCAAAGGGTCAGCAATCGGCAGAAGGCACATCAAGACGATCCTCGGCGTCCAGAGCTCCGCAGTCTTTGAAGCAACTCCGTTGTACTCATCTTGCTGAACTTCTTTTGCCTCGTGCGCAGACAGGCTTGGGCATATTGAGTAGCAGTTGATGCCTTGTGCATCGGAAACTGCTCTTTGACTGCTCATTGGATGGAGGACATGACACTGTGCAACGATGGAAGTGCATG
>transcript_HQ_CT_transcript10000/f2p0/4347
GGGGGTGAGTCAGCTAAACTTCAAGGTTCCTGGCCCTCCTTTTGTGCAACAATGCCTGCGTACAGCCGACAAGGGAGTACGGACAGCACCATGTCAAAAGCTTCCCATTCGAGCAAGTCGTCATCTCTGTCCAGATTGGGATCCTGGCTACACCGGTCAAACTCCATAGAGTCCGTCGGAAGCACTGTGTCGGCGACCAATATGATTGTCTCAGGTGGTGATTTCTGCGAGACATTGTCACATGTTACAGTGAGGGCAGATGAGGCAATCCATAGCCACGTTGTGGCAGAACTGCCACCTGGAATTGTGCTGGAAGTAGTCAGGTCAGGAGAGGAGCCTCGACGAGCGTTAGTCAAGGGCCCCAATCTAGAAGGATGGATCAGCGTAAAGACAAAACTCAATGAGCCACTCGTGATCAAGCGACAGCAACAAGCAATGGTGGAACTTTCAGAATTTGATGTCGGTGGGCACCATGAGGTGAAATCACTGATAACGCTACGTGCTTGTGAGAGCCTGGACTCTGAAATTGTGGCAGAACTCAAGCCCGGCACACCGGTTACAATCCTCGAGCTGGGCGCAAACAACAGGCGACGAGCCAAGGTGGTCTCAAACACCTGCTCAGGTTGGCTAAGTATAGCAACGAAGAGTGGAGAGCTGTTGATAGGCAAGGTAACAGAGCACCGGGCCCACAATCAATCAAAAGGCATGTTTGGTGTCAGCAGCTCCAAGATCAAGGCATTGCTTGAAGCGGCAAGAGAAGGCAGCCTGGAAGGCGTCATGAAGATAACAGAGGGTGGAACTGGCTTCATGTCAAAATTCTCCGGAAGGCCTAATCTGAATTGTACTGACATTCGTGGCAAAACCCCTCTTATCTATGCAACAGCATTTGGGAACGACAATGTAGTTGAGTACCTGTTATCAAAACCTGAGGTCGATGTCAACGTTATAGATGACACCAATAAGAATGCCCTTCACCATGCTTGTAAGAGAGCTCGAAAGATGCGTGGAGAACACACCAGCAATTATGATCAGTGCACCATTGTTACTCGTCTCATCAATGCTGGAGCATATCTGGAGGCTCGAGATCATAATGGGTGCACAGCGATGATGTTTGCAGTTGCAAATGGTGATGAGGCGGCTGCTCGTGCTCTAATTTCTGCAAATGCACATCTTGATTCCAAAGACTTTGAAGGGCACACTGCATTGGACTATGCAGTACAGTTCAGGCATCAACCCATTGTAAACTTGCTCCTCTCGCATGGTGCAGTGGGGGCTATCACACGGGATGACGAGGTGCAAGATGAAGAATGCAGCAAAGCTGAGACTGAACCTGAAACAAACGAGGCAAAGGAAGCACAAGGTGAAAAGGCACTGACGCCCACAGAAGGTGCTGATGGTGTTCCTGCTGGTGAAGCTGTTGCTGCTGGTGCAGCTGTTGCTGCTGGTGCAGCTACTGCTGCTGGCACTGCAAAACCCAAAGCCAAAAAAAAATCCAAGAAAAAAACAGACGCTGATGCGGAGGAAGAAGAGGGTGATGCCAAGGAAGCTAAACCAAAGAAGAAGGCAAAGGCTAAAGCCAAAACCAAGGGAAAAAACGAAAAAAGGAAATCGGCTACCATGGCTGCCATGACAGCTGAGATAGCTGCTGCTGCTGCACATGATGAGAATGAAGCAGGCACAGCTGAGATTGCAGTTGCAGAAACTCCTCAGGAGCGCGTTGAGATGGATGAGTCACAGGTACAACTCAAAAAGCTGCAGGCTCTCACCTCTGACAAAACTACGTTAGCGAGTGAACTTGAGAAGCAAATTGAAATAGCAAGAAAAGTTGGAGTTCCTGAAGCCGAGGTTCAGGAGGCGGAGAACCAAGTGAAACAAAAAAAAGAATTTGCGTTTGCAATGGATGCCCTGCGCAAGGCAATTGATTCTCGTGATCTCAATGAGCTTCGCCCAGCTCTCGCGAGAGCACAAGAGGTTGGCTGCCCCCAGACGGAAATACAAAAGGCACAGAAGGTGCTGGAAGAAGAGGAACCCAAAGAAAAGGCACGAGAGAAACTCAAAGCTGCACAGGAGAGTGTCAGTGCAGATCAACTGAAAGCCGCAATCAAGGAGGCTGAAAAGGTAGGCGTACCAGCAGATGAGCTCGCTGCTTTCCAGGAGCTACTAAAAGGTGCAGAGTCTAAAGAAAATGCAGGACATGCACTGAAAGAGGCTATCGAGTCAAAGGAAGTAAAGAAGCTTAAATTCGCAATCCAGCAGGGAAGAGAAGCTGGCTTGGATGCGGCGCGGCTCTCTGAAGCTGAGAGTGTGCTTGCGATTGAGGAACCCAAGCAGCTGGCACGCGACGAGCTTGAAGCTGCACTGGAATCCGGAGATCTGGCAAGGATGCAGGTAGCAATCAAAACAGCAAAAGACCTGAAGCTCGAGAGCGATGAGTACTCCGCATGTGAGGAAGCAGTCGAGCAAGAACTTGCCAAAGGGAAAGCACTGGAAGAGATGAAGGAGTTCATGGAGCAAGTAAAGGGTATTGATATGTCATCCATTGAGGTAGTTTCAGAAAACAAAGAGAAGCTCAACAAGATGATTATCCATGCCAAGGATTTAGGTGTGTCGGAGGCACAACTCTCAGAGTTTGAACTCCGCAGGCGGAAGCTTCACAACATGATCGAAGACCTCAAAGGTGCCATTCGAGTATTCTGTCGAGTACGACCGCTGAGTTCAAAAGAGAAGGGCCAAGGCGATACGGATGTTACAACCAGAAGTGACCCCATGACCATCGTACTGGAAGCCAATAAAGAAAAACACACTTTCATGTTCGATGCTGTCTTCAAGCCAGGGACTCAAGAAGAGGTGTTTGATGAATGCAAGGACTTGGTCCAGTCAGCAGCTGATGGGTACAATGTCACGCTTTTTGCCTATGGGCAGACCGGTGCGGGAAAAACATACACCATGGGTGGAACACCTGAAAATCCGGGTGTATCCAGGCGAACCCTCAATGAGATTTTCAGGGTGACAGAGGAGGGGAGCTCTCGGTACACCTTTACTGTGCTTGGTTCGATGGTTGAACTGTACAGGCAGGATCTTGTTGACCTGCTAGCAGTCGCACGTGAAGGACGTGACAAAGTGAAAAAGCTGAATATTCGCAGTGACAAGAGTGGAGCGGTGCTTCTGGAAGGGCTCACGGAGACACAGTGTGACAATCCGGAGCAACTTTCAGACCTCTTGGAGACGGGAATGTCTGCTCGTAAAACCATGGCAACAAGCATGAACGCAGAGAGCTCTCGGTCACATTTGATCTTCATGATCAAAGTGGTGAGCATCAATAAAGAAACACAAGCTAGGGTACAGGGAAAGATTCTGATAGTTGACCTTGCTGGCTCCGAGAGGTTGTCCAAGTCTCAAGTCACAGGCGATGGAGCAAAGGAGGCAATTGAAATCAACAAGTCACTCACAGCACTGGGAGATGTTATTGAAGGCCTCACCAAAGGTTCCAAGCAAATTCCATACCGAAACCACAAACTGACAGAGCTGATGAAGGACGCCCTTGGAGGATCTGCAAAAACCCTTATGTTTGTGAACTGTTCACCAGCAATGTCCAATGCTGACGAAACTGTCAATGCACTGAAATGGGCTTCACGTGCCAAGAAGATTACCAAGGACGTGAAAAAGAACGCCGCCTCTTGAATCTTCCATTATTGCGATTCAAAAGAAATCACTGCGCAGTTTCAAAACTGCCTGTAAATTGCGGATTAGTTTGAGGAGTGGCCGGGTCATGATCAGATCAAGTCAAAGCGCATCCTGTCACTGTAGAGTGACTGGACACAGAATTCCGGACCACAGCTTCTGCTGTGAATGCAAGCTGCCACCTTGCTCTCTGCACGTGTGCTTGAGCTTCTGATGGAGGCATGAGCAAGGTCCCACACACCTCGGCTTGCCACTTGCTAATGCTATTGGCCTGAGCATCAGTCAGCAGATGCCAAGAACACTTGCAGAATTCAGAAGCATTGTTCTCCTCACTCATATGCCTCGGTGACGTTTGCACAGCTGCGCTCAGTCACGCGGAGTAGATTGCAGAGAGCCATGCCTGATGCTGTTCAAGAGCAATGCATTTGTATTGCTATGCTTCTTCGCCTTTTCGACTCTCCATTGTGAACATATGTGCCATTCTGCTGGCTGGACGGTTTTGCCTTTATGATGGCTGGACTTCCTTACTTTGGAACGGCGGAGTGCAGCAGCCTGTGATGATGGGCATCTGCAACACTGCAATGACTATTGGAGTTGTAGCAGCACGCATGATCGCCCAAACCATTCATTTCAGTTGCAAATTAAGACTTGCAGTGTTCCAAAGCC
>transcript_HQ_CT_transcript100007/f2p0/1606
GGGGCGCGAGAACAAGAAAGAAAAAGAGCCCTGGAGGAAGAGTCTTCGGAATTAGAAGCAGGAAGGGCACAGCTTGCAACAGAGGAAGCAAGCAAGCAGCAGCAGAGCCTTGATGCTGAGATCAGATCCTCGATTGCAGGTGAGGAGCGCAGGCTGCAAGGCATTGTTGGGCAAGAAGTGCAATTTAAAGCAGCAGAAGAGAAGGAAAATCAGCGTGCTCTCACAGAGCAACAGCTGGAACAGGGGACCATGGCAAAAGCTGAGGCAGAGGCAAGGGAGAAAGAGGCGCTAGAACAAGAAAGAAAAAAGGCCCTGGAGGAAGAGTCCTTGGAATTAGAAGCAGGAAGGGCGCAGCTTGCAGAAGATGAAGCAAACACGCAGCAGAAACGCCTTGATACTGAGCGCAAATCCTCGATTGAAGGTGAGGAGCGCAGGCTGCAGGGTATTGTTGGGCAAGAAGCGCAACTGAAAGCAGCAGAAGAGAAGAAAATCAGTTCGTCTCTCGCAGAGGAGCAGCTGGAACCGGAGACCATGGCAAAAGCTGAGGCAGAGGCAAGGGAGAAAGAGGCGCTACAACAAGAAAGAAAAAGAGCCCTGGAGGAAGAGTCTTCGGAATTAGAAGCAGGAAGGACACAGCTTGCAACAGAGGAAGCAAGCAAGCAGCAGCAGAGCCTTGATGCTGAGATCAAATCCTCGATTGAAGGTGAGGAGCGCAGGCTGCAAGATATTGTTGGGCAAGAAGTGCAACTGAAAGCAGCAGAAGAGAAGGAAAATCAGCGCTCTCTCGCAGAGGAGCAACTTGAACAGGAGACCATGGCAAAAGCTGAGGCAGAGGCAAGGGAGAAAGAGGCGCGAGAACAAGAAAGAAAAAGAGCCCTGGAGGAAGAGTCTTCGGAATTAGAAGCAGGAAGGGCACAGCTTGCAACAGAGGAAGCAAGCAAGCAGCAGCAGAGCCTTGATGCTGAGATCAGATCCTCGATTGCAGGTGAGGAGCGCAGGCTGCAAGGCATTGTTGGGCAAGAAGTGCAATTAAAGCAGCAGAAGAGAAGGAAAATCAGCGTGCTCTCACAGAGCAACAGCTGGAACAGGGGACCATGGCAAAAGCTGAGGCAGAGGCAAGGGAGAAAGAGGCGCTAGAACAAGAAAGAAAAAGAGCCCTGGAGGAAGAGTCCTTGGAATTAGAAGCAGGAAGGGCGCAGCTTGCAGAAGATGAAGCAAACACGCAGCAGAAACGCCTTGATACTGAGCGCAAATCCTCGATTGAAGGTGAGGAGCGCAGGCTGCAGGGTATTGTTGGGCAAGAAGCGCAACTGAAAGCAGCAGAAGAGAAAGAAAATCAGTTCTCTCTCGCAGAGGAGCAACTTGAACCGGAGACCATGGCAAAAGCTGAGGCAGAGGCAAGGGAGAAAGAGGCGCTACAACAAGAAAGAAAAAGAGCCCTGGAGGAAGAGTCTTCGGAATTAGAAGCAGGAAGGACACAGCTTGCAACAGAGGAAGCAAGCAAGCAGCAGCAGAGCCTTGATGCTGAGATCAAATCCTCGATTGAAGGTGAGGAGCGCAGGCTGCAAGATATTGTTGGGCAAGAAGTGCAGCTCCAAGCAGCAGC
>transcript_HQ_CT_transcript100008/f4p0/1585
GAACATTATCCTGAATTCGGCCCAACTACCACCATGGCTTCAAGTGCCGTGTTTTTGGGCCCTGAAGAGCTGGGGCTGATCGGCCAACGTGATGCGCTTCAACAAATGGAAGCCGATTTGGGTTCACCGCCACCTTGGCCAGTCGCCGAACTTACGACCTTTTTCGACACAAGGTATGCTGGATGGGATGATGCGCCATCTTTGCCCCTCTCATCTCCATTGGGTCGCCTACGTGGACTCACCGAGGTGATGAGATCCGGCAATGCGCTCGGTCAGTTGGAGGATGATGGAGGCGTGGAGGATGCGTTGAGGGACTTGACACGAGACGTGAAGCAGATGCAGCTCAGGATTGTCTGCAAGAGTGGCCAGGGCTCACTGCAGGATGAATGCACCTTCCTGTTGCTGGTGCTTGTGCAGGTGGGGTCACTTTTGCTCAAAGAAAAAGCTGCTTCAAGAGGCAGTCAAGCAAGTGTCCAGGCGCTGCAGGAGGAGCTGCGCTGTGTCCAGCAAGAAGTATCGAGTGCGGAAGAAAGCCGTTTGCGCCTGGAGGAAATGGTGGCTGAGGCTGAAACACAGCGGGCAAGAGCTGATCGCTTTCAACGAGAGTGCGAGGTTGCACTTGACCATCAAACTCGAGCAAGCTCCGCAGAAAGCCATTGCGATGAATTGATGATGGAGCTCAGTCGCATGAAGAAGGCACTGGATGAGACCCAAGAGGAGCTGAAGCAGACAAAGGCCCAAAAGATGGCTTTGGTGGTGGCACACCAAGAGAGTGAAGATGGCAACACAATGCTGCAGCAAAAGTTGGAACAATTCCAAACAGAACTACAGCAAAAAGGAAGGTTTGCATCCCTTGCAGTGGGAGCTGCAGCTGCCTGGGACAGAGGGACCCAAGGCACCAGCGTTGCAGTCCAGACCGCCCCAGGACTTGCACTGGGGTCTCGTGGTGCGTTCGAAGTTGGTGCACGCGCTGCCCTCGCATTGGCTGCAGGTGCAGACGACTGCCTTGTGCGAGCAATTCTTTTAGCCTGGCGGTGTGCACGGCTTGAGGGTCACTTCGCTCGGATTGGTGAAGCAGCTGCAGCCGAATCTCTGCAGGCAGATCTTGCTGTCGTCGGATGCACGGCAAAGATGGGATCACACCCTTGCTGCTGCAAAAGTGGACGGCGTTGCTGCAGAGCACGCTGGTTGGAGGTAGCCCAACAAGTAATAGGAAAGCACTACGCTCGAGCTGAGACTGCAGAGGCTGCCAAAGGAGCGGCCGCAAAGCAAGCGTCAAAGTATTCACTCATTGCAGTCATGCAGTTGGTCATCCTGTGTGTCTTGGGAGCCGCTGTGTGCGCTGATCACCTGAGCTTTTGATTTTTTTTGTTAATATGAGCCGAGAATTTGCTTGGTTGCATTGTTTTCATGGTGAAATCATGCTTAAATACAAGCATGCACGCATTTTGCGGGAAATTCAAGCCAAGACTATGCTTGGCTGCATTGTTTTCATGGGGAATTCGAGCGTACATAGAGGCGTGCATTCGCCAGTAGGGGATGCAGGGGACATATGCATGCAAGTATATCTTCACACGACTCCATC
>transcript_HQ_CT_transcript100009/f3p0/1584
GGGGCATATGAGAAACCTGATTACACTTTGAGTTCAATGGACTCAGATAGCGAGATGGCAGAGTGGAGCGACTATGATGGTTGCTTTTCATTCCATGGGGTGCCGGACAAGGCTTACTGGCCGAATCAGACCAGTGGTACACAGTCGACCATCTTCCCAGATGAGAACTCTGTATTCAGCCGTCAAAGTTCAGAGTGGACTTCAGGAGACGACCTACACAGTGAACTGGACCAGACAGTCTTACAAGCTGCTGTTGCGGATTGTGACATGGCCGTGCATGTCATTGATGCAAGGCAGTCTGATTTTCCAATCATTGCAGTCTCAGAGGGAATGTCAATGTTGACGGTATATCGTCAGCAAGAACTGGTGGGGAACAGCTGCCGGCTTTTGTCTTTTAAATGTGACAATCATGTAGTCAACATTGCACAACTGAGGGAGGCTCGCAGTAAAGGGACTCCATTTGAGACTGTTGTGGTGAACCGGAAAAAATCTGGGCAGTTGTACCAAGCGCTCCTGGTCTTTCGTCGAATTGCATTGGGCAATGATGACATGACTGGCCAGGACCATGATTTCCTTCTAGCGCTGCAGATTGAGCTACCACATGAGGGTGATGATGGTGATGGTGATGATGATGGTGGCACTGATTACAGCGATGGTGCTCTCACACTTGCTGCACCAGAGCTGATCGCTGATACCAGGGATGCCGCAGAAAAGCTTGCATCGCACCTGTCAGAGCTGCTCCAGAAAACCAAAGGCTCAACATCCTTGGGCCCGTTCGATTCCTACCATGAGCAGTGCTCCATCGTACAAGACAATAAATCTGGCAAGCTTGAATTGGTCCAGGTTGGATTAGGATTGGCACCTCTGCTGATTCTCAATCCGCCTCGAAACAAGGGCACTTACTAAATTCCTCAGCGGGAGTATTCAAGGTGTGTTCCAGCCCTCAATCGTGTTAGGGCAGCTTTTATGATGCGTGAATTTGTATGCACCTGCTACAGCCCAGCATTGCCAGGACACTTTATAAAGGATACCATGACACCCTATGCAGCATGGTGGAACCAATTGACAGGCTTATACAGGCAGCGGTCATGTCCCTTTTCCGTCTCAGCTCACTCTTGCTACTTGAGTAATCTGTCAGTTGTGGAGTGATGGGTTTGAAATCACAAGCGTGGCAGTGGAGCAATGCATCTTATGCAATGAGACCAATGGCGTGGTCATGTGTTGCTAGCGAGATCATCAGTGAGACCTTCCAAGGTTTATTAGTGTTTGGGGTGCATCTACACTGAAATCGTTTAAACAGTGTTCGTCCAACATCGATGCGTCCTTTCATTTATCAGTCTCGCAGGCAAGTGCTGAATGCTGTTGCTGACCTGTTTACTTGGTTGTTTTCCTTGAAAGGTGAGCATCAACCAAGACGAGAAGCCCCGTCACCCTTGAAATTTTGTTAATGGGAGCACCAGCTTCCCAACCATGGACAAAGCTCGACGAGACGCACTCTATATCATTTATTTTTAATTCTGGCTTAAGATCCGTGAAGTTAGCTTCCGTAAGTCAGATATTTCCTGGCAAGAACCATGCAAAGTG
>transcript_HQ_CT_transcript10001/f2p0/4361
GGAGAAGAGAAGCAGGTTAGTATGTCAGAACTTTGGAGTGATGGAACCGAAGTCCCAATCAAAATATTTGTTAGTCATTTCTGGGGAGAGGACTTCGGTGAGTTTTTTCAAAGTACTTACAGGTTTGCCCTTCATCGTGTTCGCCAGCAACATCCACTACTTGCTCATGACAGCGATGAAGAAGTGAAGCTACTATCTTTCTACATATGTGCTTTCTCAAACAATCAATGGAACATTTGTGCTGAGATGGGCCACAAAGTCGAGGATACTCCATTCTACAAAGTGTTGCAAGCGCCAACAACGGAACTGGTGATATTAAACGTGGACCAAGGTGCAAGCGCGCTGCTACGAGCTTGGTGTGGCTTTGAGTTCTGTCTCACCCATGAGTTGCAGAAGCCATTTTTGTTGAACACTCAATGTGGGCCACTTCAAGAGATAAATCCAGACACAGAAATAACCAAGCTCTGGATCCGTCACATGTTCGAAGTCCTTCAAGATATGGACATAGAGAAAGCACAAGCAAGCAATCCAAACGATCTCGCAATGATACTGCGGCGAGTGAAGACGTTTCGTGGTGTGGGTTTAGTTTCGGGTGCCCCTGCTCTCAACATGATTCTCAAGTCATTAGTTGCAACTCAGGTTTTACCACTTTTTGCCATCAATGGCTGTACTGCTGCAGTGAAGCAGGCTTTGGCGAGCAATGGAAATCCGGATGCTCAGGATCAACGTCACATTCATGCGCTTACTTATGCTGTAGCTTTGCACGGACTGAACCATGGCACATCACAGGCTCTGATAAATGCAGGAGCAGGAATGCATGCAATTGATGGTGCGAAAGAGATTGTTGACATGTTCCATGATGATTCAGCACGCCGTGAAGCTGCGTTAATGCAGGTTCGGCTTCTTGCGAAGGAAGGCAGGGTTTCAAATGTGCCAGCTCTGAAAGCAGCAGAAAGAGTTCACCGGGGTCGCAAGGTTCGATTCCTTCTAGACAGTTTGTACAGCTTCGACGACAAAATCATAGTGGATGCACTGGAACGCATTGCTTTGTCCGTAAGCATGGATTTTGAGGAAGAACATATCTCATTGCTTGTGTCGACGATCATAGAGAAAGTCTGTGACCCTAGACGGGCGCTCATCCGCAAAACAGCACTATATGTGCTGCGCCAGCTAGGCTTGAAGTACTGTCTCCAGGCATCCGAACAAATTGTGGCATGCTTGGACGATCCTTGCTGGATGGTCCGGCAAGAGGCGATTCGAACCATCCTTCCGTATCACAACAGACTTGATGCTGATTTTGCTGTGCACCTGACCAAAAGGCTTGGTGACAAGGTCATTCACGTGCGCGAGATGGCTCTCAAAGCGTGGCACAATTTAGGCTGTGTAGCAGCTTCAGCTGCGCCAGAGCTTGCCAAACTTGTCTTGAGTAACGATGAAAAGATTTGCGACACTGCAATTCGAGCGCTCGCCGTCCTTGGACCATCACAAGTGGCCCGTTTCTGCCCAGAGATTGCGATGCACGTGCAAGTGGACTGCGATGTCTTAATGGTCTGTCAGTTGGAACAAGTTATCTGCTTCGCAGCCAGGACGGGCAAGAAAGATTTATGCGTTTCGATATTGGAGTACAAATTATCAACAAATGAGTCGGATGCAAGTGCACAGGTGGCTGTAAGTGTTGCTATGAAGAATCAACAATTCCAATTGGCCAGTTTTGTGGTTGACAAGTTTTTAACATCAGAGCAAGCAGGCAATCTTGCCCGCGAAAACAAATGTGCGCTAGACAGTTCCCTGGACAGGGTGGTCAGCATGACTATGGTCCCAGAAACGCCCCAGGAGGATATGCTGAAGCTTCTGGATAGCACATTTCCGGAGCTCCGATATTACGACGCACACAATGGTAGCAAGATGAGGTGTCTAGGTTCGATTCTTTCGCTGCATTGGATTCTATCCAACCAATACAATGAATTCGTCTCAGGCCAGTGTGTACAAGACAGGTTGACAGCAGAATCATGGAATTTACTCCAAAGCTGGGTAAAGGTTGCTTGTATGAGTCACAGCATGGTTGGCATCTTGCTCACTCTCTTGGTCATTTCAGATGTTGGAAAAATCGAACACTTGTTTGCGGCTTTCTGCCCTGTGGAGGGTAATGCTATTCAAGGGTTAATCCATGTTATTCTGCACAAGCCTTGCATTTTGCCATCATTCTGCCGACTTGAGCGCGATAGTCAGCAGGTGATCCTTATGACACTGCAGCAGACAGCTGATTTTAATTTTGGCCAGTTTCTGCAGGCTGAGAACCTTCCTGCAAACCTTTCAGCATTTAAGGGGCTCTTGGTTAAGGACCTGTCAGGCTTGGCGCGAAATCCTGAAGAAATCTCCTTCGTGTTTTTCCTTGCAAAGTATTGTGGTTGCTGTTGCCGTCAAAATGTGCATGGTTCCTTTTGTGGGACGGGCTTGGGTGAGAAGTCCTTTGCATGCATCAAGGATGCGCATAATGCACTTGCCTTGCTGCAAGATGCCAGCGAACAGGATGTCTACAATTGCTTTTTACTTGCCCGCGCTCGCAGATTATCACTGCCAAGCAACGTGCAAGTTCCAGAAGCTCTTTCTGTGCTCAGGTTGGCATGCATGGCAAGGGCCAACACTTGCAGTGATGCTGAGCATGTCCAGCATACCTTCAAGTCCTTGTCTTCTCACAAACGTTCAGTTCTGGCATCGTTTTTGTTTACAGATGGTATTTTGTGTAAGCCTGGATTCCTCTTGTTTAGAAGCCCTGATTTGCTTCTAAAGACGATTCAAAATCCAGGCCTTGGACTTGCTTCTGGTATGAAAATGCTGGTGAGAGTGTTTCAGGAGGCAGCACGCACCTTTTCAAACTGTACAAGTTCAGTCATCACCATTATCATGGACGCGATGGTAGCTTATGCAGAAAAATGCTGTAGTACACGTGAATTTGACTTTGCATTTTTTGAAATCAAGCAGCTCAGAGAGAGCAATGACTCTCGACCGTTTGGCATCGTGAGCCTTTGCCCGTGGCAGTTCACTGTGAACAAGAAACAGTTGGCAAATTATTCATTTGCTGCAGAGTCTCTTGCGAGAGAAATCATGGCGACTGGTTCAATTTCAGAGTCACAATTTCTGAGCCGGATTAACAGCAGCTTCCCAGAGATAGCATATTTGCATGCTGCTGGTTGCCAAGGAGAGAGCCCAGAGCAGGCACTGCAACAAAAAACCATACATTCACTTCAAGTCGTGTATTGGGTTTTTTGTGATCAAGCAGTGGCTTTCACCAATGGGCAGCCTTTGGATAGCAAACTATCGATGGCATCTTGGGAGAAGATTCTTGAATGGAGAGAGTGTGTGTACGATGGCGAGGTACTGAGATGTATATTTGTCTCCATCATTCTCCGAGCCGTTGCGTGCGTCAGGCAGTTGGCATTGCAAGTGGCACCGCAAGCTGAGACATCGGCAGCGGTGCTCTGTCACTTGATGAATACTTGTCCAGAACTTCTTCCGTCTTACCACAGTCTAAAAACTGGCCAGCGTGATATTATTAAACGAATTCTCGAAACAGGCTTACATCCTTCTCAGTTAATGAAGGAAGGCGTCAAGTGTGTCCAATGTACATGTGGCGCAAACATACAATCAATGGCAACAGGTCCCTGTGGTGCCCAGTTTGATCTGCTCCAGTTCAGTGGACAACACCTTGAGATCCTGATTTTCATCTGGTTTGCAGAGCTTGCTGGATCACAAGGTGGAAGCTGCTCAGGCGCATTGTACATGACAGAAGATAATTATATACATTTCGAGCAACAAATTGAAAACCTGCGACATTTGAAAACTGTTTTGCAAGGTGTTGGCCGAAGAGAAGAGGGCAGTATGAAGACACTATGAAAGGCATCCGCATTGGTTGCCAGCGGCGGTTGTAGATGATTCGCACATGTTGTACGACTGATACAGACCAAGTACTGCTACGACTGGACAATCTCATGGTGTGGCATTGAGCCTGCGATGCAATATCAAATTTCCCTTGCTGTACAAAAAAAACGGTCTTGTCCCATGCAAGCGGTTGCGTCTGCTTTTTGTGCTCGTGCACCTATGTAACTTTAGGTTTTTTTTACCATTTGCAAATGGCAAGTTTTGTGCACATTTCGCAAAACAATCTATTGGGTAGTGAAAGAGATGTGCGCTTAAAGAGTGCATTCGTTGTAAGCTTTTTGTAGTGTAGAAACCTGTCGTATACTTTAGAGGAGCAGTCCAGAAGGCATGCATTTGCCGAGCCACAATCGCGTATTGACTTCACTGCACTCCAAACAAAGACTTTGCTGCAACAGCATCTGATCCGAGGCTTCTGCATGCCC
>transcript_HQ_CT_transcript100018/f3p0/1600
GGGGCTCAAGTCTCTGTCTCTTTTGGACTCTGTCAAATTCAGTTCTCTGAGCAGATGGCGCCCGTTGAGACAGAGGATACTGGATCCCAAGATGCCTGCATTGTGAATCCTCCTGTTGTGGAGGATGCCTGCAGTTCCGATGAGGGTGATGAGTCTTGGGACGAGGAGGACTGGGACAGCATACTGCCAAAAGAGTCAAAAAGGGCCGGAGCAGTTCACAGCAGTGCTGGAGGTGGACCCACTGGAGTTGCCATGAAACAGGCACAGCTGCAGAGGCTGCATGCGCGAGTGAACTTTGATCCGCTACCCATTACGCGATCTGCCATGGGCCAGGCTGCAAAAAATGCAGCGGTTCAGTCAGAAAAAAAGGCCTCTGCCTCGAGGAGCCTTGGCCTGACCCAAGACAACAGAGCAACTGTGGAACAAGTCCTGGATCCAAGGACGATGCTGGTGCTCAGTAAGATGCTGAAGCGTGGGCTTTTCTCAGAAATCCATGGGTGCATCAGCACTGGCAAGGAGGCCAATGTTTACTATGCCACCACCGAGACTTCTGAAAAGGCTGTGAAGGTGTACAAAACATCCATACTGGTGTTCAAAGACCGTGCTCGATATGTTGAAGGTGAACATCGTTTTCGTCATGGGTATTGTAAAGGGAATCCGAGAAAAATGGTTGCTCAGTGGGCTGAGAAAGAGATGAGGAATTTGAACAGACTCCAGGCTGCGGGCATTCCATGCCCAGTTGCAGTTGAGGTACGTCAGAACGTGTTAGTGATGGAGTTCATCGGCGAAGGAGGTGATGCTGCTCCTCGTCTTAAGGATGCTGGTGAACTCAGCTCTGCAGAGTGGACAGAGTTGTACATACAATGTGTTGTAATTATGCGTCGAATGATGCAGGGATGCAAACTGGTGCACGGAGATCTTTCTGAGTACAACATTCTTTACCATGAGGAAAAATTGTACATTATTGACGTCTCGCAGTCAGTCGAGAGAGATCATCCACAATCTTTGGACTTTTTGAGACGAGACTGTGTTAATGTCAACAATTTTTTCTCCAAAAAGATGGGCCGGTCTGCTGTACCAGTGAAGGAGGTGTTTCATTATATCGTAGCAGAAAGCCTGAAAACATTGGAGAGCAATTCATTGAGCAGCGATGATGAAACGGAAGTGTTCCTCCATATTCTAGATGCCACTCCGGAGCAGCTGGATGAATCCGCTGAGTTAGAAGATCAGGTCTTTGTACAAACATGGATTCCCAGCCATTTGGACCAGGTATGTGATCGTGGTTTCATGGATAGGGAGATGGCAAAAAGAGCTCGAGGAGAAGAGTTAACATATTCTAAGCTCCTTGCTGATTCTGGCCAGACGCAACCTAGCTCAAGCAAGGCAATTGACAAAAAAGAAGCAGAAGGAGAAGAGGACGAGCTTGAAGAAGTTGGAGACCGCCATGATAAAGGCAGTGAGGAATCTGAAGAGAACTCAGTCGATGAGGAAGAAGAGGACAATGACGAGCTACATGAGAAGGCAACAGATGATCAGGCAGTCAAAAATGGTCGCAAGCCAGAGGGTCTAGACAAGCATGAGTGGAAGGCACTTGTAAAGG
>transcript_HQ_CT_transcript100019/f2p0/1595
GGGAATGGTGACCTGAAGAAGATAACCGAGTCCGCCTTGGTTGAGATCCCGGAGGAACTTTTTACCCCAATCATAGAGGCAAGCTGCGATTCTCAGGCTCGCCGTGAGATCATGGCGCATTTGAGGGAATGCTTGTCGGAAACAAATGCTCGCCGCTGGCGACGAGTTCACAGCGGCTTGGTGCTTGCTGAGCATCTTGTTCGTCATGGTGCTGCTGAGCTAATGGGTGAGACGGCACAAGGCCATCACTTCGACCTTGTTCAAAAGGTCGCCTTCTTGGACCATTTTGAATGTGCATCAGACCGTGCAGGACAACACCTTGTGCGAAAGAAGGCGGCTGCTGTGCGTCCTGAGATCGTGCAACGTCTTCAAGACTCAGCCACTATGGAGCTCCCCTCGGAAGAGATTAAGGACACAATCAGTATCGGAGGGGTCTCTACTAACACAGGTGGTACTGGTGGAGCGTCTGCATACAGCTGTGAATCAAAGCAGGAAGGGGAGGAAAGACCCGGAATTTGGCAGAGAATGGCTCGACTTCGAGGAGGAGGTGGCAGCGCTGTGCAAGCAGACCTGAAACGCATCACTGATTCGGGTGTCATTGACATCCCAGAAGACCTATTCCATCCAGTTGTGGATGCCTGCCGAGATCCAGACAGTCGCTCGGAGATCATGATTCATTTAAGAGCATGCCTTTCAGAGCCTGCTGCAAAACAGTGGCGACGAGTTTATGCTGGCCTCCTGTTGACAGAGCGCCTGCTTGAGCGGGCTCCTCCAGCCTGGACAGAGGAGACAGCACAGGGAATGCACTTTGACCTCCTCCAGCAAGTCTCATTCTTACGGCAGTTCGAGCTTGCTTCTGATCGTAGAGCTCAAGGCCTTGTTCGCAAGAGGGCTGCTGACTTACATGACCGCCTATCTACACGTTTTGAAAACATCAAAGAGAACCCTATTTCACCTCATCCAACAAGTTTGAGCATTGGAACTGAGGCATGTGGAAGTCGTTTCCAGGGGCAGGACACTGGAATTGATGCGCTGGTGAATCCTTTGGCAGCCAACGCACCACCAAGCAGCCAACTGATTCTCAATGGCATTGTGACAGTTGGACATTACGACGACACAACCAGTGAGTCCAGTGGTGGAGAGGGTGCTGCAAGAGCACCAGTGCGTCGCCGTGAGCGCACCAAGCATCGTACTCGTAACAACGAGCAGGACTCTCCTAAAGGAGCAAGCAAAATGCAGGCGCCCCTGCCGCCGAAGGCAGCGGTGGCACCAGTGCCTGCAGTCGACCTCCTGGGACTTTGAGAGCCGTGCAGTCAATATTGCATGTTGAGATGCTAACGAAACCAGCATCTGTATTACCTTTTTCTTGCCATTGCTGATTGTAATGATGCAACTGCCATCATTGGCATTGTCTGCCATCGTGGCAGAGAGGCGTTCAGAATTTAAAGAGGCGATCTCTCGCATCTGACGTTGACGTCTGGCTGGAACATGGCTACTGTCATTCAAGTGCACGTAGCCACGCCTTGACCCGGCCAGAAGCTTGCTGTCAAACGAAAAATTGATACTGGACGATTCTTGCAAAAATTGTGGACGGT
>transcript_HQ_CT_transcript100024/f2p0/1604
GGGATGAACATGTCAACAGATCATCATCACCAAATGGCTCTAGAGCTTGCCCTGGCGGGCAAACTTGTGGAAACATGCAGACTTCTCATTCAGCAGCCATTGAAAGAATTACGATCTTCGTTGGGATGCAACAGTAGCGCAATTTCGGATGCTGGGTTGCGGCCTCTGGATACATTCATCTCACGCTTCCTGGACACACTCGAAGAGGTACAACGAAGGCTTGTTGGTGCTGCGGCCGGTGAGCAACTTGCTAATGCAAATGGTTGGCTGGCAGATACGCGCCAAGACCTCGAATTGTGGGGTCAATGTGCTGGAAGAGCTTTGCATGGTCTTGCAGCAGGCGCTGAAATGGGCCCTATGGGGGTCGCCTTGCAAGAACTCGGCGGGCAAGTTGCTGAGGCACTTGGCAGAGGTGCCGAACCTCATCTGTCCCAACAGCGGGAGCAACATCTGACGAACGAGGTGGCTGAGCTGCGTGGCGAGTTGCACTTTGCTGAGCGTCACAGTGCACTGCAATGGACAGAATCATACGAAAATCTGGCACGCCTTCTACAAACCCGTTCAGATGAGCAGAGCGACAGGCACCAGATGCATCAAATGATGGAAGAATTTCAAACCAGCCAGATTGAATTCAGCAATATGTTACAGCGTGCACGTGATCAACACCACGCCCAGATGCATACACTGCAAAGGCATGCTGAACATTTGCATCAAGAGCTGCGCGAGTCAGAGCGAAAATGCCAAAGTGAGCACAAGCAAGTAGAGGCAAGTGATCAAGAGGCAAAGAGAGCACGAGCAACGTTGCAGCAAGAACTTCAGCAAGAGAGGCATGTTCACGGCGAAGTTCTTGCACACATGAGCGAAAAAGCGGCTCAGGATCTAGATCTGGAGCACCGAGAATGTGCAAGTATGTCATTGAAGCTCAAGAAAGTGGTCGGCACTGTCAACAGCAAAGAGGCGGAAATCGATGAGCTCCGTTGCTCATTGGAAAAATTTGAAAAAGCAGCAAAACCCAATCCACATATTTCCGCGCTATCTGGCAGTAGTGCCGGCCCAATCCCACCAATGTTTGAAGCACTGCGTGAGCTCACTGCAAGGTCTTTGCCCTCATTACCACGAGATTTCACCAATGATGGCGCAGGGTCCGTGTGTCGAGTTTCAACCGAGTCTGTGAAGTTCACCTCCCCTGGACAGTCGGCAAGTCCTGCACCAAATCAGGGACGGCAAACAGAACCATTACATTCGTCAGCAGTGCCCTGTGTGCAGCCATTGACTGGGTTTCGGGATTCCTCTGGTGCAGCCCCTGGTAGAGATGTAGTTCGCATGGTGTCGACTAGCACGTCAGCATCCAACCCATGTGAAGGTAATTCGGTGCGGCAGGTTAACCCAGGAGCTTCTATGGGTATAGTGGCTGATGGAAGGGCAGAATACTGTACTGACAATAGCTTGAAGCCCTGGGAGCTTCCACCTCATGAGTTTCTCAAGCTGTGGCGTCATTCCAGAAACGCAGACTCGCTGGGAATGAAACCAGTTGTGCCGGGCTCAGCTGCTGATTCCCTGCGTATAACTGCGAGCTTCGACTGACGCATGCAGCGGAGTTGAGC
>transcript_HQ_CT_transcript100026/f6p0/1582
GTATGTCCAGCTCAGTGCAAGCCCTGATCCGAGGAGTGGCGAAACGGGCACCACAGTCAGCAGCAGCGCACAGATGCTTCTCAGCAGTAGCTGTGGATCCTGTCATATCCCGAGCTCGTGAGATGCAGAAGATGCCCTACAATCCAGCTGCAGAAGGTAAGATCAGTGCACCGGATTATGTGGGCTGGGATAGCGAAGTGCAAGATGGATTCACTAAGCTGCAGACGGGGCCCAAGAAAGGAGGACGGCCATACAAAGAGATCTGTGAGTCTGCGCTGGATCTTATCGGCTTCACCCCAATGGTTCGGATGTCTCGCCTGCAAAAGCATTTGGAGTTGGAGTGTGAGCTGCTTGCCAAGTGTGAGTTTTTCAATGCTGGAGGCTCAGTGAAGGACAGGATTGGAAAACGCATGGTCGAAGAAGCAGAAAAGAGTGGGCGTATCAAGCCAGGTGATGTGTTGATTGAGCCAACAAGTGGCAACACTGGTATTGGCCTCTGCCTCACAGCAGCCTTGAAGGGATACAAGATGATCATCTGCTTGCCACAGAAGATGTCCGGTGAAAAGGTGAACACGATGAAAGCTTTAGGGGCAGAAATTTTACGTACACCCACGGAGGCAGCCTGGGATGCAGAAGACTCGCACATCTTCCTTTCGGCACGTCTCGCCAAAGACCTTGGTGGCCATGTTTTGGATCAATACAAAAATCCAGCCAATCCTCTGGCTCACTATGAGGGCACTGCTGAAGAGATCATTGAACAGACAGGTGGCAAGCTTGACTACATGGTGATGTCTGCAGGAACAGGGGGCACCTTGACTGGCACTGCCAAGAAGCTCAAGGAAAAGATCCCTGGAGTCAAGATTGTTGGCGTTGATCCCTATGGCAGTATCCTGGCCAAACCTGAGAGCATGAATGATGCTTCCAAGCGCACAGGACACAAAAAGCTGCAGGCGTACCATGTGGAAGGCATTGGTTATGACTTTGTCCCTACGGTCTTGGACCAAGATGTGTGTGACTACTGGATAAAGACTGATGATGATGAGTCTTTTGCCATGGGCCGATGTGTTGTTCGTCATGAGGGCTTGCTCATTGGTGGAAGCTGTGGTGCCACGATGGCAGGTGCCTACAAATTCATCAGGGAAAACAATATCGGTGCTGGGAAACGCGTAGCTGTGCTCTTCGCTGATTCCTCCCGGAACTACATGAGCAAGTTTATGGATGACGGTTGGTTGGAGAAGGAGGGCTTCAATACAGATGATGTCGTTCGAAGCAGAGAGGAGAAGGGCTTCTTTGCAAAGCTGTTTGGTCTGTGATTCCAGCCTACTCAGAACATGGGGATCATTCAATACCAGTTTTTCGCATTCTCCAGATATGACGCTTGGTCACTAATGTAACAGGTGATTGCGCAAGATTATCGGAACTGTGCCTCAATACTCTAGTGCATGCAAGGTTTCGTGTCAATCGCAAACGTTTGACGCTGTCCTTGCGACTGCAAGGCGCTCGTGTTTTGTCTTGACATTGGGCTGCTTTGTAGCAGCTGCCACACATTGTCCGAAGCATGATGCTATTTCCTCGTGCACAC
>transcript_HQ_CT_transcript100027/f2p0/1598
GGGAAGAGCAGATGGAATCAACTCTAAGGTGCAACTTCAAATCCGACGGAAGCATCAAGATACATGCAGTATATCAGGAGGCTCACCGGGACAGGAGTTAGCCACAATGGCCACAGGCTACCTGGCCAAGCATAAATTGAGGGAGAGATGTGAGAACTTGATCCAGGACGTGCTGCGAGAACAACCTGATGATCCTTACAAGTGCATGCTTGAGGCTCTGAAGCGAGCAAGGTCAGCAGCACCACAGTCCAACACTGCCATTGTCAAGGAGTTTCCCGGAAAGGAAGCATGCAAGAATGAAGGCGGCAACTCTTCTGAGCAGGAAATGTTGAGCAAGAAAGCTTGTTCAAAGGCCGATGGATGCGACATTCTGCCTCCAACTGTGCCACAGCAGCCGCTTGTCCCACATCCACCAGCAGGACCAGCACCTGCACGCAAAGGCAGACCTCTCATTGGCACGCATAAGACGACAACGACAAGTGGGTGCGTCTGCACAGGTTGTCCCCGCAAGGAGGCCGTGTCCCTGGCTAGGATCTCCATCACAATGGTCATGAAATCCCCGAGTGTCCAGAGAGCCGCCCAAGACTCAATACGTGATGCTGTGCGTAAAGAATCCGCCCAAAGGCTTGCCACACACATCTTGACCAATGCTTGTACTCGGGTGGCAGCGAAAGAGAAGGACTTGGACCATCCAAGTGTGCTAACTCGGGTTGTCATCCGTAATGTTCTCGAAAAATGCAGCATCTATGCCTCCAAAGAGTACCAGCAAGCCCTTGCACGCTTTACCGTCCTCATGTCGCTCAAAGGGGCTGCAAAGCTTATGGCATCGCAGGAACATTTGCGGAGCGCAAATTTCAGGTTGGAAGATGGTAGGAGGAGATCTTTGCCAACACCCATTGTCTCGCTTTGCGCTGAGCAGAGTTGGGGTCAGTGGCTTGCTCCTAGAACCAGGTAAGTGCCGTAAGCGAACCCAGGCACACTGCTGGTATGAATGCAGAAGTAGTTGCACTTGTTATTCATGTTTTCAGTGACTTGTCTTTGCAATGCAAAGGGCACTGCTGTTTAGACCTGATTGTGCCTGCTTTTAATGGCTCTAAGACTTCAGGTAGCACCAAATTACCGACAGCACGTGTGCTGTGCATTTGCATTGTGCAGATTTTCTTTGCATGCGCCGATAGTCCTTGATAAAAGACGAGGTTTGGTCTTTGATAAAGTTGCTATCCACAACCAAAAAGCGTCAATCAGTCAAATACATGGTATCGTTTTGTTTGGCTATTTCTGTGGATTGGAAGTTCGTTGCGACTGTCGCAGAGCTATACTGAGTGTTCCCTTTTCCTGTTCAAGCTCTCACACGCTGCAGGACACTTGCTTGAAAGCGAATCTGTGTGCCAGTAAAAAGTGATGACACGCGCTTCATTGTGCGTCAGCTGTACCTGTGTGTGGGGAATGAAGGAAATGAGCCTGTGACCCGCCATAGCATTTTTCACCTTATGACTTGTGTAAATTAGCCTAGCTTTGCCTGAAGAAAGGCAAACAAAGCCAGCTTCAGCAAAAACCCAAGGCAGGACAAGATGTTCTTACAAAAAGTCTAAGTGCTT
>transcript_HQ_CT_transcript100029/f3p0/1597
GGGCTCAAGTCAGCCAGGGTTTGCACCCCTCTGGGATCCGCCAATTTAGCTCGGAACTGTACCTCATCACTATGTCGCCATCCTTGTTCGTATCATTCCTGGCATGCCTTGTTGCTGCACCCACTGTCAATGCAGTGGATATGCACTCCAAGCTGGAAACAGCTACGCTTGCAAACCCAATCCGAAAGGTTGTGACAATGCTCCAACACATGCAGCAGAAAGTTGTGGCTGAAGGGAAAATCCAGGAGGAGCTTTTCCAAAAATTCATGTGTTACTGCAAGACTGGCCGTGGTGACTTGGAAAAAAGCATCGCTGATGCAGAGGACAAAGTCTCTGCCCTGAAAGCTTCCATCGCAGCCACTTCGGAAAAAAAGGGGCAGACTGAAGCGAACTTGAAGGCCCACAAGAACAGTGAGAGCAAGACTGAAGAGGCGGTCGCCAAGTCTACATCCATCCGCGAGAAGGAAGCTGCAGCATATGCAACTGAAAAGGCTGATTCGAACGCTAACATAGGCGCATTGTCAAAGGCAATTAAGGCGATTGAGAAAGGGATGCAGGGCGCTTTCCTGCAGACGCTCGCTGCAGGCACTTTGCGCAACTTCTTCATGGAGAAAGCAGAGTTGCCAGATGTGCAGCGAGAGAAGATCTTGGCATTCCTTTCACAGGGACATAGTGAATCAGAAGCCGATGGTGAAACAAACACTAATCAAAACTCGTATGCTCCAGCAAGCGGTGAGATTGTTGGTGTGCTCAAGCAGATGCTCGATGAGATGACAGCAGGGTTGTCCTCTGCAACATCAGAGGAAAGGTCTGCAGTTCAAAACTATCAAGAGATGATGGCAGCTCAGAAGAAAGAGCTTGGGGCTTTGCAGAGGCAAATTGAGGAAGAGCTGAGGCGAGTTGGCGACCTTGGAGTGGAGTTGGCTAGCATGAAAGAGGATCTTGATGACACTCAGAGTGCTCTGAAGAGTGATGAAGGTTTCCTCAAAGAGCTTGACCAAAGCTGTGCAACGAAATCAAAAGAATGGGATGTCATCAAGCAAACACGCGCTGAGGAGTTGAAAGCTTTAGCAGACACAATCAAGTTGCTAAACGATGATGATTCATTGGAACTCTTCAAAAAAACACTCTCAGCTGCAGGTGAGAGCCTCCTCCAGGTGCAAATGAACCAGGCAGTCCGAAGGTCAAAAGCACTAGCTTTGCTCCGAAGCGCTCGCCAGTCTGGACGTCATGTCCATCCCCAGCTGGACTTGATTGCATTAGCTCTCCAAGGCAAAAAGATTGGTTTCGAGAAGGTAATCAAAATGATTGATGACATGGTTGTCAACCTGAAGACGGAACAGCGGGATGACGATGCCAAAAAAGAATATTGCAATGAACAGTTTGATGTGTCGGAGGACACAAAAAAGTCACTTGAAAGAAAGATCTCAGACTCGGAAACAGCAATTGAAGAACTTCAGGGATCAATTGCTACCTCGCAAGAAGAAATCAAGTCTCTGGAGGAAGGTATCAAAGCCCTTGACAAGTCTGTTGCAGAGGCCACTGAGCAGAGGAAGAACGAACATGATGATTACAAAGAAGAGAGGGCTATGAACAC
>transcript_HQ_CT_transcript10003/f3p0/4308
GGGACATTCCATGTCTTCAGTGCAGTGAAGACAATGAAATACTAAATACTAGAGAAGACCCCGAGGCGAATGTGGAGACGATTGTGACACGAAGACTGGAGAAGGAATGGCGACGCATCCGCAAATTTCAGGAAAGAGCTTGGGCTGATCATGGTTGCGTATCTCCAGAACTGGAACGTTCTATCAAAACACATGGTGGAGATCTTGAGGCAATGCAAGCCAAGATTTTGGTTTGGCAGAAGAATGGAGAAGAGCTGAAACAGCGGAGGAAGGACCTGAATCAAGCCTTGCAGATCTATAGGATGGAGATTGGGCCATGTAGACCACTCACTGCTACGGAACTCAAGACATGTGGTAACGCTCTATTCATCAGTGTCATGGCTGACATTTCTGAAGATCCCCTGCTGAAGGATGTTGGTTATTCTGGGCCGACTGACATCATCTTTAGAATATTTGTTTACGAGCGGTATTTGAAGTCGGGCGAGCAGAAGAAGGCGAAGGTTGCCGCTTATGAGCTGCGCTTTGCACGCTTTTCGTACTTCGACTATGCCATGCGGTGCCCAGTCACACCATACCGTGCGTGCAAGCTGCCACAACCCACGGGAAGTGGTGATCTTGGCAATGCTTTCCCTGTTGATTCTGACGGACACATTATGTCAACGCATGAGGAGACACTGCTAACTACAAGAGCGACGCTAGCTTTCTTTTTTTGGTCTTGTTTTTGTGACATGTTCCCAGATGTGAAACATGTGTCTGCCAAGCCGTTCCAATGCATTGATGAGATCAAGCTCCCGGAAACGAAGTCTTCCAGGAAGATTTACAGGTTCATGCGCCGCCAACAGTATCATCGTGCAAAGATCTCTAACCCCACGAAGTTCATTGACTGCGGGTCCTACGATCAAGCTGTGAATGTGCTATTGACCCGGATGAGGCCAAAAACCTTTCAGATGCCATTTCGAAAACACATCTCGAAAAAAGATCTCCCGGATCCAAGCTTGATAACTGCAATTGAGACTGCATTTTGCCAGGCTGCGTTTGAGCTGATGGAGGAACTTCCAGAGCTTGTCCCCTTCCAATGGCAGGATGTCCCAATAGGACCTAGGTGGCCGTTGCAGCTGAGGAAACCTGATGACGCTAAATGCGATGAAGACTATGTTCGAAGGGTTGATCCACATGTGGAACTTCTCTCTGACGGCAAGGACGCAGAGATCGCTATGGTTGACCTTGTGGCAACAATTGGCATTGCCCCTGTTGGTGATGAGGACGAGGCTTGCAGTCAAAACGGCGGTATTCAGTGCCAAGCAGATGTTGAGGATAAGAAAATAAGTGTCCTTGTGGACTTGACTCGTTGGGAAGAGCAGGGCGAGGTGATAGTCATGGATATCAACATGGGAGACCACTGGGAGATTGATGAGGTTCTCGAAACCATTCGTGCACTTGAGGATACTGCCTTTGCGAGAGGCGATGAGAGGATCATCAGTAACATGGGGCAGCTTGCTTATGGCTTCAGGGCTCTGCAACGGGCCTTCATCAAGCAGCAACTCCGAGATGTTGGCCTGACAGTCCTGGAGGTAGAGCGCTCGATGCTGGTGCATGAAGGTGACGGGCACTTAAACGCAAACCAGGTGTTGTGGGGGGAGCTGAAGGCTTGGCTGTTCAAACGGGACCCTTTAGAAGTGATTGGGAACTGGAAGCAACCAAAAGGAAATTGCAATGTTATGACTGAACGTGTGATGCTAATTTCCGCATCAAATGGTGTCATGGAGCAGAAAGCTGAAACTCGGAGATGGATTGCCACAGTTGCTGCGAACAAAGAAGGCCAGTATACGGGGGGCTTTGTGCAGAAGCAGTTCTTACGTAATGGTCCTATGCAAGAATTTTGGATGGCAAACGAGATGGATCCATACCCTTACTTTCCATACTTTCGCCCAAGCGATCCATTGATCGATCCGACAGCAATCTTCACTCCTGCCGAGCGCCGGTTCATCATTCGAAGTTTCATTACTGACCCGCTGTCGGACATCAGGCACCCAGATGGCGCCATAGATCCGCGACAAGGAGGTGCAGACATGAACCCACAAGAGTTGAAGACTGAGGGAATCATAGTTGACTTGCTGCCGCTCAACAGCATGCATGTTTCTGACCATTTGGTAAGGAAATGGATTGTTCCCTGGCACACAATAATGTACAGCTTCTTGCATAGGGCGTTCAGGTGCAAAGTGATCAACGAAGTCCTCCGCAACTTTGGACCACAAGTCGCGAGCTACTTCAAGTTCCTTGACTACTACACCGTGTCGCTAATGATTCCAGCTGTCATCGGCATCTTGGCACACTTTGCAGAAAGGCCAACCAATGATGACCGTTACCATGTTGGTTGGCGTTTTGTGCAGCCCTTCTTCGCTTGCTTTATGATGTTGTGGGGAGCGCACTTCTGCTTCATGTGGCGCCGCAAGGTGTCAGAGATGGCATTCCACTGGCAAAATGGTGCTCTCGAAAAGGGTGCTGAGCTGCAGGCAAAAGGAGTCTTGGACAGGGCATTAGTGGTGCGTCCAGAATATGCCTTGAGGTTCCGCAAAGACCTGCAAGCAGCAACTGCCGAGCAACTGGAGAACATGCTGAGCACCATCAGACAGGTGCTGCGCTTGGATCAGGCATTCCAGGAGGATGAACTCCACGACTTCAATGACAGGGCACTGAAGCAGGACATTGCATCCTTCAGCCAGGCTTGCTACATCTCGCGGACATGGCGGATGTACAAGAGTGGAGTATCCAACCTCATGACGTTGGCCTTTGTTTGTTTGTCCTGTTTGTCCACTTACACGAGCATGTCCTACCAGTTAAAAGAAGAAAGCCGCATCAAGGAACGGCAGTCTGCTGCTGCACTGCCCAACTTTCAACATGCCTATGTGTATTCAGGGTTGTTTTCGTGCATCAGCATTCAAGTCCTGAAGACTGTGCACCGCAAAGCGGTAGAATGGTCAACTGAGTGGCAGCAGCTTCGATACGAGAGTGACTATGAGTCTGCAATCTTTATCAAGTTGTTCGCTTTCGAGTTTTTCAATTCCTACAACAGTTTGTTGTGGATAGCCTTTGTGCGAAGGAACATGGATTACCTCGCAGTTCAGGTCTACTTTATCATGGCCATGTCTGGTCTGAGTGGCATCCTCTGGGAAGTCGCTGTTCCAAAGCTTTATCACCATATGGAGCGAGTAAGGCAAGTTGTTGCAGGAGAGCTCGTCCTTGATCCCAAAGGTGGGGCTCGATTTGGGCTGTTCAAAAATGTGCAACCAGTGCACAAAATTGACAGCCGCGGTGGTGCCATCCACATGACACTTGCTGAGACAACAAACCAAGTTGCGTGTGGAGACCACGTGTTCAATGTGGTTGAAGAGCTGTTGGAACTCGTCATCCAGTTTGGCATGGTGACGATGTTTGCAATTGCAGCTCCTTTGGCGCCCCTGATTGCTCTTGGCAGCTGTTGCTTGGAAATGCGGATCGACGCCTATAAGCTGATCGTTATCCACAAGATGCCCGAGCCACGGATGTGCGTCGGCATCGGAATGACTCACTATGCCTTTGTGGTCATCAGCTACCTTGCAGTGGTCATGAATTGCGCATTTCTTCTTGTTACGACGTACGACCTCAACGGAACAAAAGTGACTGCCCTCAATGTCATGCTTGACACCTTCGGGGAAGCTTTTTCTTCTGAATGCTTTGTGATCTTGGTCATCGCTGAGCACGTGATCGTGTGCATAATGTATCTCATCTCCCTCAGAAACCCTGTCAGCGGACCAATGCTGCAGGAGCAGTACCGGCAGGAGTTTTATGAGAACCGTGAGGCGATGATATTTCGGGAGAATCAAGAGGATGCTGTCAATGTTGCGGCAGTCCGCCGATGCGCACATCGTGGTGGCGGCAATCTTGAGGGAAACAACAATAGGCGGTCAAGCACGTACACTGAGCGGTCAAGCGTGAATTCCGTGTGCCAAACATACGGCTTCTGATTCTACCTGCACGACCTCGCTCACATCTCGGATTGTTGCCTGTTGATTTGAGTTGAGCTCTGTTGTCTTTTTTTACTCCCGTGTTTTTTGCTATGTCTTTAATGCTCTTCTTGCATGGGTGGAGCATCTTTGCTTTTGCACCACTTCTGGGCCACCATCATGCATGTATCACCCTAATGTACTAAGATGGTTGCAAGATTGCCAAGAGCAACGGCAGCCATGATTATCCCTCCCAAGTAATTTTTGATATTGCATGACCTAACCTGTGACGTGGTCCGCCCGCAGTGGTGTCTTTTTCCGCAGT
>transcript_HQ_CT_transcript100036/f2p0/1602
GGGGTGCGCCTGGAGGTGCATGGCCAGGGGTTGATGGGTTTTGTAGAGTTTAACGTTGGCGACATGCCATATGGTGAAGAGCTTGATGGCTGGCTTGAGTTAAGGTTCGCAGATAATTTGCAGCGAACAAGTGGAGGACGTTATGCTCAGCACTGCAAGGTCCGTGATGATGGCACGCGGGCCTGGAACTCTACAGCCATTGACACAGGCCGCACATCTTCTGATGTGGATGACCGCTTCACAACCTCAAGGAAGACACGAAATAAGAACCTCCTGGGAATGTGCTGTCATGCCTCACCTCTAGGCTCGGATGGGTATCATGCAAACGCAGGCGAACTTCGCGTGAGGATGAAGCTTGTTAGGCTTGGGTCATGGACAGACAGTCTGTATGCTATGGCGCTCAAACCACCACGACAACATAATTTCGACTTGAAATTGCAAGAGGAGTATGCAAACAAGCTGAACACTCAGTTGCTCTATGATGAGACTCTAGACATCAAATTGGCCGTGCTCGATGATGGTCTCTTCTGCATTTCCAATTACATTCTCTACATCATACAGTGGAGGAAAGTCCGTTACTCTCTGCCTCTCACCCTCCTTTTCATTGCGACTTGCATTTACACCTGGCTATTTGTGGTTGTTGTGCCTGTTGTGGCGGCAGTTGGGCTCATCCTCAATGCGAATGATTTACGGAGAGAAGAAATGATACTTGGGGGTACCAATGCACCCTTGAACCAGGAAGGCCTTGAAATAGTGGCCAAGATGAGATCTACAGCAGAAGTCAAGAAGTTTATCGTCCGCATCGTGGAAGTCAACATGGAAGGCTCCACCAATGATGACCAAGATTTGTGGTTGACAAGTGCTCGAGTGCACCGTGATGGCTTTCCTACAATGACTTTTGATCAGCTCACCGCTTTGTTGAGGGATGCACCATGGGTCGACAGAACGAGCAAGAATGAGCTTAGAGAGGGCTCGCTTGTTCGCGTGGATGAGCGGCACCGCGCGGTTATCCATGAGCTTGGTACAAATACAGTGAAGGTGAAGTACGAGGACGACAATGACAATGAGCCCGTTGAGGTGAAAAGGTCCAAAGTGAAAAAGAGGCCTGAAACTCCAAAAGTGCCCATGGTGCTGATCCCTGGTGCTTTGGTAAGCAAGATACGGCGAATCCACTTCTTTATTGAGGATGCTAAGCGAGCGCTCATTCCCAAGATGCAAGCTGCAGCTGATATATTGACTTGGCGGAGAAAAGGGGTCGCCATGGCAATCACCATCTGCCTCTTGTCTATAGCCATCGTTGGCTTTTTCGCTTGCCTTAGTGATTTGCACCCAAATCCCGACGCCAAGCCCATCTTTCTCAAGTACGTCACGTTGGTGTTCAGCAGACTTGACAATGCAATAGTACTGGTGGCTGGTCTTGTCATTCTCCTTTCAGACGCCTGGTGGTTCAAGACTGTGCGGTCTTTGTTTCGAATTTGTTCGAACCTCGTAAAGATGCGTCGGAAGGCACCAGCAAATTGGGCCTTCTACAAACCGGCCGGATTAGATGTCTAGATAGCAATGGAATGTTAATACAGCTCAGTCACTGGTTGAATTACATGC
>transcript_HQ_CT_transcript100037/f2p0/1613
GGGGCTCAAGCTGTTTTTTGTCGTGGCCCGAGGGAGGTGCCAAGTTCAAAAAAATGGCGATGCCATTAGGAGGTGTTGAGAATGGCACAACTGGGTCTCGCCCAGGAGCAATCAGAGCAAACAACGCATTCTCACCACCAGATCGCGGCCAGTTGGAAGGAGTGTTTCACTCAGACCCATTCTTGATTGGAGTAGCTGGAGGTACAGCAAGTGGAAAGACTACAGTATGTGAGCGCATCATTCAGAGCCTTGCTGACCAAAGAGTGGTGGTTCTTAGCTTAGATTCCTTCTACCGCGACCTCTCGCAAGATGAGATTGAACATGTCAAGGAATTTGACTTTGACCAGCCAGGAGCATTTGATGTCAAATGCATGATAGACTGTCTTGACGGCCTGAAGCGCCATGAGTATGTAGAAATCCCATTCTATGATTTCATAAAGAACAAAAGACGCAAAGACAAGACGTATCGGATGAGTCCGGCAGATGTTGTCATTGTTGAAGGGATTTTGGTTCTGCACATCAAAGAGATCCGAGACCGATGCAACATGAAAATCTTCGTGGACACCGATGACGATGTTAGGCTAGCTCGACGCATCAAGCGCGACACTGTCGAGCGTGGCCGTGATGTGGAAGGAGTTCTCGCGCAGTACACTCGATTCGTCAAGCCAGCGTTTGAAAAGTATGTGCTTCCGAGCAAGCAGAGTGCTGATGTGATTATCCCATGGAGAGAAGATAATCGGGTGGCTGTTGATCTGATTACAGAGCACATTCGCACAAAGCTCTCCCAGCATGACCTTAGGCGCATTTATGGACAATTGTTCGTTATGCCCAGCAGCCTACAGGCGCGTGGCATGCACACCATCATTCGGTGTCGCGACACGGATCGGCAGGATTTCACCTTTTACGCTGATAGACTTATCAGGATGTTGGTTGAAACAGCACTCGGACACTTGCCATTCAACGAAACAACTGTGACAACCCCAACTGGCAAGGCCTATTCAGGGGTGAGCTTTGCTCGGAAGCTATGTGGCGTGTCCATCATTCGCTCAGGTGAGGCAATGGAAAATGCATTGCGGGCATGTTGCATGGGCATCAAGATCGGGAAGATCCTGGTAAATCGCAAAGGAGCAGGAACTCCATCAGACGTTGTTTATGAAAAGCTTCCCAAAGATATCGCAGAGCGCCATGTTGTATTGATGGACCCAATCCTTGCGTCGGGAAATAGTATGAAGTGTGCACTTGATGTTTTAATCCAGAAACACAATGTTCCTGAGAGCAAAATCATTGTGTTGACTCTCATTGCAAACCCTGAAGGCATCCATCAAGTATGCGGTTCTTTTCCATATGTAAAGGTAGTTACAACTGAAATCGACGAAGGCATGAATGATGAAAATGAAGTCATACCAGGAATTGGCGATTTTGGTGATCGCTACTTTGGCACTGATACAGCTGACTGGAAATGACAGATCAGTTGTGTAGGTCGGGACATGAGTTCGTGAGCTTCACAGCTTCACTCTGCCAAATGGTGTGTGGGTAGCAGCGCTTGCAAAGTCATCAAATAAGATGCAAGGCAAACGGGTAGCTGTAGATCGCAGGGCAAAGAGGCTTGCATC
>transcript_HQ_CT_transcript100041/f4p0/1587
ACACTCTATGCTTTTAGAGCCGTCGGTGTGGGTGTAATCCTTGCCATGGGCTTCTCCAAATGCAGCCAGTATTGTGACAGGGGCATCAGTGATAAGCTCGACGGACCCCAGAAGGGCACTCCATGGCCGACGGAGCTTCATCATCCAGGAGGAAGTGCAGAGGAACTTTCTAGTCTCTCTTACTCGCCATTGCCACCTGCAGATTCTAGGCAGCAGCTGGAGGCCTTGCTTGGAGCCACACTCCCTCAGAGGCCACTCCTGAGAGCAACGGGAGTTGGAATGGGACGGGACTCGGTATTGTTAAATTCGGTTTCCACCAGGAGTGCTGGAACTGTGCGGCCAGGTGAGCCTGTGAACAAGGTGTTCGTGCAGTTCTCCAACGATCTGGAAGGGTTTTTGCCGTACACCCTGGTGATCTCCGAGGAGCAAGGCCTGGAGTTCACCTCTTTGTCCACTAGTCCTGACTTCGCCTTGGACCCATTAGGCATCATCAAGGCAGACCGAATAGGTTACAATGCCCTGATGCGAGATGCATTCTTCATCAATCTGTCCAGGAGCATCATGAGCCGCCCTGAGCTGCAGAGCCGTGGCTTGGGAGTTGCACAGATGTCAGCCTCACACATGGCCAGCGCCGTCAACAGTGCGCCAAATCTGGAGGACCGGGTACGCCCGCCGTATGTCTCAGTGGTGCAGCTCAGCGTCCGGCGGACACTCGTAGAAGGCGGTCAGGTCTTGGTATTCATAGCAGTTCAGAGTGAGCCATTGGCTGAAGAGCTTGTGCGCAGCTGCTACCAATTGAAGAAGCGGCGTGCCACACGTCATGTGGATCGGGACGCCGCCGTCTATGATTCCGGTTTCGGCATACCTGGGATGTCGCAATCTCCCTCACCGGTGCCCACTAGGGGATTCCCAACACCGCGGACGGTGGTTTCTCGAAGTGCTACACCAGCTCCAACACCTGGGGCAACTCCTTTGTTGACAACTCCTGGTGCTACACCACCACCTAGAATGTCACCTCGGCCACGTCCAGTTTCGCCGATGCAGGATCGCTGACAATCATCGCCAGCCAGATCTGTGGACTTTATACTTCTTGTCTGTGCTGCACCAGGACGCAAAACGACTACATCACGTCTCACAGCAGTCAGTGTGATGCTACTCTGTTGGGCACCTGCCTATACATGCAAGCAAAAGACAATTTGCTGTATGGCAGCATCTCTACCTCGCTGAAAGAAGCTCAGTGCGGCACAACATGCTGAATTGTTGTCTGAGAGGCGTCAACCATTTCAGATGCAGGAGTGGAGAAAGACAGCCTTCATGCACTGCAGCATTGCACCGTGTTTGGATATCATGTCCGCTTCAAGTGGCTACATTGAAGGTCGTGCCGTGACTTGGTTGACAACTGCAAGCTAATTATGGCAAGGGCCTCATGGCAACTGATTGCTGCCCTGTACACTTCAACAATTTGATCTGCCTCATATGCATGCCCTCTAGTTTTAAGGACAGTTGGCAAGAATAAGTGGTAATCACGCGAATGCCAGGCCTTGCACTGGATCCTTTGCTAATCACCGGAAAAGTTGCAAGTGAAGC
>transcript_HQ_CT_transcript100042/f2p0/1601
GGAACTTATAGAGGGACTGCACATGGGAGTTCCACTGTGTTGTCAAGAGATGGCATGGCTGAGTCCACAACCTGGGCATTGATGTCCTGCATGACTGCAGCCGGTGCTGGATTCGTGTTAAGCCGTAGAAAACGAGCTTTGGTGCATGGAAGAACGACCACTGTGAGAGTTGTTGCCAAAGCGTCAGCAGGTGAAATGTGGTATCCAAGGACAAGTGGGTGGACAGAAGCTGAGCTTTCTGCAGAAAGGCAACGGGTTGAAACAGAAGTCGAAGAGCCTCCACTTAATTACAATGGTCCCAGATATGAAGGACCTGCGTCAGTGACAGATGCTTTCTTGGACCAGCTTATTGCTATGCAGGAGAAAGGGACCATTTTGCCGAAGAAATTTGCATACCGTATGGTGTTGGATGTGATCAATCTGCTCCGCAAGGAGAAAACTGTGGGAGAAGTGAGCATCCCAGCAGGTAAGGCTGTCACTGTTGTGGGGGATCTTCATGGCCAATACTGGGACTTCATGAACATTCTCAAGCTCGCCGGCCGTCCATCCCCTTCGTCACCTTTTGTCTTTAATGGTGACTTCGTTGATCGCGGGTCATGGTCCATTGAGGTCATTACGGTGCTATTTGCGTTCAAGCTCAAAGACCCCAACTTTGTCTACATGAACCGAGGGAACCATGAGATGTTGGAGACGAATATCCTTTATGGCTTTTGTGGTGAATGCGGTGCAAAGTACGATATGCAACTGTTCGACCTTTTTTCAGAATCCTTCCGTCAACTGCCTTTGGCTCACCTGATAGAGAAAAAAGTTCTTGTTCTGCATGCTGGCCTACCTGGGCCAGACCCACGCATTTGGATGCCGGGCCAGACCCATGATCCAACTGATGCAATTCCCATGTCAAATCTGAAGACTCTCGATGACTTGGCAGCAGTTGATCGTTATGCTGAAGTCACCCCTGAGGACTACCCAGAGTCTTTAGGTCCCTCCACCCAGGATGCAGATACGAATGCAGTGCGGATGCTCATCGATGTGCTTTGGTCAGACCCTCGAGGAGGCATTGGATATGGACCATCATACAGGAAAGGCAAGGGAGTTTACATGTTTGGCCCTGATGTGACAAAAGCTTTCTGTGAGCGAAACAACTTGCAATGCATCGTGCGCTCACATGAAGTGAAGGCAGCTGGTTACAGGTGGGACCATGCAGAGTTACTTACTGTATTCAGTGCCCCAAACTATCTTGACACGGGAAACAACCAAGGCGCTTTCCTGCGTATCACGAAGCCTACTGCAGACGGGCCTGTAAAGCTTGAACCATCAAGCTTTTCCGCTGTGGAACATCCGGACCTCCCACCAATGCATTGGCAGGAAACCATCATGGAAAACTACTCACACCTCACTCGCAGGATGAAAAAGAAAGTTCAAGCAAGCTCCTTTGATGAGTTTGGAGACAGTGACTTTGAGGGCTTGATGAACTTTGATGAGTGGGAGCCAGAAGAAGCAGATCAATTCCAAGAAGCTTTCAAAGTAGATTCCTACGGCCGCGATTTGCCAGCTTGAGGGCTTGTACAGGTTGGCATGGTTTAAAGAGCATTGCGCAGTAT
>transcript_HQ_CT_transcript100047/f3p0/1652
GGGCTCAAGGATCAATCAAAAAAAGCTGCGTTACACAGCACCTCGCGCAAAGTTTTGATTTTCAAGATCTTGTTTGCTTCGGAAGTCAGCCTGTTGGAGCCATGCCGATGAAATTGTATGCACACCCTAACGATTACCAGACGTATAAAGCTTGCATCGCAGCCAAGTACGTGGGACTGGAGGTGGAAACAGTGCCTGGGTCGGCTTCCAAGGAAATGACCGGCAAGATCTCCGTACTGGAAACCGAACAGGGGTGCATCTTCTCGAGTATTGCGATTTCTCGGTACATCTCCCGCATCAGCCGCCCAGTTGGTCTCTACGGGCAAAACCTCATTGAAGGAGGTATGATTGACTCCTGGATTGAGTTCTGCACTCACGAGATCGAGGTCCCCTTGTGCTCCTGGGTTTTTCCAGTCATGGGCCTCTACCCAGAAACGCCAGAGGCAACAGCGTGCGCCAAAGAGGACGTTAAGAAGGCGCTGTCTGTCATTGACAAGCACCTGCTGTACAACACTTACATGGTTGGTCACAGCATCACGCTGGCAGATATCTGTGTGTGCTGTGCCCTCCTGGATGGCATGAAGCTTGTCTTGGATGCACAGTTCAGGAAGCCGTTGGGGAACCTGATGCGCTGGTTCAATTTGTGCCTCTCGCAGCCTGAATTCGCGTCAGTGATTGGTAAAGTGACTTTTTGTGAAACTGCTTCAAAGGCTGCTCCACAGGGAGCGAAGCCGGAATCTGCAGCTCCCAAACAGGAGCCAGCAGCTAAAAAGGAAGCTGCTCCGAAAAAAGAAGCTGCTCCCAAAAAGGAGGCGGCTCCCAAGAAGGAGGGAAAGAAGGAGGCAAAAAAAGATGCCAAAAAGGAGGCTGGTCAAGAGGAAACCAAAGAAAAACTCCTGCTGACATTGAAGAGGACAAGAAGAAGAAATTGAAAAAGGTGATCAAGGAGGGGGGAAAGCGTGGTGTTGAGATCGATGGTGCAGCTGACATGGGTGGCCTTCAGTTCTTCTGCACTTCAGTTGAGGAGCCTGAGGGTGACTTAGAAATGCTGCAAAAGTCTCTGGATGCCATGAATGCAGAATCGGATCCTAATGAGGAGGAGCGCAAGGGTGGATCAGGTCGTATAGGAAAAATGATCTTCTCCGCAGGAACTGATCAGCTCGCTGTGGTGGCATACTTGCCAGAGGACAAGAAGGGCTCTATCAAAGCAGATGAGTGGTTAAAGAAGGTCCTTGACAACTTTGGCGGCGAGGTTTGCAGTGGCAGCACTGAAGTGCTGGCACGCGGCTTCATCACAGCAGACACAAATAACAACAAGTTCCCACTGAAGATGAAAGAGCCGTGCATTACAGAGGCGATTGCATACTTGAAAAAGCTTGGTTTGTTCCCGGACAATGACGATGACGATGATGACATGGTCTTTGGAGATGACGATTTCCCATCTATGTGAAAAAAGACAACTTGGAAATCAAAATGTAGCACCAAGCAAATCGAATTCTGGGTTCGATACACCTGTGTTTAGGCCAGCTTTGATCATAGTGGGAATGAGTTTGAGCCTAATCTCTGGGTGCAGCGTATGCGCCGCATTGTAGTGCAATACCAGAACAGTTTGATTTTGGAGAAACCACATTGGCGACATTGTTGCAAATTGC
>transcript_HQ_CT_transcript100055/f4p0/1597
GGCTCAAGCTTGTCTGAAGCCTCTTGCATTGCGAACGAGGCATCAGGTGATAGCACATATAAGTTGACTTCAGCTTGTGCAGAAGCATCAGTCGGATAATCCCATCCTCAGCAAGTCCTGCTTGAAAGATGCGTGAAGTCATCTGCATCCATGTTGGCCAAGCGGGCATTCAGATTGGTAATGCGTGCTGGGAACTGTTCTGCCTTGAGCATGGCATTCAGCCGGATGGACAGATGCCCAGTGACAAAACAATTGGAGGTGGCGATGATGCCTTCAATACATTCTTCTCTGAGACAGGTGCGGGTAAGCATGTCCCAAGGTGTGTGTTCGTTGACCTCGAGCCAACTGTGGTGGATGAGGTGCGCACAGGCACTTACCGGCAGCTTTTCCACCCAGAACAGTTAGTTTCTGGTAAGGAGGACGCGGCAAACAACTTTGCTCGTGGCCATTACACGATTGGCAAAGAAATTGTTGACTTGGTGCTGGATCGTATCCGGAAGCTTGCTGACAACTGTACAGGACTCCAAGGTTTTATGATCTTCAATGCATGTGGAGGCGGTACTGGCTCAGGCTTGGGCTGCTTGATGTTGGAGCGTCTTTCAGTAGACTATGGCAAGAAGTCAAAGTTGAGCTTCACAGTGTGGGCATGCCCACAGATTGCTACTGCGGTCGTGGAGCCATACAACACAGTGCTGTGTGTCCATTCCCTGTTGGAGCACACTGATGTGACGATTATGATGGACAATGAAGCACTGTATGACATATGTCGTCGCAATTTGGACATTGAACGACCTACCTACACCAATCTGAATCGCCTGCTTGCGCAAATAATCTCGTCCCTGACAGCATCATTGCGTTTCGATGGTGCTCTGAATGTTGATATCACAGAATTTCAGACCAATCTCGTGCCTTACCCACGCATTCATTTCATGCTCGCCAGCTATGCACCCATTATATCAGCAGAGAAAGCATACCATGAGCAGCTCTCTGTTGCTGAGATCACCATGTCAGTGTTCGAGCCAGCAGCAATGATGGTGAAATGTGATCCCAGGCATGGGAAGTATATGGCATGCTGCCTCATGTACCGTGGTGACGTTGTACCCAAGGACGTGAATGCTGCAGTGGCTACGATCAAGACTAAACGCACCATTCAATTTGTGGACTGGTGCCCAACAGGTTTCAAATGCGGGATCAATTATCAACCACCTACGGTGGTTCCAGGAGGAGACTTGGCCAAGGTGATGCGTGCAACATGCATGATCAGTAACACAACAGCCATTGCAGAGGTCTTCTCTCGCATTGACCACAAGTTTGACCTCATGTACTCCAAGCGCTCCTTTGTACACTGGTATGTTGGTGAAGGTATGGAAGAAGGTGAGTTTTCAGAGGCTCGTGAAGACCTTGCAGCCCTTGAAAAGGATTACGAGGAGGTTGGAATTGAGACCGCCGAAGGTGAAGGTGAAGAGGAGGGCTATGGCGACGAATTCTAGCTGTAGGAGACTTTTGTGCAAGGCTTCTGATCAATATTCTGTCTATCCTGGGTAGTACAAGGTTGTGGCGAACCAAAGTTTTCCACGGTACAAATGCGGAATCTCCT
>transcript_HQ_CT_transcript100058/f3p0/1606
GGGGCTCAAGGTCATAAGTAGCAGCGCAATTTCGTCCAACATCCATTTTGGCTGCCTTTAGACAATGTGGTCACTGCGTCGTGAACGATGTCTTTTTGTAGTGATGGCCGTCTGCCTGGCATGCTCTTTGGGACTTTCCTTCATAGTGCCACCCGCAGGTGTGCAACAACCATCATTCCGCGCTCCTCTTCGCAATGTCCTTGTTGACGACACCAGCAGCACTCTTGCTGGCAGTACCCCCAACTTGGGCTCAGTGGCCTGCTTCACCTGCCTCGCTGTTATGGGCTTGGCCGCAGCAACGCATCGGCGTAAAGCTTGCCAGAAAGGCCAAGCATTGGTTGCCTTGAAAGCAGACGAGGCTTACGGCGCAAGCCACACCTCCTTCTACACAGATGCAGTGGCAAAGGACAAATATGACACACTGGAAGAGGTGCTGGCCACAAAGCTCAAGGATGACAAATTGAAGGGGATGGTGAACGAGCTCCTTGATGCATGCGTGAAAATCACAGAAGCCCTGAGAGTGAACCTTGTTACGGTCAATGATGCCTCAAATGCCTTTGGGGACACGCAGCTAACTGTGGACGTGATCGCGGACGACTTGCTGTGGGACCTGGCAAAAACAAGCAAATATGTCTGTGAGGCCTCCTCAGAAGAAGAGCCTGAGATCGTGAAGACATGCCCAGATGGCCAATATGTGCTGTGTTGGGATCCTCTTGACGGTAGCTCCATTGTGGACAACAACTGGGCAGTTGGCACAATTGTGGGAGTATGGGATAAGTCTACAGGCCTCATAGGTGCTACGGGAAGAGACCAAGTCATGAGCCTCGTTACCCTATATGGTCCACGCACCACAGTATTCATGACATTGGATGACGGAGTTTATGAGTTTACTCTGGGCCCAGGCAACCAGTGGATCTGCTCACAAGACCAGATACAGATCAAAACTGAGTGCAAAATCTTTGCTCCCGCAAACATGCGCGCTGCCCAGGATGTTGAGGGCTATTCCAAGCTGATCGATTACTACATGACGAACAAGTACACACTGCGCTACTCTGGTGGATTGGTGCCTGACGTTTGCCAGCAATTCACCAAGAAGCAAGGTGTCTTCACCAACCCAACCTCCAAATCTTCACCGGCAAAGCTCCGCCTTGCGTTCGAAGCTGCTCCATTTGGCAGACTGGTGGAGATGGCTGGTGGGAAAACTTCAGATGGAGTGACTGGGAAGAGCATTTTAGATGTAAAGATCGAGGCAGTTGACCAGCGCACCGCACTCGCTATTGGGTCTGCAGCTGAAGTCGACCGCTTCAATGGCACCGTGCTACAGCTGGAGGCTGCATGAGGTGTACTCTAACGATGATTGCTTGAGAGTGCTCTCGGCATGACTCCTTCAAATTTTCTGATGTAGTGCATAGTCCAATGCGTGCTACAGGGTCACCCCGTGCGACCCGCTGCTTTTCGTTTTCAAAGCTGCTTGATTGGCTCTAAGCGTATCCCGACAGCAGCTGCGGCTTTTGGTCGAGCGTAATAGGGTGCCCATGTACCTCAGGAAGCGCATATCCGTTTTGTGAGGCAATCTTCAGAGACAGTCGCTCCTCCAGCGCCGGAG
>transcript_HQ_CT_transcript100063/f2p0/1610
GTGATTTAGGTTTCCTTATCAAAATGCAGGTCATGCAAAAGGAAACTCCCTGAGGCCTTGCTGCCATACAAAGAGCGGCTGTCACCGCGCTTCTATGAGGTGCGCAGTCAGGTCATTGACTTTATCAATGAAGTTGTGAACCCTGTATTGCCCACCTATAGCAAGCAACATCGTGATCTCTTGAAGACGGTGGACCATCCAACCAAATGTCCGGAGCCTCCTCTTTTGAACCAGCTGCGTGCAGAAGCCAAAGCAAGGGGTATCATGAATTTATTCTTGCCTGAGGTGTCCAAGCTCTCTGTCCTGGAGTACTCACCCATTGGTGAAATCTTGGGGATCAATCCAGTCGCCAACATTGCCATGAACTGCGCCGCACCCGACACAGGCAACATGGAGGTCCTTGAGAAGTTTGGAAGTCCAGAACAAAAGAAACAGTGGTTGGAGCCACTTCTCAATGGTGAGATCAGGTCGGCCTTTGCCATGACAGAGCCGGGTGTGGCATCAAGTGATGCCACCAACGTGTCCACCCGTATTGATCCTGATGGTGATGACTATGTAATCAATGGGCACAAGTGGTGGATCTCAGGCGCCATTAGGCCTGAGTGCAAGGTCTTCGTGCTGTTGGGCAAGACTAACTTCACAGGCCCGCTTCACCAGCAACAGTCAATGATTCTTGTGCCCCGGGATGCGCCAGGTGTCAATATTTTGCGTCCCTTGGCAGTGTTTGGTAAGGAGCATGACCACGCCGAGATCATCTTCGACAATGTACGCGTTCCCAAAAACAATGTTTTGCTTGGCGAAGGACGTGGGTTCGAGATTGCTCAGGGCAGACTTGGACCTGGCCGTATCCATCATTGCATGAGATCCATTGGGCAGGCGGAGCTTGCACTTGCAGCCATGGTGGACCGTGCGCACAGGCGCAAAGCCTTTGGACGCGTGCTTGCCGAGAAGGACTCCATCCGCTCAGCCATTGCAGAGGCAAGGATTGACATCACTAAGTGCCGTCAGCTGTGCTACCTGGCAGCAGTCGTTGCGGACGAGAAAGGGTTCAAGGCCGCGCAGTCCCACATCGCCATGATCAAGGTGGCTGCCCCACGAGCTGCCCTCAAGATCATCGATGAAGCTATTCAGGTCCATGGCGCACATGGTGTCAGCCAGGACTCCGCCCTGGCAAGTATGTGGACCACCATGAGATGGCTGCGTGTTGGCGATGGCCCAGACATAGTTCACATGATGACTATCGCAAAGAATGAGATTGCAAAGGGACAGAGTGAAATTGGGCGTCAGGTGAGCGGAACAAACAAGAATGTTGAGAAGTATGGGAAGTTCAGCCATGTGGAAGGAGGGGCTTTGTATATCAAAGGGAGTCCTCAGGCGAAGCTATGACGAGCTTCCAAAAAAGTATTGTTAGTTTGTGTCCCTCGCTTCCCGTGCTCACTGAAATCGGAGCAGAACTCCCTTGCGACAGAGTCGCTGGATTTGTTTTGTATTAATCTGGGAGTGGGTAGAGGGATGAGCGCATACAGAAATCTCCTTCTAATATGACGCTAGAGTGGCAGAACGTGTGTGATTTGTTTTCGCGCCATTAACAGACACGTGCTGCTAACTTT
>transcript_HQ_CT_transcript100066/f2p0/1597
GGGGTCGACGGAGAGACTCTCACTGTGTTCATATCTAAACAGGTAACAGGTGAGGCTCCACAGCTCCCTGGTAACATTCAGGCACACTTAGCGCTAGGCATATGCTCAGCAGTGCGCTTCCTACACGCGAACGATCCCCTCATAATTCACGGTGACTTGAAACCAAATAATATACTGGTTGAGGGCGCTGGTAGCTCACAACTGAAACCTAAACTCCTAGATTTTGGTCTCGCCAGGCGGCTGACTCGCCATGCACGGCCATTGGGCGGCACTCTCAGTTACATGGCCCCTGAGGTCATCCGAAGCTTGTGGTGCAAGGAATACCACATACCACACCCTGCAGCAGACACCTTCTCATTCGGCTGTGTGCTCTGCTTCATTGTCACTGGAAAAGGCCCCTTCGCTGGAGTCAGCAAGTATGAGGTTGTGGAGCTTGCCATGGCAGGGATACACCACGACCTGAGATGGTCAGAAGAGCTTGACCATATCAATCTTTTTCGCCAGGCGGTTGGGAAGTGCATCTGCCACAACCCGGAGGATAGGCCACAAATTAGGGATATTCACGAGGAGCTTTTACTCTGGCATTTTGACACAGTCCTCCCTCAAGAAGCGCAAAATCAAACTCAGCTTGCATGGCACACAGCAGTAGTGGAGGCAATACATCTAGGTGCACAATCACTTGGAGACCACAATAAGAAGTCAAGTTGCCAGCAGGGGACCTCATATTCAAGAAGCCCGCAAGAGCCCTCACATTCAAGAAGCCAGCAGAGCCCCTCATGTTCAAAAATTCAGCAAGAGCCTTCACCTCAGACTCTCCTTCCTAGATTCGCAGCTACCCCCACGACGACTCAGTTGGTGTGTCTGGCTAACTGTGTGAAGCAGTGGAACTTGATATTGAACACTGCAACATGCTGTGACTTCCATGGACAGGTTCATGCAGCTCAGCTACTAGTCAATGTGCTTCAAGCCAGAACTTGCGGCGACTCTTTCTGCAAACCGCTGGATGAGTTCCAGTGTCCTCAATGCTTGGCTATGAGTACAGATGAGGGGAGGCAATGCGAATGCCCAGTTTGTGGTTGGTTGGACAGCAGTGACCCTGAAAAGGCTGACAGCATTGGTGTGTGTGACCCGGAAGTCTGAACTTTTCAATCAAAGCCAGTCAGTGCAGCAGCAGGGAAAGCACAAAACACCGATGGTATCCTGTAATTCAATGGTGTTAGGCAGCACAACAACATGTTGGCATGCTAGTCTCGGAACTGCTGTGCTTGGCTGTGAGGGATGGTTGTGCATTGGCAGCTGCTCACAGCAGCATCGCACTCGTTGGTCATGTTTTTCATCAAAGGGCCTGGTTGAGGAAAACCACAGACCGACACTTTGTGTCCGTGCACTCCTTCTGCTTGAATTTTTCTCTTTGAGACCATGAAGCACAGGCAGCATGTGGTTAATCTTCTTTAGTCATATGGGCTGCCCAATTTTCCAACAGCAAAGCTGGATTTTCTCTCATGTCCTGAGGCACGTGAAACGGTACAACCGATAACATGTCTAGGAGACAAAACCAAAAGACACATCAACAAAATAAACGCAGTACATGGTTACG
>transcript_HQ_CT_transcript100068/f2p0/1616
GTATCTTGAAACAGATGGGTGATGAGATGGCAGCAAGCTTGAAGGGAGAAATCGAGGCGGAAGAGAAGGCCATCAAAGAGTATGAGGAACTCATGGCTGCCAAGAAGGCTGAAGTCAACGCCCTCACAAAGGCCATTGAAGAGAAACTTGGAAGGATCGGCGAGCTTGCTGTCTCCATCGCCGAGATGAAAAACGACCTCGGGGACAGCACTGAATCCCTGGCCGAGGACAAGAAGTTCTTGGCCGACTTGCAAGCAGGATGCGCCACCAAAAGCAAAGAGTATGAGGTGGTCGTGGCCACCCGCACTGAGGAACTGTCAGCGCTGGCCGATACCATCAAGGTTCTCAATGATGACGATGCATTGGAACTCTTCAAGAAGACATTGCCAACTCCAAGCCTGCTGCAGCTCACAGGATCAAGCTCTGAGATGAGAACCCGAGCCCTTTCGCTGATCGAGCTTGCAAGCCAAGCAGGAAACAGACGCCCACAGATCGATTTCATCGCCCTGGCTCTCAAGGGCCAGAAGATCGGATTTGAAAAAGTCATCACCATGATTGACGACATGGTTGCCACTTTAAAGAAGGAGCAGACAGATGACGAAAACAAGAAGGAGTACTGTGCAGTAGAGTTTGATACATCAGATGACAAGAAGAAGAGTCTTGAGAAGACTATCAAGGATGAGGAAGCAGCCATCGCTGATGTCACAGAAGCAATTGCAACACTCAAAGACGAGATTGCGGCATTGACTGCATCAATCGCTGCACTGGACAAAGCTGTTGCAGAGGCAACGGAGCAGAGAAAAGCAGAGCATGCTGCATATGAAGAAACCATGGCAACAGACACAGCGGCCAAGGAAGTGCTCAAATTTGCCGAGAACAGATTGAACAAGTTCTACAACCCCAAGCTGTACGTTGCCCCTCCAAAGCGCGAGCTGTCAGCCGAAGATTCCATTGTCGCCGGCATGGGTGGAACCCTGGCACCAACTGCTCCACCTGCCGGCATTGCAGGGACCGGCATCACCGTCTTCGCCCAGCTTGCAGCCCGCAATGCTGATGACAAGGTGGCACCTCCTCCTCCTCCAGAAACATTCGGACCATACACCAAGAAGACCGAAGGCAGCGCCGGTGTGATGGCCATGATGGACCTGCTCCTCAAGGATTTGGAGAAAGAGATGACCGAAGCAACCACAACTGAGAAGGACGCACAGGCTGATTACGAAAAAATGATGAGCGATTCCGCAGAGAAAAGGGCCACTGATTCCAAGTCTTTGGCGGACAAGAAATCGGCCTTGGCAGATGCTGAGGCTGACCTTGAGGCACACAAAGGAGCCAAGGGCTCAGCTGAGAAGGAACTTTCAGCCACCATGTCCTACATTGCCTCCCTGCATGCAGAGTGCGACTGGCTGCTCAAGTACTTTGATGTGCGCAAGGCAGCTCGTGACAGTGAAATTGATGCCCTGGGTAAGGCAAAGGCCGTTCTGAGCGGTGCAGACTATTCCCTTGTCCAGACCCGCTCGCACAACTTCCTGTCCCGTGCTTGAGTGTACAGGTCATGATGCGTACTGAGATAATACGCACCCTGGCATGTATGTATGGCAAAAAAGGGGCTGGATTTC
>transcript_HQ_CT_transcript100069/f2p0/1597
GGGAAAAAACAGCAAACTATCCAGAACCTCACTCCCTCAAGGCTTCGCCAAATTTCCTAGTGCCGGCATGCATGTTTTTTCAGGATGCGATGACTGAGTCCTTTGCCAACTTCCTCTGTTGCAAGCAAGTTCAAAGTCTCCAGGCTGTGAAGCAGACAATGCTGGAAGCAAGATGTGTTCTAGAAGAGGACATCACAGACCTTTGGAAGAAATCTGTAGGTCTTCCACAAACACTGCACCGACCAGAGATGATGGTGGCCGGTGTAATTGGATGGCTTGTAGCAAAAGAGCTTGAGCCTGAGCGGGTAAATTCTGTAACCGCGGTAGCAGGGGCAGACGCAGGTGAAATTTCCGCTTTGGTCACGTCTGGAGTCTTTCAATTTAAAGATGCCTTAATTTTGATGAAGGCTATTCGTGAAGCACTCCATATTGAGTTCGCTAGCAATGACCATGGGCTCATACCCATCTTAGGTTTACAGATGCAGGATGTTGAAAGATTTTGCTCGCAAGCTCGTATGCGGTTTCCAGGACAGTATTGTGAGGTTGTCACAATGAATGGGCTACATACTGCTGTCTGTGGTGACTTACCTGTGATGATCCACCTGGGAGAGCTTTTGAAAACTTGTGACATAGAAGCGACGCTTTTCAAGGAGCTACCTCCGCTACATACACCAAAGATGCGTGCGATCAAAGCGCATTTGACAAGCACGTGGGATCAGCTTATGCCCCGCATGCGACCGCCACAGATGACGGTCTTCATGGGTGCGGATTGTCGGCCTGTGGAACCAGGCGAAGATCCGTCGTACATCAAAAGTTTGATTGAAGCAAATCTTGAGCAGGTACAGATGGGCGAACTTCGTTTCAATCGGATTGTTGCTGGTGGCTACAGGGAAATTATCAACATTGGGGACAGACGTGGCCGACAAGTCATTAAAGTTCAGAGCATGAACGCGTACAAGATTACCACCAACTTAGAAGACATGGGGGGGGGGGGTTGTGTGAAGTGTGAGGCTGGAAGCCACGATTACCACCATTCTACGTACTCATGGAGCTGAGCTAGCAGGACGCATGTGTTCAAGGAAGATATGGCAAACACCATGTAAATTGTACATAAAAAAACAGCAATGCCTGTCTTGCGCTAGATGGAAAACAGCAATGCCTGTCTTGCGCTAGATGGTCCCTCAGGGTGGCAAGTTACGCATGTGTTCAAGAAGGATATGGCAAACACCATGTAAATTGTACATAAAAAAAACAGCAATGCCTGTCCTTCGCTAGATGGTCCCTCCGGTGGCAGGTTACGCATGTGTTCAAGAAGGATATGGCAAACGCCATGTAAATTGTACATAAAAAAACAGCAATGCCTGTCTTGCGCTAGATGGTTCCTCAGGTGGCAAGTGACGCTTTCACCACAAAACTTATTGTGTGGAGTGATTGTACAGGATACTCAACTCTACCTGGGTGCCTAGCGCCAAATGGAATTCAAAGTTCGAGTGTGCAGTCAATGCATGCATGATTGCACGCCTGTTCAAAGTGTGCTTATCTAGGGTGCTTTTGAAATTGCGCCACATGGAGAACAGCAAAAGCCACAGTAGCCCGC
>transcript_HQ_CT_transcript100073/f3p0/1596
GGGGCTCAAGGCATTGGCTCTCAACAGGGAATCACACGCGGCTTGACAAACCCCATCTCATGGAGCTGGGGATGCTGTGGCAGGTAATGATGGTCATTTGCGTGACTCATGCCAAGTCGTTGCTGTGCCCATCGTGTTCCTTTGATTTCTCCAATATGACTCACAATCTGGCTGGTTCTGGGCCCGATGCTGGACTACAGGATCTGCACTACAGGAGCGTGTGCCAGATCGAGGGTGAGGACCTGGATCTAATTGTCACAGCTCTCACACCAGTAGATGTCCATCCATTTCAGCAGGAGACAAATGTTGCGTCGTATTATGGAACGACAGCTCATATGAGGTTCGAATTAGTCACAGCAGGAACAAACATGCCTTTCAATATGGGAAATTCTGTCATCAGAATGTCCATGAGTCAGGTAAGTGTTGATGAATCAGGTTCTGCACAGACGATGGCCAATATCCATGTGCCGACCTTTGACATGACTGTGGCGGTGGTACAAGGACCCGTAGCTCATTTTCATAATACTTTCCATCTTGACGGTTTGTCTCCACCGCAAGACTGTACAGAGCCAACGCCAACGGCAGAGCCAACGGCAGAGCCAACAGCAGAGCCAACGGCAGAGCCAACAGCAGAGCCAACGGCAGAGCCAAAGCCAACTGCAGAGCCAGCTGCAGAGCCAACTCAGGAGCCCACGAATCCGACGCCACAGCCCACACCTCAGCCCACGCTGGATGTGCGAACATTTTGTGTGGAGACCAAATTTGAAAGACCTGTTAGATTGTATGTTAGGCAGCGGAGATCTACCAGCCGCCAAGTTTGGCAAGGGACAACACTGTTTGTGAGCCAAAGAGGAGACAGAGCTTGCATACGTCGGGCAGACATCAACCGCAATGCTGAAGGTACAGAGCTTGAATGCCACTATAGCTTCTTGGATCCACCATCCCCAACGATGCGTTGTGGTGGCAAGTACAGATTGAAAAAAGACTCGAGTATCATTGCGGTCGCAAAGGTACAAAATCCTTCACAAGAGGTGGCGGTCGCTTCAGAAAAGATATCTCGTTGGCCAGTTAAAGGCAGAAGAGTGCGAACCATTTGTGTTCAGACTGACAACTCATCACCTGTCCGACTGGTTGTCACGCAAAACAGTTCTAGTGGGTTCTGGCGACATGCAACGCGATATGTGAGGTTGGGACTGCGTCACTGCATCGCATTCGATACAACAACACAAGCAGTTGACGGATCCCCGATTCACTGCCAGTACAATCGTGCAGGTTTTGAGCATATCCTGCATAAGTGTAGCGGAGAAAAGGTTATTCTGGACAGATCAAAACGATCGCTGGGTGTGTATCAGTGCAACACCATGACGTGCCGTGCTTCCAGCAGTTGAGAGTTCTGCTGTTCAGATCCTGTACAGTTTTTCAAAAAGTGTCACTGCGATGCGCTCGGACAGAAGGTTGTCAGCTGTTGTGTACAAGCTCTGCACAACCAAGTGTACAGCCAACATCAAGGCCATCATTCGTAACTTGCCCCAGCGAATTCAAGATATTTTCAGCTTTGTATGTGTGCAGTTGAATCTCTGTACAGGCTAAAAGTGC
>transcript_HQ_CT_transcript100076/f2p0/1673
GGGGCTCAGCGTAGTGGTGGAGTCTAATCCAAGTTTTGTCTAAAAAAGTGTGTTCGCGCAGCCATGGCACAGCACAGGTAAGCGCAAAAGTGCTTGTCATCGGAGGACAATTCTCCGGAACGTTTGTCGCCCGCGACTTGAGAAAGAAATATCATGTGACTGTTGTGGATGCCAAAGAATTCTTTGAGTACACGCCTGGAGTTCTTCGAGCCTTTGTGAAGCCAGCACATTTTGATGCCTTGACGTTCACTTTGCAGCCTGTGCTTGAGCGGTCCATGGGAGTGAAGTTCATCTGGGGTGAGGTCAAGACTCTGGATGGTGAAAAAAAAACTGCAACCATCAAGCCTATGTTCTGCACATCGCCTGATCACCTGGACATCATCTCATGGGACTACTGCATGATTTGTGCAGGATGCAATTTCGGACCATTCAAGCCCATGGGCGAGTCCCTGTGGTTCCCAACTGTTCATGAAGTGGGTCGGAAGGTTAGTGACTGGCCCCACATTGATGAGCGGTTCATTGAGGGGAGAAGACGTCACATCCTTGAGGAGTATCACAAGATAAGTGAACTCAACAAGCAAGAGGCCACAATTCTTGTTGTGGGTGCCGGCTTCATCGGAGTCGAGTGGGCGACTGAGCTTGAGTACTTCTTTCCCAATTTGCGGCTCACCATCATCGACTTTTTGCCTCGCTGCTTGGGCCCCTTGCCAGATAGTGCCGCAGAGTACTGCTCAGAGTACATGCATGCTGCTGGCATCAAGGAGTTCTACAACACAAAATATGATGAAAAGAGTGCAGATTTCTGGAAGAAGATTGAGCTGCCAGGAGGTGCCACAGAGACATATGTCTGCATTGGTGTGAAGGCATCGAACTACTTTATGCCATCTTGTGTCTTGAGCGACAAGGGTCCAGGTGGTGGTGGCTGGATCCACTTCAACAAGTACATGCAAGTGGTGAAGAAACCCACTGAAGGTGGTGGTCTCTGGGGTGATGGCACAACTTTCGCAATTGGTGATTGCAACTTGGGGTGCATTGGTGAACCACCAAATTTTGACATGCCGCCAGTCCCCAAGATCTCTTACCCAGGGGAGGAGCAGGCAGTGCATGCCATGGTCAACCTGAACCTCATGGAAAGAATGTACAACAAACCAGGAGCCAGCCCTATTGCTTTGCAGCCAACATGGTGGCCATGGGGTGCTGGCATGTTTGCAACCAGTCTTGGTCCACACGATGCCTGCTTTGTGCTGGCAGCCAATCACGAGAAGGGCTCTGGCCATATGGTGAACTGGTGGATCTGGGCTGCGTTGCAAAAGGAAGTTATTGAAACGACCAAGATTGATGAGTGCAAGAACAGGCCAATTGGAAAAATGATCTGGCATTTCGTCCATCATACGCCCGTGAATTGCTGGGGCAAGGGGATTTGCTTCCCAAGAGTTCATTGAGAACAGGCCTGTGGTTCATATGATCGACTTGCTTGGAGGAGCACAGTGAGGAGTTCATCGCTAGTTTCAATCTTGGACGAGAGTGCTCTGATAGATTAGATTTTTGAAGTCATCGCTCGCTTGTCCTGACTGGCAAGAAAGAAAAGAGTTGTTGGTCCCAGACCGTATGCATCAAGCATCAAGACATGAGAGGGTCCATGTAGCATCAACTCTGCAAGAAGTGTCCAGGGT
>transcript_HQ_CT_transcript100081/f3p0/1594
GGGGGAGGCCGGTCCTCCATGTAGCTCTTCGTGCGCCTCGCGACAAGGTGATCAATGTGGATGGGAACAATGTCGTTCCAGAAGTGTGGAAGGTCCTGGATGCGATGAAAGGATTCTCAGACAAGGTCAGGAGTGGAGAATGGAAGGGCCACACTGGGAAGCCGCTCACTGATGTCGTTTGCATCGGTATTGGGGGCTCTTATCTCGGTGTGGAGTTTGTGTTCGAAGCGCTGAAGACCGACCCTGAGGCTGCAGTTGCTGCGGAAGGACGTCGTTTACGTTTCCTGGCGAATGTGGACCCAATTGATGTGAAGCGTGCTCTAGAGGGATTGAAAGCAGAGACCACACTTGTCGTCATCATCTCCAAAACGTTTACTACTGCCGAGACAATGCTGAATGCCAAAACTGTCAAGGAATGGCTCATCAAAGAGATGGGCACGCCTGACTGTGTGGCAAAGCATGTCGTTGCTTGCTCGACAGCATTGGAGAAGACTAAGGCCTTCGGCATTGACTCCAACAATGTGTTTGGCTTCTGGGACTGGGTTGGTGGCCGCTTCTCATGCTGGAGTGCTGTTGGAGTACTTGCACTGTCCTTGCAGTATGGCTTTGCTGTCGTACAGAATTTTCTTGAAGGAGCACATGAGATGGACAAACACTTCGAGAGTGCGACACCCAAGGAAAACTTGCCTCTGATCATGGGGTTGCTGGCGGTCTACAATGCGAGCTTCCTTGAACATGAGGGATTGGCTGTCCTTCCATATTCCCAGGCACTGGTCCGCTTCGTTGCGCACATTCAGCAACTGGACATGGAAAGCAACGGGAAGCGTGTTCAGATGGACGGGACCGATTGCACTCTTGGGACGGGTGCTATCTACTTTGGCGAGCCGGGCACAAATGGCCAGCATTCTTTCTATCAGCTGATGCACCAGGGACGCGCCATCCCAGCTGAATTCATTGGCTTCTCAATGTCGCAGAATCCGGTGTACCTGGAGGGCGAGCCGGTGACGAACCATGATGAGCTGATGTCCAATTTCTTTGCGCAGCCAGATGCGCTCGCTCTTGGAAAAACAGCAGAGGAACTCAAAGCAGCTGGTGTTCCAGACAATCTCATTCCACACAAGACTTTTCCTGGCGACAGACCTTCCCTTTCCCTGCTATTTCCGGTCTGCAATGCGCATTGGCTTGGGCAGCTTCTTGCTCTCTATGAGCATCGTTGTGCCGTGCAGGGATGGGTATGGAACATTAACTCTTTCGACCAATGGGGTGTTGAGCTCGGGAAGGTACTTGCAAAGGAGGTCAGGACTTACCTGAGTGCTGCTAGGAATGGACCAGCTGATGACTCCAAGTTTGTAGGTCCCACCAAAAGGCTTCTCCAGAAGTATCTGGAAAAATAGAGGCTCCGCAGGCTCATTGCTGAACGGGGTGCACCGATCACAGGTCCCCAACAACTGAGCAAAGTGCTTGGTGGCAGGTGCCCATTTCTGTTTTCAAGTTTCGTTGCTTTTGGTAGAGAAATGTCCCCGCATTTTTGTTTTCAAATCTAAACGCCTGCGTTTGCACTTGCCTTTCCATAATGCATGCCAGCTTTCACACT
>transcript_HQ_CT_transcript100086/f2p0/1589
GGGTCACCACGAGTTGTCGGCGACTTCGTCAAATCGCAAATCTACGCTGCAGCACGTTAAGACGTCGGGCAATTGCTGAGGGAGAAAAGCTCACAGCAGCTTCAGTTATCCCCGAGGAGCTTTTGGCAGGCAAGTATGGGCGAGAACTTGAGGAGGCAATTGATGCTGTCGTCGAAGCGATGCACATTTCAGGGTTGACGACACTGTTGATGGAGGATGTCAAAGACAAATCGTCTGTGAGTCTCAGCGGTGGAGAGTTGGAGCGCACGTACTTTCGGACGACTCGAGAGGGTCCTGAGGTAACGATAGCACATAGCGCTATCTCTGCAGCGATTGGCAAGCGCTTGATGGACAAATTCCCTGAAGACAAGGTTGCCTCTGAGGAGGATGCAGAGCTCCTGCGCACCATTGCCGAATTCCTCAGTGACTACAACATTGTCAAAGGTGCGACTCCGGAGGATGCAGCAAAATGGGCAGAGCATGCAGCTTCAATCGGTGGCCAGAGGTCACAGGAGGCTTGGGACTTGCCTCAGCGCTATTGGACAATAGTACCCATTGATACAACTCAGGAGTTTCGCACTTCTAAGCAGTACTGTATCACCTTGGCGCTGATCGAGGATGGGGAGCCAGTGGTGTCTGTGATTGGCGCACCAGTTTTGCCATTCGACCATGTCAGCCGCACACAACCACATCCTTTTGGACACCCGGTCTTTTTTGCCACGAAAGGTGGAGGAGCTTGGACCCAGCTGGTGGTGATGCCACGAGAGCAAGGGCTCTACCAGGGTTCATACAAACTGAAAGCAAAGTCTCTTCCACTGAACGTGCTGGAGAAAATCCACCGGAAAAATGATGGCCTGTACGATCTTCTCGGCACTGAGCAGCTTACCATTGGTATGGGCTCACGACTTCGGGAAGACATCTTCGTTGATGCGGAGAGAGTCGGCAAGTTCCTGGGTTCGGACTACCCAAAGTTCGATTTCACCAACAGCTCCATCAAATACTGCTGGGTTGCACGCGGTAATGCAGACATTGCCTGGTATTTCCCGAAAGGCCTCTATGATGAGAAAGCGACAGAGCATTTAGTTTATCATGCACCAGGTACGCTGATTGCATCGGAATCGGGTGCTGATGTTGCTGACTGCAATGGGAAACCAATCCAGTGGACTGGTAAAATCTTAGAGAACAACAGAGGGTTGATCGCAAGTGACCCCAAGAAGGCTCCCATTCAAGGTGTGGTCAACGCAATCAAAAAGGCAACCGAAAAATCAGTAGAGGCATATGACGAACGATGCGAGAAGCGGAAAGAGGTGGCCAAGATGTTATCCTTTATCTTCAACAAGGCTGGCGATCTAGCAGAGACCGATGAAGAGAGGAAAAGTGCAGCCAAGGTGAAGGAAAAAGGCAACAAAATGCTTGAGGATGAGGAGAAGATGGATTCATTGGCACAAGATAGCTTAAACAGGGATAAGCCAATCCTGGGTGACAGGCCGATGGAGGGCAATCCATTCAACGACGACGTTCCAATGTCACCGATTTCAACCAGTTGAGAGCAGAAGGTGTGGAATGTCCGCACTCGCACCAAGAGTTTG
>transcript_HQ_CT_transcript100089/f4p0/1599
GCTCAAGTGATGATCAAGGCAATCTGCCAGGGTAGACAAGGGAATGGCATGTGAAGGTCCTGTTTGGTCCTGTCGCGCATGCACCCTAGACAACGCTGATGTGGCACTGGAGTGTGAAGTCTGCGGTGCGCGGCGCCCTGGCAGCTGGGATTGTGGAGCTTGCACATTCTTGAACGGCCCCATTGCCGTCTCGTGTACAGCGTGCGGAACTCCACGCCCTGCGTTGAAGAAGCCTAAAAAGGGTGAGGCATGGCGCCCTGCAAACCACCTGCTCAACATGACGAAATCTCAACCGCGTTCTCGAGAGCCGCACCACATCCCTGCATCCCGCCGTACGAGGCACACCCCTACGTACGGACGTGGTCAGTTTGTACAGAGTGCGTGCCGCCTAATTTTAGGTCAATCTGGGACAGGTTGGCGCAACGTATGGAGAGTTGACATGTGCTGTTCCGAGCTTCCATCTTGTCCTATCTGCCTTGACGAGCCCAGCATTCCACGCGTTGGTGAATGCGGGCATGTATTGTGCCTGATATGTGCTCTTCGACACTTGCAGGTGTCTTCAACATGTCCCATCTGTGGTGTGAGTCCACTTATGTCGGAAGACTTTCGGCCTGTTCGTTTGGAATTGCTGACCGCACCGAAGGGTGGAGAGCAAGAATGGAACTTCCAACTTGTCCGGCGTAGCGGAGATCATATAGGCTTGCCTAACTCAGAGAAGTCAAGACAGATGCCTCACGAAGGTGACCCTGGCTGGCGTTTTTCTCGGCGTGTGCGAGGCGACTCCTCGATTCACTTGGACCTGATTCATGCAGAGCTGCACCACCTTGAAGCAGATCTCCCTACAGATGACACAACTAATCATCAGTGTATTAAAATAGCCATCAGGCAGCTGCAAGATCAGCTGATGTCCATGAGTAACGCTGCTCCTCAGGAAGATTTGAAGGCTTCACACCCTTTGCCTGATAAGCAATCACACCCAATGATGGGACAGGCAGAAGACAGCAGAGAGACCACGGTTGTTTTCTACCAGAGTGAGGATGGGCAGCTCCTCTTCCTGGAGCCACACTTGACCAAGCAGTTGCTTGCAAACTATGGAACATGGGGTGCGCTGCCACATGCAGTGAGTCTCAGCCCTATTCATTGCGTTCGCAATGAAACTCTGACACCTGAGCTGCAGCGCCGGCACCGCTTCCTGGAGCATCTTCCCTTAGGCGAAGTGACGTTTGCAGATGGTGAAGTCGTGGTACGGTCAGAAAAGGATAGCCAAACACAGGTTCCGAATTGGAAATCAGGTAATCGCTGTATGAATGATGCCCGCTGCAAGAATCGTGGACCCAAAAAGTATGCAGGTGCACCGGGCCGCAGCCAGTGTTCCAGGGAAGCTGCATATCCAAGCATAGTGAACAAGCCACAACAGTCAACTGCAAGCACGGAGCAACCAGCTTGCAGCAAATGTGTGGTGTCAACTTCCGACGAAAGAAGTCCTGTGTCAGGCGCCCCTACAATATATACTGATTCTGCGACTGACATCCCGCCGCACAAGGGATTGCCTGTGAAGCGTGATGGATGGTCTGATGACGACTCGTGAACATTGTGCCG
>transcript_HQ_CT_transcript100091/f3p0/1595
GGGGCTCAAGTCATTTTGGCTCGAATTCCACGCGCGTCCCATCTCTCGATGGGCAACTGTTCCTGCCAGATCTGCTGCCCTTAGTGCGACAGGTTGGAATGGTGGATGGGCTACCGGAGAGAATCAAAGATAAAGAAGGTGTTGAGCTCTTTCGGGAAGTGCTCCGGCAACTTCCAACTGTGTCACTCGAAGACTATTACAAAAATGGGGTATGGCAAAATGATCTTATGAAGTTGGACATAGAGATTATTGATGCCCATCGCAGAGAAGCTGGGGCCCCAGATCCACCAGCTCTGGAAGAAGTACAACTCCCGGAGATACCTGCAGCGCCAAAGGCACTAGCAGGCATGATCAAAACAGCAATGATTGCAACCGAGCAGACCGGTGTTGGCAAACCTTTGGGCGTAGCACCGTCACCCTCGAGTGTGGTCAGACCTCCTGGTGCAGGTTTGGGGGTCATTCCACCACGACCAGCCGCAGCGACAGCATCCATGGCTGTTCCACCTCTTCCTGTTGGAACTGCAGGGGCCACCACTGGGTCTACAGCATCAGCAAATGCTGATGCTCGGGCCTGTGGAAATCCGGCACTTGTTAGAGCACCTGGTGTTGGTGCGGGTGCAGCAGCACTTGGATCTGTAGGTCTACCTGCAAGTGTCATGGCAGGCCCTGCCGCTGCAGCAGACCTGAGGCAGATTGCGCTTTTCGTGTCCAAGTGGAACCTTGAACCCACGCGCACCAAACTGGTACTTGCAAGATTATCACCAATGAGGAGGCGGTATGTGATGCAGAACTTCAAGTACACACCAACAGTTGGTACAACATCAATTGCAAAGCTGGAAGAGTACATCGCTCACTGTGAACAAAGCAATGCATGGGCCACAGCTGGCAATAGCATTACAAGCTTTACCACTACACCTTCAACGAGTAGCTCCACGACACCTGCTTCAGCAAGTTCTGTTCCCGCAGGGGTGAAACGAAGCCTGGAGCAGGCTTCCCCAACCCCTGTGGTTGTGGATCCCAGCAAAAGGCTGCGTCCCACGATGCCTGTTGGTGTTCAGGCTGCCGCAACAAGCTCCCCAGGACCAGGTGGCGCACTTGCTTCCCGGTTGGCAGTTCATGCGTCGGGAGGGAGTTTCCCGAAAACATCTGCGAGCAGTCCCATCCAGGCCATGCAGCAGAATGCATTCATGCGGCCGCAGATGCCAATGAGGCCTGGACCTGTGGTTCGGAATGGTGCTGGAATGGCCGCACCACAGAAGATGATGGAGCAGCAGGCGGACTACATGAGGAACATGTGGCAGTTCTGAACCAACTGCACCAGATGGAGGTTGGAATTCATGGTGCAAGGCCGCTGCACTGAACATCTTACGTCTGCGATTCGCTACTGCCAAGGGAACAGTTTCCCACAGACTCCCTCTTTTCTCCATAAAGATGTAAGGAAGTGTTCAAAGCATGGTCTTTGTTTCGAATGACAACAAGCTTGCGCTGACCATTCGGCTCTCAGCCCCAGTACTGAGTGGCAATGCGCAGATAACTGCGCACAATCTAGGATGTGACTTCGTGGCCACACCCAACCACCAAAAAGAGTTCGGCAC
>transcript_HQ_CT_transcript100092/f2p0/1599
GGTCGGCTCTCTTGTGCCCACTGTAGGAGGACATGGCAATGAACACCATATCTCAGACATCACGGCAATTGCGGACACTCCAGCTGCTGCTGGGTGGCATGGGGCTTGCAGTCATAACTCATCTGTATGGGGCGCTCCCGTCCAACAGCTTTGTCTGCAATAGGCACCTCAGTGATAAGCAGCGAAGGGTGGCTTCCGCTTCATTGCGGGATTCCTCTGGAGCATCAGGGCTTGCCGTCCGAAAGCCCATCAGTGGCAGTCGTCAACAACACACCTCAGCGCCGTTTGGAACTAGCGCAATCTTCAAGTCCTTGCTGCAGCCCGTGGTGCCTTTCGCGTGTGCGATTGCCTTAGCACTCAGCAGTCCTCTGCAGGGGAACATGCCAATGACAAGTGCGGCATACGCGGAAGAAATGCTTGGTGTCGAAGAGCAGCAGTCTGTAGGCATCTTCGAGCGAAGTACTCCAGGTGTCGTATTCATAACTAATTCGATGGATATGTTGGAATTGGATGCCGCTACTCGAACTCTTGAGATCGAGCGTGTACCTGCGGGGAGCGGAAGCGGCTGGGTTTACGACAGTGACGGCCACATAGTGACCAATTATCATGTGATTCAAGGAGCAAAATCTCTGATGGTTAAGTTCATCGAGGGTACAGAGGTCAAAGCGACAGTGGTGGGAGCGGACCCAGCCAGTGATGTTGCTGTCTTGCAAGTGGATCTTCCGTCCAAGAGCAAGCCCTTGCTGAAACCTTTAGCCCGTGGCTCATCTTCACCACTGCGTGTGGGCCAAGACGTCTATGCTATTGGGAACCCTTTTGGGTTGGATCACACCCTAACAAAGGGTATTGTGTCTGGAGTAGGTCGAACTTTCAATTCTGTTGGGGGCAGACCAATCCAAGGTGCGATTCAAACGGATGCTTCGATTAACCCTGGCAACAGTGGTGGGCCTTTGCTGAACAGTCGTGGACAGGTTGTTGGTATGAACACAGTGATTTTGTCCCCGAGTGGAGCTTCGGCTGGCGTTGGCTTCGCCATTCCTTCTGACACGATTCAAGCACGAGTCGGAAACATCCTTAAGTATGGGTATGTGAAGCGTCCAAGCCTTGGTCTCTACTTAGGGGCGGATGGCATGGCAAAGAGGCTCGCAGGTGTGGATGGAACTATTGTTGCTGGATATCAGAAAAAAAGCGCAGGAGGCAAAGCAGGAGTTCGCGCTGGAGACATCATTGTACAAATTAACGACCGAAAAATCAATCGTCTCAATGATGTTTTTGCAGAGCTTGATGAGTACCAGCCTGGAGAGTCAGTTCAGATCAAGCTGCTGCGACCTGAGGTGCAGAGTGACGAGGTGCAGACTGCAGGAGGTACTTTTGAAGCGTTTTCACTGAGCGTGAAGCTCGGTGAGGCACCAGCAGAGACCTTATAATCTCATTGGCGCCTTGATTTTTAACCCCCCCCCCCATCCTTCAATGAAATCGAACTCCCCGCACCCCCTGGACACGAGTTGCAGCACGAGCTGTTATCAGTCCACAGACCCTATGGCATATAGACCGAGACCCAAACAAACATGAGTGCCACAAGTAGCACCAAGTATCAGG
>transcript_HQ_CT_transcript100094/f2p0/1598
GGGGACCATACCCAACAACGCTGCATCGGCTACTTGTGGCAAAGCGGATGCTAAAGGCAATGAATACCGTCAAGGGGTGCAAGATTGCAGGAACAAGGGGTGCTGTTGTAAGTTTGATTCCCGGGGCATCACATTCAACTCCTTTCATAGAACCCAACATGCGAAAGCACAGCCAAATACTTACAACTACGGATCATGTCGCCCCGGGATATATTGTGTGGCGACCAGCAGAAAGGTATGCAAAAAACAAAAGACTGCAGATGACTTATACAGCTTGGGCCGTTGCATCAAGACCATACCCAACAAAGCTGCATCGGCTACTTGTGGCAAAGCGGATGCTAAAGGCAATGAATACCGTCAAGGGGTGCAAGATTGCAAGAACAAGGGGTGCTGTTGTAAGTTTGATTTCCTGGGCATCAAGTTCCAATCCTTTCATGAAACCCAATGTGCGAAAGCACAGCCACACACCTACAACTACGGAGAATGTCGTCCCGGGAGATATTGTGTGGCGACCAGTAGAGAGGTATGCGAAAAACAAAAGACTGCAGATGACTTATACAGCTTGGGCCGTTGCATCAAGACCATACCCAACAAAGCTGCATCGGCTACTTGTGGCAAAGCGGATGCTAAAGGCAATGAATACCGTCAAGGGGTGCAAGATTGCAAGAACAAGGGGTGCTGTTGTAAGTTTGATTTCCTGGGCATCAAGTTCCAATCCTTTCATGAAACCCAATGTGCGAAAGCACAGCCACACACCTACAACTACGGAGAATGTCGTCCCGGGAGATATTGTGTGGCGACCAGTAGAGAGGTATGCGAAAAACAAAAGACTGCAGATGACTTATACAGCTTGGGCCGTTGCATCAAGACCATACCCAACAAAGCTGCATCGGCTACTTGTGGCAAAGCGGATGCTAAAGACAATGAATACCGTCAAGGGGTGCAAGATTGCAAGAACAAGGGGTGCTGTTGTAAGTTTGATTTCCTGGGCATCAAGTTCCAATCCTTTCATGAAACCCAATGTGCGAAAGCACAGCCACACACCTACAACTACGGAGAATGTCGTCCCGGGAGATATTGTGTGGCGACCAGTAGAGAGGTATGCGAAAAACAAAAGACTGCAGATGACTTAAACAGCTTGGGTCGTTGCATCAAGACCATACCCAACAACGCTGCATCGGCTACTTGTGGCAAGGCGGACGCTAAAAGCAATGAATACCATCAAGGCGTGCAAGATTGCGAGAACAAGGGCTGCTGTTGCAAGTTAAAACGTCTTGGCCGCATCACATTCCTATCCTTTAGCAAAACCCAATGTGCGAATTTACAGCAACCATCTATTTTCCACTATGGGGAATGCCGTCCTGACATGGATTGTGTAGCGACCAGCCGAGAGGTCTGTGACAAACAAAAGCACCCAGATGCAAACTACCGAGATTTATCATTGCTGAGAAGTGCGCAAGCAATGGGCAAGCACAAGCTAGAGTTGTGGAAGGCTGAGAAGCTTGACATGGACACACTAGTGGAGAATTCGACAGAGGATGGTTCATGAGGGAGGTGATAGCTTCACACATTTTCCTTTCAATGGTCGTCTTGTTTTT
>transcript_HQ_CT_transcript100095/f2p0/1599
GGATCCACAAGCAGAATTCACGGCCTCTTTGCATGTGCCTGGTGGTGTGAGCGGAAGGTTTCCTCATCAAGACCCAGCTGCTGAGGTGTTTGTGCGCAAACCTCATTCTTCCGCAGCATCGACGGCTTTCCAGGTGGCAAATACCCCCTGCAGGAAAAACTCTCAATGCCCTTTGCGGACTCAGCACCTGCTTTTCCTGGGGAACGCATCAGAGGTGGCCGCCAGTTCCTCGTTCACGTCCCAGGAAGTTGATGATAGGGCACTCGAAGCCAAAGCCGATGCTGAAGCAGTGGCAGCTCAGGTTCGGAAGACCATCGAAATGTCCCAAGCAGCTGCAGAAGAGGCCTTGGCTGCAGCACAGGTTGCTGTCTGGACGGAGTTGATTGCTGGACTAGGCTCGTTGGCTGCCATTGCTACTTCGTGGATCGGGTGGAAGATGGATGACTCGCAGCTCCCACAGGACCTCCACGTCCCATGCTCAGGCCCAGAGCTGCCTGCAGAATTGCGTCGTCCACCACCGGTGCAACAAACTCCTCAAGCTGTTCCCAAAGAAGTGCCCCTTAAAGCGTCGCAGCCGCAACCTCCTAAGCAACCTCAGCCGCCAAACATACCTCAGGCACCTCACGCATCTCACTCAAATGAGGCACCTGAGAGACCTCTTGCATACTCTCAGACTCCCAAAGCACCTCAGCCACCACAGCCACCACAGCCACAACAGCCACCACCGCCACCACAACAGCGCACAGATGCTGCTTCGAAAGGCCTTTCGATGGCTGCGCCACCAAAGAAGCCTGAAGGGAGCTCGATGGTGGCGGAAAAAGCACCAACCCCTGCAGTGCAACCTACCCAAGCTCATGGACCAGCGGCTGAGGGAGCCGGGGCAGGTCCAGCTGTAGTACCAAAAACACCCAGCGCACCGTCAGCAGCACAATCCACGGCCAAAGTATCAATTCCGGTTGGCAACTTACAGCCATTGGCACCAAAAGGTGTTCAAACTCCTGCAGCAACCCCCAGCAGCAAGTCCTACCAAACAGCAGCATCAATCTCGCAATCTCATGCAGCGACTCCGCAGGTAACACCTGCTCAGTCAGTCCACTCCATGAGCGGCCGCCCTAGTGTTGCTACATCAAGCACAACAACTCCACCAGTCCCCTCTCCTCCCTTTACGCCACCTCCTCGATTTGCAGGACCAGCAACAGCAACTGATAGCACCCAGGCACTTTCATCAACAGGTGGGTCGTCTAAGGCAACAGTGCCAATGCAACCAATTTCACAAGCAAATGTTTCTGATTCAGTGCCCTTCTCAGTGTCGCTGACAGACAGCGCTTCTGGAGTTGGAGTCCCAAAAAGCGCATCAGCTCCGCCACAAAGTGGAGGAGGGATTGCTGCTGCTCCACAAAGCACTCCTGTAACTGTACCCCCTCCAGAGAATGCCTCTACGCTTGGTTCAACAACAGGGGGAAATGGATCTTCAGATGTCTCATCACCTCCTGCCAAGCCTGCTGCCCCAGAGTCACAGTGACAAGCTCTTTCTCTTGTCAGCATGATTTGAAGAGACATGAATAGGTGCGTCCATCACATGTGGAGAGAGCTTGGCAC
>transcript_HQ_CT_transcript100103/f3p0/1599
GGTATTGATGATGCGTGTAGTACCCCTACAGCTGCCAAGATTGACGTGAGACCCACTGGCAACACTAAAAGTGGCCGGTCATGCCGAGCCCGGACGCCACAAAGCGAGCACAGTAGACGCCACAGGACAGGTCCCTCTGGTGGAGTGCGAAAGCGGACATTTGAGAACGGACTTGGGAATCTGAGCACTGAATCATCTCCTGTGAATTGCGTGAAACAGGAAATCCCGTCGCCTATGATCAGCAAGCAAACATGTTTGAGAGGCATTGTGTGCTCAGAAAACTGGACTCGTTCACAATCTTGCAGCGAATCCTGGGTACCCCGTATATATCATGGCAGGGATCACGCATGCTTCTTGCACCATGAGGTTTATGTGAGCGGCCTTCCTCATAACACGACAGCCAAGGGTGTGATCGACCACCTGCTTGCCCTGTTCAAGAGACTCCCACAGTTTCAGCAAAGATATTCAAATCGGATGACTCCTCTCATTGAACTGCGACACGGCTTCGCCAAGCAGTCAAGCTACTTTGTCTTTGAGTTTGCAGATGAGGTGCTGGCCGCAACGGCAGCAAGAATGACTGGTGTTATCATGAGTGGCCGAAGTGTGCGAATCCTTCCTACACACAAGCCCGATTCTGAAGAGGAGGTGCGAGAGTTGGATGTGTCCCATCTTCGAGCTGATGGAACGCTTCCATGGATATTCACTCCCGGACAGAGCATGCTCAATGAAGTTGTCGTGGGTGGTCTGACTTTCAACTTCACGAAAACATCTAGCTTAGTAAGTCGCGAGGTTACCAAAGTTTTACTCAACATGCCAGCTGTCACCAAGAAATTCCCGCGAATGACGAATCCTGTGCTTCAGGTTACACCCTCTTACAAACGCGAGTTTGCCATGATGGAGCTCGCGAATGAGTTTCTTGCAAGTACACTGGTTTCTCTTGGTTGCATACAGCTTTCCTGCTGCTCCCTGCGACTTCGCTGGCCATCACACTATTCTGATGCGGTACATCGCTCACCACCAAGTCTATGCACTAAGTCCGTCAGTTTTGATGCCCCGCTTCTTCGGGTGAAGCAAGAAGAGGAGGACAAGCAGGTGGAAGAGTAAGAAGATGTTGGGCGGAAAGAAGAAGACAAGGAAACCAATGGAGAAGCAATGGATCGGGATGCTGTCAGTGAAGGAAGATCGTGAGACGTACATGGTACACTTAGAGGGAGTTTGAGGTTTAGAGATGGGGCCCCTGTCAATGCCACAACCACCAACACAAAACCAGCAACGCCACAAAGAATACCACAATGAATGCCACCACCCACCAAGCACGCACCAGTCACCGTCCACCACCCAGTACACGCCACCCGCCTCCCTCCACCCGCCACCCACCACAAGTCTTAACGTTGCCAGCATACATGCTGTGGTGGCGACTTGATGGATGACATTACCGTGATAGAGCTCTGGGAAGCTTCCCACAACAATTTTGTTAGGGTCCAATGTCCAATTGTTTCTGGGGCACTGGCATCTTGTTCTGAAGACAAGATATTCAAATTCAAAGTTGCATGTCGGGATTTAGGAATAAGGACCAAAGCACCAAAAAAAATTGCCCAC
>transcript_HQ_CT_transcript100106/f2p0/1596
GGTTGTAAGCCATGATATTTTGCCGCAACTGGTGCATTCTCTGACTTTGAATAATCGGTTCTATAAGAGAGCTGCTGCATTTGTGCTGCGAGCCGTGTCGAAACACTCCCCTATGCTTGCCCAATCAGTGGTTGAGAACAATGCGCTGGAAGCACTTGTGTCATGCCTTGACCAATTCGATCCACAGGTGAAGGAAGCTGCTGCCTGGGCCCTCGGTTACATTGCACGACACAATAAGGATCTTGCACGAGGCGTCGTGGATAACAATGCAGTGCCACTGCTTGTCATGAATTTTCAAGAACCAGAATTGTCACTGAAGCGCATCGCTGCGCTTGCGCTGAGTGACATCTGCAAACACAGTCCTGAGCTTGCACAGATAGTTGTGGATGCTGGCGCCGTATCCCTTCTAGCCAAGGAAATTCACAGTAACGATGCACAACTCAAGAGGCAGGTTTGCTCGTGCTTAGCCCAAATTGCAAAACACTCTGTGGATTTGGCAGAAGTGGTTGTGGAAGCAGAGATCTTTCCACGGATTTTGAATTGTCTCAAAGATAATGATGAGCATGTCAGGAAAAACGCGGCAACTTGCATCCGTGAGATTGCACACCATACTCCTGACCTTGCCAAATTAATTGTGAATGCAGGTGGTGTTGCGGCAATGGTGGACTATGTCACGGTGTCCCATGGGAATAATCGCCTTCCAGGTATCATGACCCTAGGCTATATAGCAGCCTTTTCAGAGACTCTGGCACTTGCTGTTATTGTGTCGAAAGGGATCCCTCCTCTCAAAGATGCATTGATACATGAATCTGAGGACCACCTCAAAGCTGCTGCTGCGTGGTCCCTGGGGAACATCGGTCGCCACACTGCTGACCATGCAAAAGCTTTGGCAGAAGCTGATGTGCTCCACATACTCCTTGCTGTGTTCAAGCACCCCGATTCCAGTGAAGACCTTCAGAACAAAGCCAAGAAGTCACTGAAGAGTGTCATACAGCAATGCCTCCATCTCCCTGCACTAGAGCCTTTGTTGCACGAGGCTCCACCAAATATCCTCAAGTATGTTGTTCAGCAATTTGCACTTGTGCTTCCTCGCGATCCAAAAGCTAAGAAGTCATTTGTTGTGTCAGGGGGTCTCAAAAAAATCCAAGAAGTCAAGGCTGATGTCGGCACCAAGCTGCATGATGGCATCGATGAGATCAGTTCGCTCTACCCACCAGACATTGTGCAGTACTACTCCCCAAACTATGCTGATCAGTTGCTTGCCAAGTTGAACGAGTGATCGGCTTGAATGTCCAGATCACTTCGCCATTTCCGACCATTTGTCATTGCTATACTATGCTGGAAACCTCTGAGTTTTTTCCAGGAGTGTGGAAACAACCTGGCCAACATGATCGATCCCATTCCATACGAGACCAATAGTTGATTGGCTATAATTCGCCACTCGTGGTTCAAATTTTGAGCCCCAGCGCACGAGCTATTGGCGCAATATGCTATGCTTACCTTCACTGTGAAGGGCAGCCCTTTGCTCTGCCCTGGTTTGCATTGTCCTCCTACCTTTACATCTGTATTCATCTGTAGACTTAGCAAGCTTGACAC
>transcript_HQ_CT_transcript100107/f2p0/1614
GGTGGCTCAAGGCCAAAACACGTTCTTGACCTGTCTTCTGGACTTGCCCCCCGGGGCATGGTCAGCATACATGCCTCATTCCGGAGGAGGCCCTTGTGAAGGCTCTAGATCTTGCAGACCTTTCTGAGCTATTGCGGGCTGCAGCGACGTGCAGGTCGATTTGCAGTTTGGGACGCAGTGACGTGCTGTGGCTGTCGCCCCGACTGTGTTGGCATTTTGGCCCACTCTTCGGAGCTGGACATGTCCTTCCCGGAAATAGGCTGGCTGAAGCTGAGGCTGCTCAGAAGCGAGCCAAGGCGGATCCACTGGCTAAACTGGGTGCATATGCTTTTTCCGTGCATAGGGCACGGCAGGATGCTGAAGTGCGCCAATTGTTGCGCCAGCTGCGCACAGACTGTGACGACAACACAAAACAACAACTCTTTCAAGATGTGCTGAGAAGGGGCGATGCGGCACTCGATGCAGTTGTGAAAGCAGCGCGAGATTCGTTTCACACCTTGAACCTTGCATCCCCAGATCCTGTTGCACTGCTGGCGCGCAGGCTGTGTGACAATTGGGCTGTAGCAGCTTGGTCCGAGCTGCTTTCTGGGCCAAGGGACTCTGATCTTGAGGAGGGCGGGCTCATTCTCTCGCAGTGGGCGAAACCCATTGGGGTGTGTTCCAGCTGCTGTACGTGCCGAGATTGACCACCTTGCAGATGTTGCCCGAGAACACCTCGGCATGACGGAGAGCGAACCCATTTCGGTGATGAAGCAGATTAAGGCTGTCAACTATTCCTTGTTCACAGTTTGTGGTCTCCATGGAGCCAATGATAGAAATGCTCCCGGGGCATACTATGACCAGCGCAATTCATTTCTATCTGAGGTTCTGAAGAGAAAGGTTGGCATCCCAATCTCACTTGGTACAGTTTTTGCAGCTGTAGCACGTCGAATTGGTTTGAAATGTGGGTTGCTTGCAGAATTCCCTTGTCACGTGCTAGTGCGTGTCTTTGCAGATCAGCAAAGCCATCCTGCCTGTTCATCCCAAGACGACTATTTCGTCGATGCGTTCCATCAAGGCCACGTCTTGAAATACGGAGATCTGCGCAACTTTGCAGGCATGCCAATTGACGAGGATAGCGCTGCAGCAAGTCGAGCAGTGGACGTATACGCAAGGATGATGAGGAACCTTGCTGCAATCTATGAACAAGTTGTAAGGGGTAACGGGGTCAGAACAGCTGATGGTGCTGCAAATGGAGACGTGTGGAAACTTTTGGGATTTGCAGCCAGCTGCAGGTAGTCGGGCGGCAAGGAGAGATGCAAAAGCAATGGACGATAAAGCGACTGCAAGTGGCAGCATGCTTGCCCCCAAAGCTCCTGCGATTGGTGTCCATGGAGGAGGAAGTGCTAGAAATGCCGAGGGTCATTTCTGAGATTCTCGCCGCGATCAGAAGTCGCTCTGAAGGCAGGCGTGTGAACTGGTGAGCGTTTGCCATTGGAATCTGGTTTGCCTTGGCAGGATTAGCCTGACGCCAAGGTGAACGACTTAGGATTAGGGCGCAGCATTTTTCTTACCAAAGTGTAGATTGGACAGGTGACAAATTACAGGAAATATGCAAACTATTGTTTGTGGATC
>transcript_HQ_CT_transcript100110/f2p0/1599
GGAATCATCCGCATCCCAGACCTTTCTCGAGAGGAGCGAGGGTCTCTCCACACAAGGTTTGGAGATAGGGCTGCTTTTCTTGCTCCTGCTGTTTGCGTAGATTGGGCCAAGGTTGATGATGACAAGAAGCATGCTTTGTTGGATCTGTTTTGGGCACACCCTCTGTTTCGATCTGCAGACAGCGCGTTACTCAAGGACAACATGCCCCCATGCCAGAAACTCATTGAGGTGAACCCAACTCTACAGAGTCGTTGGGACGCACAGAGCCTGGCACAGTTCCTTCATGTTGTGGATCTGAACATCCATAGGGATGATGAGGTAGCAGAGCATGCATCCTTCGCGGGACTGTTCGTTCTGGGTTCCAAATTCTCTCATAGTTGTGCGCCCAACTGCCGATGGTCCTTCAGTGATAATGGCGAGTTGCAGTACCACGCAATTCGCAACATCGAGCCAGGCGAACTGTTAACCTTTTCCTACGTTGGCAATGGGATGAATTTGGTTGTGAGCACTATGGACCGTCGGCAGCGATTGGCAACCCTTTGGTTTGTTTGCAAGTGCAGCCGGTGTACTGGGCCTGACTTGTCGCGTCAGATGATCTGTCCAAAATGCGGTGCAGCGAGATGCAGACCTGTATATGAAGCAGGTGATAGTGGAATGAACTGGAAGGGAGATAGACCATTGCGAGACCTGCTGCCTGAGGCCCAACGTTGGCTTTGCACTGCCTGCAATGCCAGCTCGTCATCCAGCGATATGCCACTTCAGGTAGAGGCTGAGCTTGGGCGACAGGTCCCACAGGTAATGATGCGCAGCCCTGATGCAGCTGCAGAGGATATGCACGTTGCTGCCAAACTGCAGGACAAAGCAGCAAGGGTTTTGGGCACCAATCATTGGTGTTGGGTGCTGGCAACATTTGCATGGCTTCAGAAGTGCCTCATCCAACTGCAGCATTCTCCCGTTGTACAGTTGAGTACGCGTAGTCTAAAGCAAGGTTGTGTTGCAGTTGCAGAGTGGTTCGAAGAACAAGCTCCCCACAACGTGGAACAGCGCTTGTCGGCACTGTGCCTGGCAGCACGGTGTGCTTGTCATCTTGGAAAAAATGGTTTGTTGGAGTGGGGATACAATCCTGCAGATCCATTGGGTGATGGATCAATACGGGTGAAACAACTGGAGGCGGGCGGTTGGAAGCTGCAGGGCTCGGATGTGCATGGACCTCTGGACTCAATTGGTGGAGCGGCACCTCCAATCTGTGAACCTTTGCCTGTGGCTCTCGCAGGGCGCAGATACTGCTCTGCGTGGCAATGATTTGAAACCGATAAGTGATGTTGAGTACCTGCAAAAATCATCAACAAGAAAAGGAAACATGAGAAGCAAAGCACTGATGGCAAGTGACCGCTACAACGAGGAGAGGCTTGTGTAGCAGGTAAGACAACACCAATGAGCATTCAAAGTGCAGGACTTTGGCAGCAAGGACCCTGAAGGAAAGGATATTGGTACAAGTGCAAAGCATCCTGAGGGCTAGCGGTTGAGCTTCGCAATAGATGTAGTCGCTCAAGCAGCTACTTCAGTGCCATGGTTATGGTCATATGGTTGTCGATAATT
>transcript_HQ_CT_transcript100111/f2p0/1604
GGGAAAACCTGGAAAGCTTATCATGTCTCAGATATCTGAACTTGTCCAACAACAGCATTTCTTGTATTGAGAACTTGGATTCGCTGCACAAATTGGAAACTCTCAAACTTGCTGCCAACAAGATAATAGATGTGAATGGGCTGGAAGGTCTTGCTATGCGACAGACTCTCCAGGATGTTGATGTCAGCTACAACTATATAGAAGATGGTGATAACTTGATCAACTTCTGGGGAAGAGCTTTGCCCAAAGTTGCTTGCTTGTATTTACATCACAATCCTTGTTCAAGGACACTAAAAGACTACCGACGACGTGTTATTTCAAGTCTCAGCTGCCTTCGATGGCTCGACGAACGTCCTGTCTTTGACTATGAAAGGATTGGAGCTGAAGCTTGGGCTGTTGGTGGCAAAGAAGCTGAGAAAGCAGCGAGGATTGCACACTGGCAGCGCGAAAAAGATGAGAAGACAGAGAGCTTTCACAGATTCCGTCACGTTCAGCAAGTAACGGCTGAACGAGCTCGTGCACAAAAGGAAGCACAAGCAGAAAGAGAACAGGACCGAAAGCAAGCTGCGTTTAAGTTGCAAGAGACGGGGACTCTTGCAACTGGCTGGTTGCAGGTGCCTGCCAGACAGCCGACACAGCCTGTGATGGCCAAGGAGCCTGTCCGACAGGCAGAATTGCAGGCCAAGGTGCATGCTTTTATGAGCAGCTGTCCTGGTTCTGCTGAAGGGGAAGCTGAGTACACTAGCAATGCCGAGCAAGACACATCTCTTTCCAAAGACCTCTTTGAGTCAGATATTGACTCACGCAGCATTTCTGGGCTCGGCAGTGATCAGGCGGAATTGCAGTACAATGCTGAGGGAGAACCCCCCGCAGCGCTTGCAACAGAGGCATATTCTCCTTTGCCAAGGCGTGCTGATTGCAGCCCTGATGCGACTCCCAAAACCAGTACACTTCAGTGGACTAATTTCCGAGATGAGCGCTTGCAGGTGCTAGTGAAGGAATGTGATGGTGATTGCCATACTGTGGCGCCGCTTTTCAACACAGAGTTTGCCTGCAATGTGAGTGCTGAGCAATGTCGAAAACGACATCAAGAGTTACTCGCACAGTGTGTTGAGGACCGACAAGTGGACTCCACAATTTCGAAAGATCCTGCAAACGTTCGTGAGGTGTCTGCATGGTGGCTGCGCAAGCATTCATTGCACAATGATGCCAATGCCAAGTCCGATGACAAAGCATCTAAAAGTGAATATGAAGTTGATGTGAAAATGCCAAGTGCAAGTGCAAATGCCGATCAACCGATTCTGCTAGACAATAAACAAGGTGCTGGAAAAGTTCTTTCATGTTCTTCACAATGTAGGGTGAAGCCAAACATGTCTTTAAGCAATGTCAGCTTGGATTTGTATGAGCTTGATTGACAAGCTTGAGGTTGGCAGTTGTCAGCGCCACCTGCGCGGTCTGAGTTCAGGACTTCCCGCCGAACTTGCACACGCCTTGAACAATGCATGCACATGTGGAGACTGTAGAGTGCTGCCCTCCCAGTTGTACAGCTCTGAAGACCTTTGGTACCTTGTGGTTGCTTATATTACCCTTGGAGCTGTTGTGGT
>transcript_HQ_CT_transcript100117/f2p0/1626
GGAGGCGAGAATGTTGTCATGGTGACAAATGATCGCGTTTCTGCATTTGACTACATTCTGCCCAACCTCATCCCATTCAAAGGACAGGTTCTGAATATGATCAGCGAGTTCACAATGAACCAAACGAGCGACGTTCTGCCAAACGCGCTTGTACAGAATGTTGATGCAAGCGTGGTGGTGCAGAAGAAAATGAAGAACCTCAATGTGGAGTGGATCGTGCGAGGCTTCTTGTGGGGCAGCATGGCTGCATCATACGAGAAAGGTGACAGGACGTTTTGCGGCCTCAGTGTTCCTGACGGTCTGAACAGGTTCCAGAAGTTCGACGAGCCACTGTTCACTCCCACAACGAAGGCTGAGGTTGGTCATGACGAGAACATGACCATGGAGGAGGTGGAAAAGTTTGTTGGCAAGGAGATGGCACAGCAAGCGAAAGAGGCTGCGATGCAGCTCTTCAAAAGAGGCCAAGAGGTGATGAGGAAGCGTGGACTTATCCTGATCGACACGAAGTATGAGTTTGGCCTTGACGAGCAAGGCAAATTACATGTCATCGATGAAGTGAACACACCAGACTCTTCTCGCCTATGTGATATCGAGGAGTGGGAAGCAAAGTATCCAAAGATTGCAGCAGAAATGGGATCCGGACAGTACAAAACAGTCTCTGATGTGCTTAAGGCAAAGCCCGAACTGAAGATCAAGGAGTTTTCAAAGCAATATGTTCGAGATGCATTGCTGGAAATGGGCTTTGATCCCACCAAGGACAAGTCTGTTCCAAAACTTGCAGACGATCAGGTGGTGGAGTGCGCATGGCGCTATATTCGTATCTATGAGCGCATCACCGGTGAAACCTTCGTGTTTCCAGAAACCAAAATGGAGCCCTCGAAGCGCATTGTGGCAAATTTGCAGAGGAGTGGCTTCATTGTTGGTGGCTTCGTTGGCATTTTCGCGGGCTCTGATTCAGACATGCCTCATCTTGAGAAGCTCAAGGAGGAGCTTGCCAAATTCAAGATTCCAAGCCAGATTCGAATCTGCTCTGCGCACAAGCAACCAGGCCGTCTTGAGGGGCTCATCGCACATTACAACAAATCAACTGAACCCATGCTAGTGGTTGGCTGTGCTGGAGGCACTGATGCGTTGTCAGGTACAGCTTCCTACCTATCACACTTCCCCATCGTTTCATGCCCACCAGATGGCCTCAACAACACTTGTTTGACCAACCCACCAGGCTCCTCCAATGCCTATGTGATGAAGCCAGCCAATGTTGCCAAATTTGCAGCACAAACATTTTCGCACTGTTGCCCGGCTGTCGCTGCAGCCCTGAAGGCAAGTATACAAGAGAAGATTACCAAGCTAGAACAGGCTGATGCCAAACTCCAGAAAGGCAGCTGATGCTGATCGTGTCTTTTGAAGTGCAGTTGGTTCGCCGACTAAACATGAAATTCAACTCTAGGCCGCCACAGGACACTGTGGCCGGCATGTTGTCTAGTTGGTGGAGCCAAGTGAGGTTGGATTTTCTTGGTAGACTTTCTGAGGAAAGTATGTCGATTAGTTACCATCTTGGCCTGCCCGATCAGAGCAGGTTCAGAGACCGCAAACCTAGACTGATGATGTAAAAAACACTGAGTTGTC
>transcript_HQ_CT_transcript100118/f2p0/1604
GGGCTCAAGCATATTGGCTTCAGAAAGGCAGGACGGTTTTAAGTTCAGCTGGTGTCAGAGCCATGTTCACAACAAAGCAGCGTTGGCTGGTTACCAACTAGCTGTCAGAGGCTGAGTGACCGGCATTTGGTGGTTTGGGTGCGGAAGTCTCCTCTGTAAATGATTGGCAACGCATTGAAATCGCAATCATGCAAACATGCACAAAAGCACATCGAAGATCCAATTGAAGGGTTTTCCCAAGATATTTATCGCAGCAGATTGCAAGATGCCAGTGGAGCTATCATCCAGCGCAATGGCCCATGTATGGAGCAAGAACATGCGGACAAGGAGGGCAACCATCCACAAGAAATCTGTGCTAACGCTGAAATTTCAGACCAGCAGGATGCAACTAGCGTTCACCACAATGTAAAATTTAATGAAGATGGCACCCTTACAGACAACAGTGGTCCATCCTCCATCGATTCACATGGACAAGCGTTTGGTGCGCTGGAGGAGAAATTGCCGTTGTTGGCAGCAGGCTCGACAGCTGGTTTTGCAGCACCGGATCCAACAAATACGCCACATGTGTGTCGGACCTCTACAGCATGTGGTGACGAGCAGCACAAGGAATCTGATGCAGCATGCATATTTGACGAAGATGGTCCCGAGAATCTTGACCACCTCTTGCCTGCGGAGGAAACATGGATGAAGCGTCATGATGCTACACATGAGCTCTGGCAGCTCATTCGGACAGAATTAGTTCGAAGAGAAGCTGCAGAAGTACGTGTACTTCGATTTCCAGCATCTGCAATTGTTCGCTTGATGAAGTTAAGCCCTGCTGTTGTTTATAAAAGCTCTGAAGCAACCGATGTTATCAATTTTGCCTCTGTGATCCTACTGCAGGCTGTCTCAAGAAGATTGGCTCGCATTGCAGCAGGGAGGCGAGTGGCGTTCTCTGATGTTCAACAAGTGTGCGAACTGGGACGCGAGCTTCGTTTCATGCATCCTCTGACTTGCAACTTAGATCAAACTGCCATGCTTATACGTAATCATTGTGCCACACCGATGTTTACGATGCCACCTGCGCTTCCATCCACAGAGATAGGCAAATCAAGACATCCGATATCTAATGACCAAGGCCAGCGACAACTTAAATTCCAAGGCTCAAGGCAGCCTCTAAAGGATCTCCAGGTAGAGAATGTTGCCTCTAAGCATCCACATGGGCCGTCAAAGACAAAAAAACAGCTCAAGAATGTTCTTCACAACAGAGTAGAAAATGTCGAGCCTGTACCATCACTCAAGCGGCAAGGCAGCGGCGCTCCCTTGAATCGAGCTCCACCCACCAAGGCACCTCGGCGGAAAGCTGGCACATCAAAGAAAGATACAGGGACCACTGTGGCCACTGGGAGTGCCTCGATTCAGAGTTTTTTTGGCAGCTTCAAGACAGGTGTCTGAAGTACTGATTGGCATGCAACCCTACTATCGCGAATTCAAGTCTGTGGCGGTTCCCACAGCACGTGAGATTCCGAATTCGATCTGTTCGCAAGTACACTGTACCCTGTGTGACATCATGCGTTCAGCTTGAGAGCTCATTCAGCACTCATACAGGTGTTCGATGTGTGTGT
>transcript_HQ_CT_transcript100129/f3p0/1619
GGGAGACAGCTGAGCTTCTCGATGTGCCCCACGATGACGCTTTGATGCTGCTTCGGTTCTTCAAGTGGAGCAAAGATGCTCTGACAGAGGCCTTCTTCACGGATCCAGAAGAGACGCAACGTCGAGCTGGTATCCGCTGCACTGTGTCCGCGCCAGTTGAGGCTTTTGTGGCCGACAAGATGTGTGAAATTTGCTACACAGATGCACCCATTTCTGTCTTGAATTGCGGTCACAACAATTATTGCGCAGACTGCTGGTCACAGTATGTTGCAACAGCGGCACAGGAGGGCAAGCTGTGTCTGGACCTCAAATGCCCTTCACAGAAGTGCGAGGAGAGATTGCGACCTTGTCACATGCGCAGGTTCTGCACTGGTGAAAACCTGCAGATGTACGAGCGATTCATGGTGGAATCATTTGTGGATGACAATGATGCGCTGGCTTGGTGCCCTGGCCGTTCATGTGGACGAGCGTGCTCAGCTTATCCGGTGGATCCCAACTGCCCAGAGGTCCAATGTCCGTGTGGAACACGATGGTGTGTCAAATGCAAGGGGGATTCCCACCAGCCTGTGAAATGCGAAGCAGTGAGGGACTGGAACAAGAAAAATGCAGACACCGGAGCAGACGTGAGGTGGATCGTCGCCAACACAAAGCCATGCCCAAAATGCAAAAATCCAATCGAAAAGAACGGTGGCTGTATGCACATGACATGCCACCGTCCTGGAGGTTGTGGCTATGAATTCTGTTGGATCTGCTTGAAAGACTGGAAGACACACACAACATGCAGCAAATTTGCACACAAAGATACGAAAGCTTTGGGCAGTGAGGACGAGCGCTCAGATCTTGTGCGATACGCTCATTACTTTGAGCGGTTTAAAGAACATGAAAAGGCCCAAGAGTTTGCAGATGCAAACCAGCGGAACATTCTTGGGAACATCACAAGCGTCATCCTGTCGGTGCAGAAGGTCTCTGTCAAAGATGTCGAGTTCATGGAGGCAGCTGTCAATGAGATCGTCGCATGCCGTCGGTTTCTCAAATGGACATATGCATATGCATACGTTGTTGGATTGAAGTTGGAGGAAAAACAACGACAGTTGTTTGAGTTCCATCAGGAGCAGCTAGAAACCACCTTGGAAAGACTTAGTCACTTCATGGAGAACGTCCCTTGGGCACAATACGTTGACAAGAATTCAAAGCCATCCCGTGGATTCCTGGATATTAAAAGCCACACGCTGTCATTGACAGATGTGGTGCGGGAGTCATTCACATCTCTGTCCAAGTTGCTGTCTGATGGGAGTGAATCTTGAAACCCGAGTTGACCGAGCATTGCTGATGCAGTGTTGGTCACAGAGTTCCCCGTCTGCTGCATGAGCAGCGCCCTTTTAGTTTAATTTTGTCAAGGCTGTGTAATAGGTGTGCTTCAAAGCCACATTTGCACTAGATGGTTGTTAATCCGTCTGATGCATTTGTACGAGTCGGTTCAATGCAACTTGACACAAAGTTGGCACTGGCTCTTTTTCGAAACAGCACCATCTAGATTGTCTGGTACCCCAAATGTGTTTGTTAAGCATTGAGATTTAGTAGGACGTTGACCACTGCAAAAAAGTATGCTTGTCCATGGC
>transcript_HQ_CT_transcript100134/f2p0/1623
GGGGGCAACGACCAGTTCGCAGCCAGAAATCTCCTGGACAATGCTGTGATTGCTTCAAACAAGGTACTCCCGGGATGTCAGGACACTGGCACTGCAATAGCCATGGGAAAACGCGGGCAAAATGTGTTCACAGATGGTGATGATGAGTCGCATCTCTCTCGAGGGATCTACGATGCATACACCAAGCGTAACTTGCGCTACTCACAGGTTGCTCCACTCACTATGTTTGCAGAGAAGAACACCAAGACAAATTTGCCAGCTCAGATTGATATATTTGCCACCAAGGGTAGCTCTTATGAATTCATGTTCATGGCCAAAGGAGGAGGATCTGCAAATAAGACTTACCTCTTTCAACAGACCAAAGCGCTCCTGAACCCAAAGAAGCTCGAGGACTTCATTGTAGAGAAGGTACAAACACTGGGCACAAGTGCATGCCCACCATACCACATTGCTTTGGTGATTGGTGGCACTTCAGCTGAAACTTGCCTAAAAACTGTCAAACTTGCCAGTGCACGGTATTATGATGACCTTCCCACATCCGGTAATGAGCATGGCCGTGCATTTCGTGACCTTCAATGGGAAGACAAGGTGTTGAAGCTCTGCCAAGGTCTTCAAATAGGGTGCTCAATTTGGTGGCAAGTATTTCGCACATGATGTGCGGGTGGTTCGATTGCCAAGACATGGAGCATCCTGCCCAGTGGGACTTGGAGTATCGTGCAGTGCAGATCGCCAAATTCTTGCAAAGATAACTCCTGATGGAGTTTTCGCCGAGCAGCTTGAAAGGAATCCTGCAAAATACCTCCATGTCGAGACACCTGCTGCAAGCCTTTCTGAGGAAGTGATCTCAATCAATCTGGAACAGCCAATGAGTGACATTCTTGCAACCTTGACCAAATATCCGATCAAGACGCGGGGGTGGTTTTGACAGGTCCATTGATTGTTGCTCGAGACATTGCACATGCAAAGATCAATGAGCGACTTGAACAGACTGGTGTTTCTCCCTGACTATGTGAGAAGAACCACCCGATCTACTATGCCGGGCCTGCAAAAACTCCTGAGGGGCTATGCCTCGGGATCGTTTGGGTCCCACAACTGCAGGGCGCATGGACACCTATGTTCCTTTATTCCAGCCTCATGGTGCATCCTTGGTGACTCTAGCAAAAGGAAATCGATCGAAGGGCAGTCACAGACTCTTGTAAGAAGAACGGCGGCTTTTATCTCGGTAGCATTGGTGGTGCAGCTGCCGGTACTGGCAGAGAAGTGCATCAAAAAAGTTGAGGTCCGTTGAGTTTTGAGGACCTTGGCGATGGAGGCAGTTATGGAAGATCCAAGTGGAAGATTTTCCCTGCATTCATAATGGTGATGACAAGGGGGAATGATTTTTTTCTCTGGGCTGGAAGATGTGATCCTTTGAGGCGGCTAAGAAGTTCAACAATCTGAAGCAAATATTTTTCTTCGTTTGACAATAAGCCAAAAAGAGACTTACCAGTCCATGAAAGTCTAGTTAGTTCCTTGTGGAGCTTGGAAGTTTCAACTTGTTGGACCAGTTTTCACACGACCTGTAGCAGAGACGAAGTTAACTCCAGTGCAGTCATTTCTCCTTCTGGTGGCTTCGTCACAACC
>transcript_HQ_CT_transcript100143/f2p0/1598
GGTCAGAGATGCGATCAGCACAGCGACTCATGTGGGGCCTTTCACTACGGTTGAGATAGTGACAGCAAGCCGAGATCAAGCGGGGACTCAAGGCTCTTTGATGGTGAACGCCTCGCTCATTAAGGGGAGCCAGTCCTTGACGTTTCCAATCCTTATCAGTGGACAATCCGTCAAAGCTGGCGAATGCATTTCTGTTTCAATACCAGCTGTATCCTTCGAGGCTGAGCGGCTTGAGCTGACAGGTTTTAGTGTCGGAGGGGCCTTCAATATGTGGGGCTACTCCCGTATTGCTGTCATCACGAATAGAGGCACTTCCTTGGCACTCAACACACTCAATGGTGAGGCATTAGGCAAAAACAAATTCTGGATTGGAGCAGGCACATCACACGTGCGAAGCTTCCAGACATTCAATGTGAATTCCTGGGCACCCAACGCCCTCGGCAGTGAGCCTTTGGTTCAGGCAGTCGATGTCAGGCCCCAAGCCTCACGGAGGTTGCAAACGTCTTCAATCAACACAACAACACCTTCTACCATCCAATGCTTCCCATACACAAATTGGCCACCTATCATCCTCGGTGAGGTGTGTGGAAGCTGTGAAGCTGTGGTGCCGGCAAACACTTTTGGCAGGCGGTGTGACAATTTCTGTCAATCTTTTGGACATCAATGTCTTCAGGCTGCCCAGAGTAATGGCACTTGCACTCCCAAAGTCCTAATGCCCTGCAATGTGCCAGTGCCTGGAAATAATGACGACATGCTTTGCACATGCTTCAATTCTACTGCGCCGCCAACGAACATAGCTCCAAATTGTGCGTCCTACAATGAATGGCCCGCGATCAATCGAGATGTTTGCGCTCAATGTCAAGCAAGAGTACCGATAGGCATTCCAACAAGTCCCCAGTTAGGAAGTTCGTGCACTTCATTCTGTGCGAATTTCGGCCACCAATGTAAAGCTGCAGCAACACTTGGCAATTCACCATGTTCAGTCAGAAGCAACGTGAATTGCTCAGATGAGGTGCCAGCAACAGAGATTCTTTGCACGTGTGAGCGCTCGTGAACTGGTACATTGAAATTGCTTCCCTAAAAATTCACAGAAATGTGGCAATCCTCCATGACTTTTAAATCAGCAAAGAGCATGTGCCAAAGAGCAAAGTCATGAGAGTCCCATCAGACCGTGCTGCATGCATTAGAACGGATTGAGTGCACTGTGGAAAGCGGGACAGAATCACAGCTGCATGAAGAGGCTTTACACTGTTCAAAATGACTGTAGTCTTTGCACCTGTCCTGCTGGCTTGTCTGAGGATTGTCGTATTTGAATTACCTCAGTGCTGCTGATTTCCGTTTCGGCTTGGATCCTCGAATGGTGACACCAGCCGGGGCTTCCCAGAACCTGTGTAATTGCAGCGAGCATGCATGTCATAGGCTTGCCAAGCCACCTTGCGTCTCACAATTGCTTCCCAGTATCTGTGCTTATGAAGGCGCCCAGATTGCTGCGGCATGCATGTAAAGGGACATGTTCGGCGCAGGGCCTCCGCACAAGATGGAGGAGCCGCGTGAATGCGGTTGAAACTCAGCCAAAACATAAATCCAAGTCGCCTTGC
>transcript_HQ_CT_transcript10015/f5p0/4270
GGGGCGCCGGGTTCTTCGATCAATATCAAGAGAACAGGGTTTCCAGGACTGCTTGCTCGTAGTGCAAAAAGAGAAACTGATTGATGCACTTACACGAGATCTTTTGCCACATGCAAGGGCTCATGCTTGCAGTGGATGGCATCCGAGCAGCGCCAAACTGCTATCGAACCATGCAAAGCGCATCTTCGAAGACGTTAAGCTCAGAAATCACTTTGCATCAAAAGTTTCGGGATGGATGCTGCGACGCCAAATTCTGCAATCATCAAAGCAGAGAGCCCATGAGAGCCAAGAACACAGGCAAATCCGTCTGCAGGAGTTTTTCGCTGATTACCATGCCAGTGCCAGCAGGATCAACTTGAGTGCACCAAGCTCTGGGGGGAACTTGCGCCTCGTTGACACTCATCCAAAGGATGCACTGGAGGCATTTTCAGAAGCAATTGCACACAACGATAAATGCCCTTCCAGCACCAGGCCTCCAGTCAGACAGGTCGACACACAAGCCAAAAAAGGTTCATTGGCTGCCAGAGTGCCAGACTGGAAGCAAAGAGCCAGCAGAACACGACATTCGTCTGATTCTTGGGCGCTGGGAAGAACATTGAACATGCATGCTGGTTTTGAGGACAAGGCATCAACACTCAATGGTCGTGGAATGACGTCACCAAGCTCAAGATGCCAAACTTCCCCCAAACCTTCATTGCCTTGCCAAGTGAGGAGGTCAACACCTAAGGCAGATGCTGATGGTTGTTCTAGTGCACGCGTTCTGCGATTCACTGGTGGACTAGGAGCTGCATCAGAGAATGGACAAGACAATGACATGAAAAAGTCATCCTCGCTCCCCAGCCTCCCGAAGAAGGCATCAGGCGGTAATGCATTAGCCAATCGACGACAACTATTATCATTTGAACACATCAACGAGGTTGATTCGACGCTGCCACCAGCAGTGACCTCACCTTGGCGTGGAAGCGGGCGCTCACTGTCTGGCATCAGGAGGTCACCTTCGATTCCTAGGCGTTATGTTAGAGAGTGTGAGCTTAACTTCAATCCACCAAAGTTGAATCCCTTTCTGACAGGCCATTCGTCACAGCTTATTGCAAGGAATCAGGCGCTAACGGATTGCGACGTGCTGCTGATGGCAACGACTCTGAAAGACTGCAACCAGATAGATGTGGTGGACCTTGGTGAGAATCCGCAACTCACAGAGAAATCGCTGGTACCTTTTCTGCAAGAACTCTGCCGAAAGGGTCTTACCAAACTGGGTCTTGATCACTGCCTTCGGCAAGCGCTGCCTCCTGGAATAAGGCTTACCATGCAACGAATCATGGAGCTGCTGAACGAGTCGACGGGCTTGCAGCACCTGCAGAGCCTCAACCTCAGTGGTATCATGGTGAGCATGCGAGAGCAGGCCCCTTTATGCCATGCCATCCAGCAGCACCCTGCTCTTCTCGAAGTTTGTCTCGCGGACATGGGCATCGCAGGCTCAACTGCAACTAAGTGCATCAGTGAACTCCTCACCAGCACAACTATAAGGTCCCTGGACCTAAGTTGGAATACTTTCTCATCTGAGACGTTTAAAGTGCTTGGTGAGTGCATCCTGCACACAGACTGCCTCAAGTCACTAGCAATTTCCAGCTGCGCCGGTTCCGGCAATGGAGCTGATAATCCTTGTGCTTTTTTCTTGGAATACCTTGCACAGAATCAAACAATCACTCAGCTAGACATCTCTATGAATCGCATCACATTTCGTGGTGCTTTGGTTCTTGAGGACGCGCTCATGAAAAATAGGAGACTCTCTAAGGTGAATCTTTCTGGCAATCCACTGGGTGTCTTGGGGAAGCGTGGCATCTTGCGACTGTTGTCCTACCCTTCGTCAGGGCTCATCGATGTCAACTGTGAGGGGTGTGCTGGTGGCGGTATGCAGGAAGGCCTGCTGGAAAATATGCAGATATGGCGGCTTGCTCATCCAGGCGGCAACTACGAACTTGACCTTGGTAGGCCATACCATCGCGCTTTGCTCCGGATGATTTATCGGTTTGTTGAGAAGCTTGGACTTGATCCAAATGCTGCATGTGATATTGTGCAGGCAGTCCCTGCATACAGTCATCCCCCGAAGGATGCTGCTGGCAACTTTGCTATTCCATCCAGTGGCACAGTTTCACTGACAGTGAATCTGGAGACACTTGCAACCGGAGAGCTCTCACAAGCTTCAGAACTTGACTTCTCTGGCATGATAAAGAAATACTACAATCTTCTTCGGCAAAACATCCCTGACTCTAAAGCTGTCCCCTTTCTGGGTCAGTGGTCTTTAGTCAATGGCCAGCATGGGAATCAGATTGAGATGCTTGAGGCGCTTGGGAAGGACTTTCAGTTGACTTGCTCACAGCTAATGTACCTCTGTGAGGGTCATTCTCTCACCACTGATGTGCTCTGGCGGTTGCTCCCATGTGTAGTACCTGGGGCGAACACATTCCACGTAACACAACTAATGCTAACAGCCAGTATCGAAGAGCACATCGCCATCCACAACCATATGGTCAACTACAGAAATTTCAATGCTGACAATCCTACTGGGCATTACACATTACGATTAGACACCCCAGGTGATTATGGAGTTGCAGAGAAGCTTCTTTTGCTTGATCGATGGGAAGCTGGTATTTCAAGGAGACAAGACCGTTTGGACATTTCGCAGAGAGAAAATTATTCAAGGATCCGCAATGAACGATACCAGCATAAACCGCTTGTGCATGTTGCATCTCTTGCTGAGTGGTTCTTGCCTGAATGGGACGTTCTTGAGCTAGACTATGTAACTGGAAAGCGTCCTGCAGGTGACTGTTTAACACTTGATGCGAGGACGTTCCGGTCATTCTTGATCCACTTACATCAATCTGGTAAATCAGGATGCACTTCGCAGAATCAGGTAGAAGCACTTCGGCGCGTCTCTCATTGTTTTTTCCTAACAACATTCCAGTTACGAGAGCTGCTTGGCTGCTTTGGAGATAGGCTTGGGCGGATTGAGATTTTCGTGATGTTTTACTTGCGCATTGTCGATATCTGGAATGAGAAAGTTGTGAGATCACGATTTGACCGCCAAGAGGATGTAGATGAGATCCGGGCGCGACTTGGCTCCTGTATCCTATTCCCTTATATTCAGCCTGAGCACATGAGCCTCACTTATGACTTATCTCAATATGACCAACGCCTGGCAATGCACATGCTACTCTTGCAGGTCAATAAGGAACGCCCGCCAAACAAGGTGAATCCTTTTAAGGAGTGTGTGTATGTTCATCCTGATGGAAGTGTGGATTCCCTGCAGTTTGGTCTTCCAAGGCTCTGGGAGCAATTCGATAGGATGCCCCAGGAGGGTTCTGTATCATGTTTATACTCGTGTGCTCCAGAACACCGCAAGTTCGAAGACAGATGTCAACTTCTAGAAAGATATGGAGCCTGGTCTCCACCAGCTGCGCAGGATCAGGTCTGTTGGTGGGCTGCAACAAAAGAGATTCCTGCGGACGTTGTAGACTTCTTACATTTCCTCGTGAAACGATTCAATAATATTTGGGAAGCTTTTGTGGCGTTGGATGAGAACGGCAACAAAAGTCTCACACTAGATGAGTTCCAGAGAGGTCTACAGATTTTAAAGTGCAAGAAATTTAAACGTGATCGACAGAATGACCCCATTCGTGCAGTCTTTAGATTCTTGGATGCAGGAGAGGAAGGCACAGTCACGGAGGAGGAGTGGGGTGTGCTCGAGAACCTATTTTCTGAAGTGCAACTGTCAATCTATGAATTTGTTCAGTTTCTTCTGCGCACGTTCGATGATGATTTGTCAGCAGCCCGCCTCTTCTTGGATGATAACAGTGATGGCGAGCTCACCAAGAGTGAGTGGGCATGTGCCATGAAATCTCTGTATTACTTTGGACCATGGAGTTCCGTCTTTAACTTTCTTGACAAGGATGGTGAAGGGACGATCGACCTGCAGGAGTTCAATGTGCTAGAATCTTACCGCGAACCTCCGCAATGGATTCAAGCACACGGTTTACAGGTGCAATAGTGTCTCATGCTTCGACATGTTACAATGTACATTAGCCTCGGGTTCATAGGTTGGCGCCTTCTTTTGATGCCCAGCTTTTCTGTGACGCCTACTTTTTTTAGCAGCTGGTTAGCTCGTTCACTAGTCCAAAGCCTTTTGCTACGGAACTCAAACAAAGCCCCTTCTCTGCCTAGGTGCTCTCAACGCTGCTGTGCCAGATGCATCTGGGTGGGAGCGGGTTCT
>transcript_HQ_CT_transcript100153/f2p0/1598
GGGTGGCGCAAGCAGTGCAGTGGCTAATCCTGCTTTGAGAACTTCAGCAGCATCTGCAGCAGTGCCAGCAGCAGCATCAGCATCTGCAGCAGCAGCCCTGGCAGCAGCAGCGGCAGCGGCAGCGGCAGGAGGTACCGGCAACAGTCATAACAACAAACCCATGTGGTTGCAACATGATGACAGTATGCTTCCTGCCCGTCACAAAGAGCAGCAGTGGCTCTCGCCTCCTTCAAACTTTGGTCCTAGGAACTCACAAGGAGAGACAAATTCAAGGTGCCTTGGGTCCAGAGGTAGAAATTCTCAAGAGTCCGACCCCTTTGCAGATTTGTACAGCGGCAGCACTAGAGCTACTGCAAGCAGATGCCGACGTGGTTTGGAGTCTGGTTCTGTGGCTGATATCCCTCATGAAGACGAGCACCGTACTGGAACTGCTGATGGCGACCAACGCAAAATCAAGCGACTTCAACAGGAGATTCAGAGATTAACCCAGAGGCTGAAAGAAAATGAGCTCTTTTCTTCGCAGGATGATGGGCTGCCAAAATTCACATTGGACGAGGTGGAATTAGGATGTCAGATTGCTCAGGGTGGCTTCTCATCAGTATATCATGCTGTATGGCGAAGTACGCCTTGTGCAATCAAGAAGATATTTGACCCGGTAATCACCGCAGAACTCCGCGAAGAGTTTGAGAACGAAGTTCGAATGCTTCGTCGTCTGCGGCACCCCAATGTGGTCACACTCATGGCAGTATGTAGGGTACCCCCTGCTTTGAGCATACTCACGGAATTAGTTGCGGGAGGCTCACTCTTTGAACTTCTGCACAGTCCCCCCAAGGCGAGGCGAAAAAACGTCCCAGATTGTGAGATTGGAGCACTAATGCCTGTTGTGCAAGAAGCTGCATGTGGTCTAGCCTACCTGCACTGGATGCTTGTGGTGCACCGTGACATAAAGTCACAAAATGTGCTGCTGACCCCTGGCCCTGTCCCGGTTGCCAAGCTCTGCGACTTTGGCTTGGCGCGCATGAAATCCGAGCTCTGCACTGGCACTATGCAATGGGCTGGAACTGCAGCGTACATGGCACCTGAGCTCTTTGCAAAGAAGCGCTACACGGAAGCAGTTGATGTTTTTGCCTTTGGAACCATGTTGTGGGAGGTTGCATCAACTGAGATTCCACATGCAAATCTCGATGCAGCAGACATAGCTCATCGAGTTCAGCACAAGGATGCTGCTGGTCTGTCTATCACGCATAGCTGGCCAAAATCTTTGAAATCTCTTTTGAGGTCAACCTTGGCTGCAAATCAAGAAAGCAGACCAGCAATGGTGGAAGTGGCGCGGCAGTTGGCAACAATTGCTCTAGACATCCCTGCGCCAGATTGAGCAGGTCAGGCCCCTGCATTGATGCCAGAAGTGCCATGTTGGTGTGCATCATTGCGCAGAAAGATTCATTGGGGGCTCAGTAGATATGTACTTTCCTGACGCTGTGTTTTCCGCTGTCAGAAGTGTTTCTACCGACTTGCACTCTTCTCCTAGTGATTTCCTGCTATGTCAGTTGCCCCAGTGGTGCTGGCTCCCGACACAATAGCTGTATCGGTGAAGAGGG
>transcript_HQ_CT_transcript100156/f2p0/1593
GGGTGTCTTGCCTTAGTATTCATTTTGTCAGAGAATAAGTTGGCCGCTATTCCTCTTGCTGTTTATCCGCTGGTGATGGGTATGTTTTTGTTGTGTCGAGAGAAAAAGACGATAGAAACAAATGAGGGTATGGCCCACATGCAGAACCATATGGTACATACAGTCAGCGATACAGTTGCAAACTACAGGTTGATAGCGGATTTCTACATGCGACCGTTTATGGTAAAAGCATTTGAGGAACGAATTGAGGACTACAATGACCTGCAGCAACAATACGCAACTGTTGTTACAAACAACATTTATCTAGCGCCCTGGTTGACTACTATTTTCGTTGGTGTTTATATGGTGATTGGCACATTTGAGATCAAGACCCTGGGAGGAAACCTGTCTTTGGGGACTTTTCTCGCCACTATCAACGTTTTCAAAGAGGTGGGCATGGAGCTGCAAGAAATCTATGGTGAGATTATGGAGATTCAAACCACATTTGGGCCGCTTAGGAAAGTTGCATATTTTATGAATCTGCCAACAGATCTGGATCAGCGTATGTCTGTAAGTCGACTGCGCCTAAAGCTTGGCAAAGAGCGGACTCAGCAAGCGCGTGACGCAATAGCGAAACAGCAAGGGTACAAGAATAAATCACAAGGTAGAGGATCAGATACTGTGTTTGCTGTTGATACAGTTGATATTGAAATGTGCAACGTCACATTTGGATTTGTGGGTTATCCACCACTGATCAAGGATGTTTCTCGGAGATTTCAGCAGGGAAAGTTGTATGCTTTTGTTGGACCACATCATGAGGGCAAAGAGACCATGTTGAAACTGTTGGGCCAAGTCTATGTTCCCTCTGCAGATGGCTGTATCATGGTGCCGCCGCATCTAAGAATCCTGCACATCAGTCAGCAGGGATGTATTCTAAACGCATCATTTGTTACTAATGTTGTGCTTAATCAAGATGTTGACAAGCTCGGGGGTATTAAGCGCCTCAAGAATATCTGTGAACGCTGCCGCTTTTCGAAAGGAGTGTTACGCCTCCTTGACGAAGGTCGCGAGTCCCTGAGCGCCAGTGTTGTCAATGAGGAGCCCAATGAAGAGGGCACTGTTGATCACTTGAAGGCCCGCTGGGCGGTTAAACTGTCTCAGACTGACTACGTCAGATTGAATTTGGTGCGCGCGTTTGCTATGAATCCCGAATGTCTGGTTATGCATCAGCCATTGGGTCCTTTTAGCGACGAGGAAGCAAAGGTTGTTTTCAACTTGTTACGTGCCCATGTTGATGAGCGTGGCATAGAGCTTCCAGAAGGCGAAAGGAAATTAAGGCGACCACGGACAGTGTTCTTCTCGTCGTGTGCCCGAGGTCGCTGCATGAATGCCGATTACGTGTACAGAGTGTCAATGACCGAAGGTCTGGTGGAGATTGGAGGGACGCTATCTAACGTCTGAGTTGTAAGGTTGCTAGCCGGGTAACATTGCAAATCAGAAGCTGATTCATGTGATAATGCTCAGAGACCTTTCTTCCCTGAATACCAAGTGCCAGTGCAACTTACAAATTCCTAAGTGCAAGGAGCAAGTTGTGCAAATTACCTTACAAACAGG
>transcript_HQ_CT_transcript10016/f2p0/4369
GGGCGCCATCACAGTCTGAAGGAGCTTTTCAGCAGCTCGCCCCAGAAATCAAAGACGCAGAGACATCACCTTCGGTGGACAGGATCTCAGATTCTGGCACAACTGGAGGTTTCGTTCCGTTTTCTGAACCTATATCACCTTCTTTTGGCGAGGCCACTCAGGAATCTGCAACACCAAAGGGATTGCTCACCTGTGAGCAAACAACTTCCGCCCAAACGACTGGATCTAACTTGACGTCCCACCAAACGACTGGATCCAACATGACTTCCAACCAAATTACTGGATCCATCTTCACCACAAGTACTCAGTCAGCTCCTCGCGACAAGCTTGAAGAGACGCTCGAGAGCACATGGGACTCCACTCAAGATGCTGCAGATGTGACAATGGACAAGCTTGACAAAAGTTCATCATCTATCCCGACTGCCATCTCTGCTCAGGACGGAGATGTAAGGCTGGAGACTGGATCATCTGTCGCACAGACACCTGTGCACATGTCGCCAGGGAGTAGGGCAGTGGCCAGTCAAGCAGGGTCAACGATGAGTTCGTCTCATTCCGCAGCGGACGAAGAAGTCAACGAGGCGAAGCAGAAGCTATTGTGTTTGCGAAGAATGGCTCGTGACACTTTGAACAAGGGATGTCAGGACGGCAGGTTAGCAACAAACTTAGAACACATCACGACACCGCCTCGCTCATCGAGAAGCTCTAATCTCGATGTGGAGACTCTTCGTAGACAAGCAAAAGAGACCTTCGTGCAAACAAGTAACGATGGAAGGCTTCTTGCAACACTTGAGCAGGTCAAATCACCAAGCAAAAGTCAGGAGTCAAACGCATCTCCGACAATGCCGCCACGTAAGAAAGTGAGTCCGCTCGACAAGATGTGGTCAGAGGAAGCAAAACAAAAAAGTTTGCCTTCTGCGGATTCAGCTAAACTAGTGGAGGAGTTTAAAGCCATACAGACTGAAGCCAAGCAGGAGTCGAGGATGCCGGAGGTGCCAACAACGCCACTGGACCCAGTAGAGGAAATGCCATTAGAGGACAAAATACTCAAGACACAACCTGCAGCGGAAGTGGAAGAATTGGTGGAAACGGAAGCCAGCCAGGAAACAGCCATGCCGGAGGTGCCAGCAAAGCCAGTGAGTCCTGTCGAGGAAGTGCCAGTGGAAGAAGCAGCACAGAAGGCGGAACCTGCAGAAGTGGTGGAAGCAGAGGAGGAGATGGGAGTAACCCAGGTGCGTCCCGGTTCAGAGTTCGGAACTTGCTCCTTCCGCAGTGTGGTGACATCAGTGGAAGAGCTCCTCTCGCAGGTACCGCTGGTGACATTGCCACTCCAGCAGCACCCATCTGTGGGCTCTTGGTACCAATGTTTACCAAGACATCAGACACCCGCCATGGGTGTTGCTGAACTACCGTTGCAGACGTTGGAGGAGGAACCAGATGTCCCACAAGCACATGTTCCAGAGGCTACACAACAGGAGGCAAAGGTTCCAGAGCCTCCACAACTTAGGAAGCTGACGCAGGAGGAGGAAGCAGGATGTGTGCCGCAGGAGACGTCCTCTGCACCAGACCAAATGGAGGTTGCAAACGTGCAGGTCCAGATTCAAGACCACGAAGAACCAGGTCCCTGCGATTGGGTCATCTTGCCTTCTGTTGGGTCATGGCTGAGAAGGTGTCCTGTGCAACAGGAGGTCAATACCCGTGAGCTGCCTAGCACTCCCAGCCAAGCAGAAAGAGGAGAGGTTGCTGGAGAAGAGCATGATGAAGACAGCAAGCTTCCAGCTGTGCCTCCCAGAACCGAGGAGGCAACAGCTTCAGCTGGTACTGAAGTCCAGGAGCACAAGGACGAGGCAGACGTGGAGCCCAACAAGAAAGCTCCAGAGCTCACGCAGGCTATCCATGGTTTCTGCAGAGATCATCAGTTACAGGTTTCTGCTGGTGATGCACCAACCTTGGAGTTGATAGGTAATGAAGCAACAGTTTCTGAATCACAGCCTCTTGTGGAATTGCCACACTCGCTTCGTCCGTCAGTGGGCACATGGCTCCTGCCATGTTCGAGGCGCAGCAGACACGAGGTGCAGGAGGCTCGGATTCTTGAAGTACCAAGCCTGGAGCTAATAGGCAGCCAAGCAACACCACCTCAACCTGCATCCTTCGTGGCCGAGCCACCCTCGTCCGTGGGTACATGGCTCCTGCCACTTCCGAAGGAGAGCGGTGCAAGGGACCTCGTTGAGGTTGCTGTTTGTGAAGTGCCAAATACGGGAACAGAAGGCAGCAGGATGACACCTTCTCAACCTTTATTTCTGACACAACCACCCTGGCTCCGCCCGTCTGTAGGCACATGGCTGTTGTCGCGCCCTTCAGAATATGCTGCGGAAGAGCCTCAGGAGACACAGGTTGCTGTTTGTGAAGTGCCAAGTATGGGGACAGGAGGCAGCAGGACGACACCTTCCCAACCTTTATTTCTGACACAACCACCGTGGCTCCGCCCGTCTGTAGGCACATGGCTGTTGTCGCGCCCTGCGGAATATGCTGCGGAAGAGCCTCAGGAGGCACAGGTTGCTGTTTGTGAAGTGCCAAGCATGGGAACAGGAGGCAGCAGGACGACACCTTCCCAACCTTTATTTCTGACACAACCACCCTGGCTCCGTCCGTCTGTAGGCACATGGCTGTTGTCGCGCCCTTTGGAATATGCTGCGGAAGAGCCTCAGGAGGCACAGGTTGCTGTTTGTGAAGTGCCAAGTATGGGAACAGGAGGCAGCAGGACGACACCTTCTCAACCTTTATTTCTGACACAACCACCCAGGCTTCGCCCGTCTGTAGGCACATGGCTGTTGTCGCACCCTTCGGAATATGCTGCCGAAGAGCCTCAAGAGGCACAGGCAACAGCGCTGCCAATGATGCCTGAGAAAACAGAAGGTCATTGCGAAAAGCCAGGAGCCGAGGAGGCTGCACAAAAGTCCGCAAAACCCTCAGAGGCCTCTGTAGCTCAAGAGGTGCAGCAATCCGAGGAGAGGCCAGCAATGCAGGAAACAGCGCCTCCAATGATGCCAGAGAGAAGAGAAGATCATGGAGAAACGCCGGAAGCGGAGGAAGCTACACAAAAGTCTGCACACCCCGCAGAGGCCGCTGTAGCTCAAGAGGTGCAGCAATCCGAGGAGAGACCTGCAATTCAGGAAACAGCATCGCCAATGATGCCTGAGAAAAGAGAAGATCATGGAGAAACGCCGGAAGCAGAGGAAGCTACACAAAAGTCCGCACAGCCCACAAAGGCCGATGCAGCTCAAGAGGTGCAGCAATCTGAGGAGAAGCTGGAAATGCAGGAACCAGCACCACCAGTGATGCCTGAGAAAGGAGAAGATCATGGAGAGATGCCGGAAGAAGAGGAAGCTACACAAAAATCTGCACAACCCACAGAGGCCGCTCTAGCTCAAGAGGTGCAGCAATCTGAGGAGAGGCCGGCAATACAGGAATCAGCACCACCAATGATGCCTGAGAAAAGAGACAGTCATGGAGAAACGCAGACAGCAGAGGAAGCTACACAAAAGTCTGCAAAACCCATAGAGGCCGCTGTAGCTCAAGAGGTGCAGCAATCCGAGGAGAGTCTGGCAATACAGGAATCAGCACCACCAATGATGCCTGAGAAAAGAGACAGTCATGGAGAAATGCAGACAGCAGAGGAAGCTACACAAAAGTCTGCAAAACCCATAGAGGCTGCTGTAGCTCAAGAGGTGCAGCAATCCGAGGAGAGTCTGGCAATACAGGAATCAGCACCACCAATGATGCCTGAGAACAGAGACAGTCATGGAGAAACGCAGACAGCAGAGGAAGCTACACAAAAGTCTGCAAAACCCATAGAGGCTGCTGTAGCTCAAGAGGTGCAGCAATCCGAGGAGAGTCTGGCAATACAGGACACAGTGCCACCAATAATGCCAGAGAAAAGAAACGATCATGGAGAAACGCCGGAAGCAGAGGAAGCTACACAAAAGTCTGCGCAGCCCCCACAGGCAGCTGTAGGCCCAGAGGTGCAGCAATCCAAGGAGAGGCCGGCAATACAGGACACAGCGCCACCAATAATGCCAGAGAAAAGAAACGATCATGGAGAAACGCCGGAAGCGGAGGAAGCTACACAAAAGTCTGCGCAGCCCCCACAGGCAGCTGTAGGCCCAGAGGTGCAGCAATCCGAGGAGAGGCCGGCAATACAGGACACAGCGCCACCAATAATGCCAGAGAAAAGAAACGATCATGGAGAAACGCCGGAAGCAGAGGAAGCTACACAAAAGTCTGCGCAGCCCTCACAGGCAGCTGTAGGCCCAGAGGTGCAGCAATCCGAGGAGAGGCCGGCAATACAGGACACAGCGCCACCAATAATGCC
>transcript_HQ_CT_transcript100164/f2p0/1593
GGGGCTCAAGGTGGCTCTGACCGTTTCGCGGTCCATCACAATTTGCTTCCCAAGACACAGAGAAAAGAATCCACTGCACGTGCAATGTGCGCCTGTCCTGCAGAAGAGGCTCCAGAGAACGAGGTCGTTGCTCTGGTCATTGACAATGGAAGTGGTATGTGCAAGGCTGGCTTCGCAGGCGACGATGCCCCACGTGCAGTGTTTGCTTCTGTGATTGGGAAGCCAAGGATGCAGTCTGGGTTGGGTTTCGGTGCAGACCACAAGGACGCTTATTTGGGTGAGGAGGCTCAAAAGAAACGAGGGGTTCTTACGTTGAAGTATCCGATAGAACATGGTATTGTCACTGATTGGTCGGATATGGAAAAGATCTGGCACCATGCGTTCTTTAATGAGTTGCGCGTGTCGCCAGAGGAGCACCCAGTATTGTTGACGGAGGCACCATTGAATCCAAAAAAGAACCGTGAGAAGATGACACAAATCCTGTTTGAGACCTTCAATGTGCCAGCAATGTACGTGGCCATCCAAGCAGTCATGTCCCTCTATGCTTCTGGTCGCACAACAGGTGTGGTGATGGACTCTGGGGATGGGGTTTCCCACACTGTGCCAATATATGAAGGATATGCCATTCCACATGCAATTCTACGAATTGATTTGGCAGGGCGCGATCTGACACAGTTCATGGGACGATTGCTGATGGACCGAGGGCACACATTGGCCAGCAGTGCAGAACGCGAGATTGTGCGTGACATCAAGGAAAAACTTTGTCATGTAGTTCTGGACTACGAAGCTCAGCTGGAGGAGGCAGAAGGTAGGCGGAAGCGACAAAAAGTGTCTGAGGACGCTTCAGACAAGGAAGTACCATTCGAGCTACCAGATGGGACAATTGTCATGATTGGGCCTGAAAGATTCAAATGCCCAGAGCTTCTGTTCCGTCCTGATCTTTTGGGCAAAGAAGCCGATGGTATCCACACAATGACTTTCAAGTCAATTCTCAGCTGTGAAGTAGACCTTCGCAGGGATCTGTACAGCAATGTCGTACTGTCTGGGGGAACAACAATGCTGCCAGGCCTTGCTGAGCGGATGGCCAAGGAGCTCAGGGAACTTGCACCTTCATCCATGCAAACTAAGGTGCGAGTGCATGCACCTCCCGAGCGAAAGTACTCAGTATGGATTGGAGGCTCCACCCTTGCCTCACTAGCTAGCTTCTCCAAGATGTGGATTACACGGGATGAATTCAATGAGTCAGGCCCATCCTTGGTGCACTCAAAATGCTTCTGAGCACTAGCTGTGCTAGAACAACTTGAGACAATTAGTTAGTGACTTTACCCTAGAGGCACCTCAAGATCGAGGTTGCATGAAGAGTAGTCATTATACGTTCCATGATGCCCACTCATGATGCATATGTGTGGATCCTGCGATATGATCTGCTGTCACACAATGTATCTGCATGCAACTGTTCCAAAGTATTGCAAGTTTGGGCATAGATAGGAGTAGGTCGGTCACCATAATTCACATGCATGCTGCACCAAGAGTTATGTAGCCCGAAAGTTGCTGGCTCTTTCCGAGATCCAGTTGCCTGAACTTTATGCATGC
>transcript_HQ_CT_transcript100172/f4p0/1576
GGGATGACCTCAATGACTATTCCATGTTTGAGAAGTTCCCCTTGGAACAAAAGAAGGAACTCGTTGAATCTGCTACCCGCAATGGCGGTATGAATCGCGCCATGGGCTCAATGTGCGGTATGGCTGTTGGAGATGCATTGGGCCACCCGTTTGAATTCATGCCCGCACAGGATTCTCCAAAGAATAGTTATTTCGATCTGGAAACAATGTCATTCATCAAGGAATCAAATACATTTCGTTTGAAGCGTGGGCAGTGGACAGATGATGCCTCAATGGGGCTATGTATGGCTGATTCTTTGATCTTGAAGAAGCGATTTGATGGGGGCGACATGCGTGTGCGATTCTGGTGCTGGTGGAACAGAGGCTACAACAATGCATTCCGCAAGGACCCAACTCGCTCATCCTCTTGTGGACTTGGAGGCAACATCTCAAAATCCCTCGATGCTTTGTCGCGGTTGACAAAAGGTGGCAAAGTGCCACCGGCTTACAAAGCAAATACAGAAGATGCAGGCAATGGTAGTCTTATGCGCTTTGCACCTGTTGCAATCTTCTGTCATTCCGCTCCACCCGTAGATGTATATGACATTGCCAGGAAGTCTTCTTACACCACTCACCCAGGTATCATTGCTGCTGAGGCATGCTCATTGCTAAGCCACTTGATTGTTCGTGCACTGCAGTTGCCAGACGAAGCGCCTATCAATGCCAAACAGTTTCTGGATGACGCGACCGAAGAGTACTATGAGGAGTCAGGCTTGTCCAAAAAGTCAGGATGGGGCTACGATCAAATGAGGTGGCTTGTTACATCACAGCCTGTGAATGACACAGAGCTGTGTTGGAACTGGAAGGCCAAAACAATGAAGATCCGTGACACCCTAAAAGCACGCGGTGGTACATATAATGGGTACCCTGTCGACTCAGGTTACTTCGGTTCATATTCACTTGATGGGCTTGCACTAGCATTGTGGTCAGTATATAACACCACATCATTTGATGACGCAGTGACACGATCTGTCAATCTCCGTGGTGATGCGGACAGTCATGGCTCAATTACTGGTCAGTTAGCTGGTGCTCTGTACGGTTACAAATCTATAAATCCACAATTTTTGACATGGATGAACCAGTGGGACGACCATGAAATCGCTACGCGTGGGCTACTCTTGTATCACCTTGGCATGGCATGTCATCACAAGGAGCAGACAACAGTGACAGCCACATCTAGGAAAAGAGACCATGAAGAAGCCCAAGAACAGCAGCCAGCAAAGGAACGAAAAGTAAGCAACACAGAGACAAGCGACTGCCAAAACCAAAGCTAAGCCGAACGCGAAAACCAAAGTTGGGAAAACTTCACACAAACTCACTGGAAAGGCAGTTAGTTCTTTGAAGGATTGTCACAAGGTGGTACCGCGGGACTACACAGTCTCTGTGTGGTTGAAACAAGCTGGAAGTTCTCACCCGGCAACCAGCGATTGTGAGATAAGAACTCTGTCTTGAATTCAGGCATTTTTGATGAGAGCTACATCTATTCACAGCTGTGTGGGCTGATTTGAACAGTAAGGCTCACCTGCCATGGATCCTG
>transcript_HQ_CT_transcript100174/f2p0/1610
GGGGCTCAAGCTGAAGAGTTTCAACCAGGAGTGGTTTGCACTTGTTTGTCCCCCTCATGTCAGGCATCGAACTGCTGTTCATCGATGGAGGAACCACACTAGGCCTTGTTGCGGCTGGTGTCGCAGAGAGATTCGGCTTCAAGCAGAAAAAACAGGATGACAAGGATCTCGTCAGCAAGCCGGAGGAGATTCTGGAACTGACGCGCTCTCTGCAAGAGGCCTTAGAAGCCCTGCGAACTCAGCACACTGCCATTGTGAATGCCTGGCGAAGCCCTTTGAGTTTGTTCACTGAGGCAGATGTTGAAGCCGCTACTTCCAAAGGTGTGGCGGCATGGGCAGCACCTTGTGTAAAGAAAGCCCAAAAGCTCAGTGAGGAGGCGGCAGAATGTGTTGACCTTGGTGAGGTGTACGCGGCACAATTAACACTTGCCAGAAACGACAATCGGGGGCTTTTGAGGGAGCCTGTCAGCACACTGGTTACAAAAATTCAAAACTTGACCGAAAGGATCCAGGTGCATTTGCCTCTTGTAAAAGGTGCGCGCCGTGCATTTGATGATCCATCAGGTGAAGACCAGGATGAGCTGTTGGCATCCATCGTGCCAGACATAAAATCATCTTCCTCATTTGGATCGACAAATACTGTTCAAAGCAATGAGGATGTGGCTGTCCTTCCCATGGCAATCTTTCGAGATAGAAGCCGGCTTGGTGAATTGTGGCGGCTCCAAGAGCAAGGTGTGAGAAGGCTGTTGAACCACCAGATTATCAAACTCGGCTTGTATAGAATTTCAGATGAAGAAGAAGATGCAGATCAGGGATCTCAGGACGAAAATCGGCAGATTCGGTCACAGTTGTCTGATAAGGATTATGATCGCTGGGTGCATGAGATGCAGAATGATACTGATCAAAACACATGTGGTGTGTCATCCGCAGATGTGCCTATTAGTCCTGAAGGCACCGCTACTGGCATCTCTAGTGCATCCCCTTCACCAATCCCAGTGCCGATCTCATCGCAAAACTGCAACGACACTTTGCTACCAAAAAGTGAGCAACTGCAAGATGCTGGTCTTGCTGATGCAGACAAATGCTGTAATGGTACTGATGAAGGTAAGTCTTCCTGAGGTTCACCTGTACGATTCCTTCCTATTTCATACACACGGGATTGCGCGAAGCTAGCATGTCAATCGTTGTGCAAGAGAAGTTGTGCGCAAGAGGCTATACTTGCAAAATCAGTATTCTTCTGAGGGAGGTCTCCTGGCAACGTTTTGAGAATCTGCACGAATATCTGAAGTCATATGAATAGGAGGGTTGGCTGTGTGGCACAGAGTGGCCGAACCTTCATCCTCAACAAATATGATGGTGTCAGTTGCGTGCGCCGCTGTTGCAGTGGTAGCCATGGTGATGAGGATACCTCGACTGGGTTGCCGCAGCAGCAATTGTCGTGCAACCGACCATGGCGGCCAAGGAGTAGTCAACAAAGCAGGGAAATAAACCTGACCGTATTGCATTGCTTTCAGCAGATGTGCTGGCGATGCCGACGGTGCCGGCAGTGCTGAGCGACTGACCTTTGCGCCCATCGGAGAAGATCAGACAACCCCTGACCAAATCATCCC
>transcript_HQ_CT_transcript100180/f3p0/1598
GGACCTGCAAGCACCGCTCCGCTCGGTAACTGAAGATGATTCGCCCAATTTTCGCCCGTACTCTACCTCGACTTGCACAGCGGCGGTCCATCACTGCAACAAGCGCTATTGTTGGGGACCTTCAGTCAAAGATCAAAGCGCTAGCAGACAAGAAAGCTCCACAAGTGATCGAATTGCGGAAGAAACATGCGGATAAGTCCCTTGGTGAGACCACAGTGGGCATGTGCATCGGTGGCATGCGGGGTATCAAGTGCCTCGTCAGCGAGACCTCCTTACTTGACCCAATGGAGGGGATCAGATATCGTGGCCGTACCTTGGAGGAGTGCAACGAACAGCTTCCAAAAGCAAACTCTTCTAGCAAAGTGGGCCTTCCTGAGGCTGCCTTTTGGCTTCTTCTCACAGATGAGATCCCAACAGATGCACAGGTGAAAGCATTGAATGAGGAGTTGCAAAAGCGATCAACAATCCCAGACCACGTGCTCAAGCTCATAGACGGCCTGCCAAAAGAGACACACCCAATGACACAGTTGTCAATGGGCCTGCTTGCCCTTCAACCTGGAAGTGCCTTTGGCAAAGCATATCGGGAAGGAGCAATCAAGAAGGGTGACTATTGGCTCTACACCCTCGAGGACTCGCTGACTCTTATTGCACAAATCCCAGTTCTGTCAGCGCGAATCTTCCGCAATGTTTTTTTCGACGGAAAGCATGTTGCCTCAGATCCTTCCCTGGACTGGGCTGGCAACTATGCTCACATGCTAGGTGTGAATGACAGTGAAGCATTCAAAGACATCACGCGCCTGTACTTGATGCTGCATGCGGACCATGAGGCAGGCAACGTGTCAGCGCATACAACACACCTTGTAGCCAGTGCCTTGAGTGACCCTTACTATTCCTTCGCAGCAGGGGTCTGTGGCCTTGCAGGTCCTCTGCATGGCTTGGCGAACCAGGAGTGCCTGCGCTGGCTCAAGCAGACACATGAAACCCTTGGTGGCAAGACCCCGACTGTAGAAGCACTGACGCAATTTGCAAAGGACACCCTGGCATCCGGAAAGGTGATCCCTGGCTTCGGCCATGGCGTACTGCGCAAGACAGATCCACGCTACACTATTCAGAAGCAATTTGCACAGGACAATTTCCCAGATGATCCACTTTTCAAACTGGCCAGTAAATGCTATGAGGCCATTCCGCCAGTGTTGGAAGCAACTGGTAAGGTGAAGAATCCATGGCCCAATGTCGATGCCCTGTCGGGCACATGCATGCAGTACTATGGGCTCACGCAGGAAGACTACTACACAGTCGTTTTTGCAGTGTCCCGTTCTCTGGGCTGCATGTCATCCATGGTTTGGTCTCGGCTGATGGGACTGCCTATTGAGCGTCCTAAATCAGTGACCATTGACTGGCTGACTGAGCACGTAAAGAAGTGAGTTGCTGGCACACAGAGGATTAAGCCATGAGCTTGGGTTTGTATTGTGAACTCTGCACTTGCAAAGCACAAAAATCAGGCTGCATCTAAGTGCTGGCATGCCTGCACACATTGTGACAGGCCTTTGTGACAGCATTGATTTGAACCTCTTGTAACGAGCCCAGATGTGGCAATC
>transcript_HQ_CT_transcript100181/f2p0/1613
GGGGTGGCGAACCCATTTGAAAATGATGCCAAGTGGACCCGGTACGAGGTCTTCAAAGCGGTTGTCGTTGGTTTAACCTTATTTCCAATCCGCTTCGTCCTATTTCTGGTCTTTCTCCTCTTACATCTTGCTCTATGCAAGCTTGCTACACTGGGGTTTCCTCTAGAAGTCGACAGAGGTTGCCATCGCCACGGGCACCCAATGGCAGCATGGAGGCGGCTGTTGCTTGCCCCAGTTGTCGTGACAAACAGGGGTATATTGTTGGCCCTTGGTTTCTGGTGGATTTCAATCAAGGACGAAAGAAAGCGTGGTGAACCTCGCCCTAAGATTGTGGTTGCTGCTCCGCACCTCTCAGTACCGGACGACTTTATCATCAACTGGTGTTTCCCTCCGTTACCATCTGCTGTAGGCAAAAAGGAACTTCTGGACATGCCCCTCCTGTCAGCTGCCATGGTGGCTTGCCAAGGCATTTTTGTCGACAGGAAGAACAGCGATAGTCGCCTAGCGTGCAAGGAGGCAATTGCGCAGCGAGCGAGCCCAAGCTGGACAGGACCTCCAACTTTGATCTTCCCAGAGGGAACTACAACAAATGGCAAGGTGCTTATCCAGTTCAGATTGGGACCCTTTTCCCCACACTGTCCTGTGCAGCCCGTCATTCTCCGGTATCCAAGCAAATACTATGACATCAGTTGGGTCGGCAAAAACACGAATCCTGTGATGATCCTTGTGCGGATGATGCTCCAGTTCGCCAACTACTGTGAGATCATAATCCCCCCTGCCCGTGAGCCTGTGGGAGAGGAGCTCAAAGATGCCATGCTGTTTGCTGATAACGTTCGCACAGAAATGGCCAAAAGGCTTAACATCGACACCACAGCACACTCGTATGATGACGTGTTCTTCCACATTTCTGCCACTGAGGCAGGCATCAATCAAGACTTCGAAGTGGGTGTGCTAAAGAGGAAATACGGAATCTCAGTGGAAGAAATCAAACGAGCCCTTGATAATTTCAAGAGGTTTGACCCGGAAAAGCGCGGAGAAATCTCACACGAGAACTTTCTAGAGGTTATCAAAAACGACCAGTTCCTTTCCAAAATGTCTGAGGCATCTGTGGAGCACCTTTTCAGCTTCATTGATACTGACCAGTCTGGAAGCATCTCTTATCGAGAGTTCATGCAGTTCCTGGGACTGATATCAGGAAAGTGTTCTCCTGTCAGCCAGGCGAAGCTTGTGTTCTTGCTTTACGATGTGAACGGTGAGGGACAGGCACGAACTAAGCTGCTCGTCAAGGGCCTTAACAACTCTGTTGCACACCGGGAGAGAGGGCTTAGCATTGCCTCGGAGGCTGAGTTGACTCCAGCGCACAAGTTCCTTGGAGATTATGCCAAACAGGAATATATTGATTTCGAGACTTTCAACCGTCTTTGTGACGAGAAGCCACATATCTTGAAGGAGCAACTTGAAAAGGTGCAGGATCGACCTTGGCGTCTATATTGACCAACCTGCACAATGAGGACAGGTGGTGAACCCTGACAGATCAGTTCTTTCGTTTTTCGGTTAGGTAGTTGCACCTCGTGCGACTCACATGTGTCTCGCTGCCGGAAGAAAAGAATCTC
>transcript_HQ_CT_transcript100182/f3p0/1601
GGGATTGCGGTGTGGGCGGGCAGTCTTGGCTTGCTACTCTTCGTGGCATTGGAGATAGTGGGGAGTTTCCACTTCTCTTGCTTCACCTTGATCGGCACACCAAAGGGACAAAATGCTGAAGGAAGAAATGTCGTGACAAGGATACCAGGCGTCACAGGGTCAAAGGGACCAGAACAACCTTATGAAGGGCCTGCATGCCTGTGGGGGCCAAGCTGCACAGCGTGCACGGCAACTTTCATTGCATGCTTGCTGTGGAGAGCTGCTCCCCGACGACTGCAATCCAGGCACTTCCAGACACGGCATATATGTAAGTCTAAACATGACAAGGACAGTGGCGTCATTGGGGATGAGAGCCTCAGCAGCAACACTGGTTCAACCGGTTCAGAGGCTGAAGAGGTGGCAAAAGAAAGGTGCATGGAGGAGTTGGAAGAAAAACTGGACGAAATGGTGCAGGCACAAGACTACACAGCTGCGGCAGCAATTCGTGACAAGCTGCACGAAGCTCAAATCGATGATGAGGCGCACGTGTTGCGTGCAAATGCTGAGTTCTACGAGGCATTCTCTGCACGGGACTTGGAGCGTATGAAAAGCACGTGGTTGCCAGCCAACCATGTACAATGTATTCATCCATATGACACAAAAAGCACAGGCTTTAACAACGTGTGCTCTTACTGGCGACGGATGTTTGACGCAGCTTCATCGTCAAGAAACCGCATCACTGCCGAAGATGTGCGAATACATGTGAGCGGTGCTACTGCAACTGTTGTGTGCACGGAGCAAGTTACATCCAAGAGTACGAAGCAACCTCCATACCGATCGATGATTGCAACAAACATCTTTCGAAAGGTGAAAAGTAGGTGGCTGATGGTGCATCGGCACGTCAGCCCCGTTATCCAGGCAACGCAGCTTTTAGGCGAGAATGTGGTAGTTGATGACAGCATGAGGAAATTTACCGAGATGGCGAGATTGTTGCAGATGAACCTCAGTGAAGTTCAGCATAATCTCGCAATGTTTGCAAAGCTGATTAATCGGGATACAGAAAAACGCTATGATGACTCGAATGATGAATTCCTTGAGCAGGTGATTGGCTCAATGCATCCAAGCGTTTCAGGAGAATTCACAAGCCTCAGTGCGCTTCACGATGAAGATGATGGTGATGATGACGAAGATGATGATGAGGATTCCGATCTTGATGATCTCGAGAATGACCAAGAGATGCTTATGCGGGAACAAGTCGCAAAGGAGGCTACACGAGACACGTGGAGGGCTGTTAGGCAACTCCGGGACCAAGGCAGGCTCAGTGGTGAGGAGGCTATCAAGCTCTTGTCAGACATCATTCGGACTCCTGGACAATCTATGCCGGAGAAGGCACATGATCTTTTGCTGACAGGTGTGTCAGAGGAGGAAGAAGAAACAGCGTGGGACGATTTCGCGCAGCTTGTTGTCATGGAAGCAAAGTCCATGCGTGTAGATTCTGGAAGTGCCTCGGGTAAGCCCGCAAGTGAGAGTGCAAAGGCTGGTGAATGGAAGGGGTCAACATAGGTTGCCCTGAAAACAATTTCGCACCAACACGCGTGACCAATAAGAAACATGACCAAGTT
>transcript_HQ_CT_transcript100183/f2p0/1599
GGGTAAGAGCAATGCCATTGGAAAGTTAGTTGATAGCAGTGTCTTCAGCAACCTTACGTTTCTCATTGGCCTGTTCCTTGCTTTTCGTGCATCTCACGCATACTCCCGCTTCTGGAACGGTACCTGCGCACTGTTTGGTATATCTGCTGACTTTTACGATGTTGCCAGCAGCTTGGTTACTTTTAGCCGGAATTCCACGGCGCACCAAAATGAGGTAATGGTATTCCGCCATTTGATGGTGAGATTGTTCAGCATGCTACATGCTCTCATTTTGGCAGATCTCGAAGCTGTAGGACACATAACAGGAAACGAACAGGCATTCTCATATGAATTGATTGATTTGCAAGGCATCAACTATGAAAGTTTAGTCCAGCTGAGGGATGCAGGTCCAAGGCAAGTTGATGTAGTGTATCAGTGGATACAGTCCGTGATCGTTGAAGCACAATCATCTGGAGTGTTGTCAGTACCTCCTCCCATCTTGTCACGCGTTTTCCAAGAGCTCAATTCTGGCATCATGGAATATCATAGGACTCTTGCACTTACAGAGGTCCCGTTTCCTGTGCCATACAGTGCAGCAACTCATTGTGTTCTTGTCTTCCATTGGGTACTCACGCCAATGATTGCATGTACCTGGAGCGAGCACATTTGGGTTGTTGCCTGCTTATCATTCGTGCAAGTTTTTATGCTATGGTCTTTGAACGCAATTGCACAAGAGCTTGAGAATCCCTTTGGAAAGGATTTGAATGACCTTGACACTCACGCATACCATAGTGAACTCAATGAGCGGCTCATATTTCTCGTCAACATCTCATGTCGGGAAACCCCAAAGCTCTCCGCAGGAGCTGATATGAGCTTCACTAAGTGGAAACAGCTTCGTCATTCTTATTCATTCGAATCTTACTGGTCTGAATCACAAAGCTCGCCGTCAGTCTCTCCCTGTGCAATGAACAAATCGGACAGGGATGGTACACCGAAGTCCTTGAAATCAGATGAGGTGCACCGCAACTGCGGTTCGACAATTGTGACTAAGGGCTGCCAGCCATCTGGCCATGCAACTTTTCAATCCCCAGCGTTCGATTCCTGCGACCTGCCAGATTTGGAATGGGCTGCTGCTACAGAGTCGAATACAGTGGATGATTTGACCCATGAAGCTTTAAGGATTGAGGCCTTAAACTTTGACGCACCGTGGAAAAGGGGTGCAGTCCGCTCTGGTAGTTGCAGCGAAGACGTCTCGAGACATGCAGCATCACATTCCAATCTATCGGGCAGGGCACTCGACAAGCTGCATTCAAATGCACATGGTGGTCTCGCTTGTCAGCCAGCATCATTGGATGTCAACCCCGAGGGAACAGTGAGCGTCAATCACATTCAGGAAGGCGATAGTTACGTGCATTGTGCTGTCCCAATTTCCAGCGTCAAACCAAGCCAAGCTCAATCGAGCGTTTGCCTTGGGCACTGATGGCATGGTTCCGTATCACAGCAGCTTGGCACACCTGGACAAAAGGAGGCATTGAAATATCATTGTCTGCAGCCCAAAGGGACTTGCTAGGTTGCCACGCCCTGCTGATGACACAGACAGTGACACCAGAAACAGAAATC
>transcript_HQ_CT_transcript100194/f2p0/1582
GGGCAAGCTGTGGTGGTTCACCGCGATGGAAAAATCATTGATGCAGCATATTACAACAACATGAAGGCATGTGGAGGGAAGGCTTTGGTTCACTCTGGTGACGAAGGGGGAGCAGCTGGAGGACATGGACGTGAAGAAGTCCGTCTCACTCTTCCACTGGTTCCCAAAGATGTACACATGATCCTCATATTGGTTTGCTGTTACAGTGGCGGCACGCTGGACCTGGTGCCGGGTGCAAGCGTGACCGTCGAGCAAGCAAAGCCCACAAAGCAGCTTTTACACGATGCCCCAGTTGGAGTGGAGGCAAGTGGACTGTTAGTTAGCGGATTTGTAAGACAAGCTTCTGGTGGCTGGCAGTTGCGACCTATTGGCGAAGCACTCCTGAATACACGCCACTTCATGGATTGCCTTGCCGAGATTAATCGTCATATTGTGGCGGAGATCCCAACAGCGAACAGAAAGCAGAAGGTAGCCTTTGCCATGGAGAAAGGTGGGAACTTTGACTTTGCTGGCAGTCTGACAAAGGTTGTGTTGGGTCTTGGTTGGGATGTGGAAAAAGGCCAGGTGGATCTTGATGCTTCAGCAGTATTGCTTGACAAGGATGCTCAGGTACTGGAAAGCATCTTCTTCGGGAATCTAAGATGCTCTGGTTCTCATTCTACGCCAGGTGCAGTTGAACATTCTGGGGATAATCTCACTGGGGAAGGTGATGGCGATGACGAGCAATTGACTGTCTGCCTGGATCAGCTCGGTGCAACAGTGCGAGACATCTTCTTCTGCATACACATCTACTCAAAGGCTCGAAATGGTCAGCCAAAGACTTTCAGACATGTGGCTAACCCTTATTGCCGTGTGGTAGAGGGCGGACTGGATGGTGAAGAGCTCTGTAGATACACTTTGGTTGATGCTGGCGATAGGTCAGGGCTAATTATTGCACGAATTCGAAGAGGGGTTGATGGACGGTTTAGCTTCAATGCTTTGGGTGTCCCATCAAGGGGGACAATGTACAAGGATTCCATTCCAGAAATGCAGCGAATTGCTTCTCTTGACCCGCGACAGCTGCAATCATTGCCCACCAAAGTTCTTCGATCCCCAACACTCCTTTTTGCTGAGGCCTCTCCAGACTCTGCCACTTCCTCCTTACCAGGCACACAGATGGGTGGGACAGATCCTCAACTTGGCGGTGTCAAAGCCATGCCTCCCATTCCTGAAGGACATGGACAGAAGTGCTGTGTATTGCAATAAGAGTACTTAGCAGCTCAAGTAGTTATCGTTCTCCTGGGGCCATGTCTCCAATCTTAACTGCGTGCGGATATCCGAAGCATCGTGTGCTGTAAGAGTGCTTGGCTTTGAAAGTGGCAAAGCCCATTCGAGGGCATGGCTCATGGCTCCAGATCTTGGTGCTGAAGAAAGTCTGTAGCGTTGCATATCGCGGTCAGAACACTTCACCTATTCAGTGGATCAGCCCGCTTGTCCTGTGGCGTCGCCCAGAGTATGATTGTAAGAATATCCGTACATCATACAGCCGATGCGCCCTCGTTACAGTCAGACTTTGATGATGAGGGTGCGCCTGCTTGTGTGC
>transcript_HQ_CT_transcript1002/f2p0/6514
GGGGAAGGGGACAAGCAGGAAAAAGAAGACGCAGGGAAGAAGGAGGAAAAGGAGGATGAGAAGAAGAATGACACATCAGGGACCAAAGAGAAGTCCGAGGAGGACCAAGCCAAAGCTGCAGCCACAGCTTTGAGGACAAAGCTACAGCAGCTGACCGCCTTTCCGATTTCACTGGTCTTCAAGTTTCCAGATGCGGAGGCTGACGCGACTGCTGCACAAAACGCAGGTGGAACGCAGATGGTCTTGAAGATGGCAGATGTTCTAGCAAAAGATGGCTTCTCCAGCCACGGTATGTTCAAACGCGTTGCCCGCCTGGCTGAACCCTCTGATTATGCATGCGCAGTTCGTAAAAAAAATCCGGGTGAAGTTCCAAACGGACTTACAGGAGTTTGGCAAGAGTTGGGGGAACTATTGAAAGCTTCTTCGAAAGACATCGACGAACTCATGGGCAGGCTGTTTCCAAAAAAACATACTGGTCCAGTTCTGGTTTCCACCAGGACGAAGGATCTACCACCTGCAACTATTCCTTTCGACGTGTCTGGCCATCCTCATTGCAAAGGCAGCGATCTCGCACAGTCTACACTCTCACGATGGTCAGAGGATATTTCCTCTTTTGCCAAAAAAGTGGCTGCAAGTGAGAAGGAGGTGCTTGCGATGGCGGAAGGCAAGCAATGGCCTGCCGCAAAGGACCTTCTGAGTTTGCGTGCTGGCATCGAGGAGATCAAGACTGCAGATGAACAGCTTGTGTCACAGGGAATGGATCTGTTGCTACGTGCAGCTGGTACTGTGGATGAGGGCAAGAATGAGGAGCGCATGCAATTTGCACTATTGAGGTATAGTGGCCAAGAGCCAGAGGTGTGGTACGAGTTTGTATTCAGCTGCGTTTTGTCGAGCCAGCCAGTCAAAGATTGGCGCATAGTGAATCCTTTCCTGACCGAGCAGCAGGTACATCTGCTAATGGATGTTGCTTCACTGGTAATGCTGCGCTCCAACAGGTTGGGTGTGCTGAGCCGCGCACTTGACGAGACGGATAGCGTGCTTAAACATGTGAAGGCTCTCGATGCTGGTGCTCCGTGGGAACAGCGACGCTTGGTCTTCACACAAGCAGCATCAGTGCTATCAACCACCTTGACTGCGCAGCGTGCGTATGTGAAGGGCGAAGAATTTGATCCTCGGTTCTTGGTCTTCGAGTTCTCTCGGAACATTTTGTTGTGGGGAAACCAAGTGAATCTTGTCAAAGACTTCATGTCTTGCGTCACTGGCGGTACTGATGGAAAAGAAGGAGGCCGGGCTATGGTGAAGCAGCTCATCATGGGCCAGGGCAAAACGACCGTCGTGTGCCCTCTTCTTGTGCTGATGCTCGCAGACACCTCGCAGCTTGTAATGCTGGTGGTGCCGTCCGCTCTCTTGGAAATGTCACGACGAATTCTGCGTACCACTTTTGCAACTGTGGTCACCAAAAAGGTTGGCACCTTTGAATGTGAACGTTCCACAGGCTTTGACCCACACTTGTTGACCAAGTTAGAAAAGGCTAAAGAATCTGGATCGGTTGTTGTGGCAGTGCCCACCTCAGTCAAGTCACTTATGTTGAGACTAGTTGAGCAAATGCAGAAACTTCAAGAAAAAGGCAAAGAGGAGGGTGAAGCAGTCACAACGCTTCGATCACAAGTGCGTGATATTTCAAAGGCCCTGCAGCTTTGCCGAAGTGGTGTTGTGCTCATGGATGAGGTCGACGTGGTCTTGCATCCGCTCAAGTCAGAATTAAATTTCCCAACAGGTCCAAAAGATGCTCTGGATGGGTCTTCTCCACGCCCATTTCGCTGGGAATTGCCAATACATCTCTTTGATGCGCTGTTTCTTGCACAGGCGTTTGACAAAAGTAAGAAGCTTTCTGGATATGCCAAGACCAAGCTGGAAGGGGCACAAGGAGCACAATACACCAAACTTATCAAGAGCCTCAGCGCTAAGCTCAAAGAAGGGTTTGAGGCCAAAGCGTTGCAAGCTTCTCCACACCTTGTGCTGCTCCAAGATGACTTCTACGAAAAAGCACTGAAGCCACTTCTCATTGAGTGGACCATATTATGGTTGAAAGCACAAGGTATACTTGATGTGGGCAAGGCAGCACAGCAAGGCGAGCGACTGTCAGCCGAGATATTGACAGCTTATCTGGACCGTTCAGCCGATAAGAAGCCAACACCTGAAATGGAGGCAGCTTTCGCAAACATGCCTGTTGTGGATATGAAGATGGTTAATCTGGCGCACTCTTGGCTTTCCTTGCTGATGGCCCATTGCCTCAAGAAGATTGACCGCGTGTCTTTTGGCATCATGACTGCTGACGACCTCTCCAAGGCACTTGCCACCGACCCTAACATGCCTCTTTCCCGAACGAGGCTTGCAATCCCATTCGTTGGTAAGGATGTGCCATCACCTACCAACGAGTTTGCACATCCGGACATTATCATCGGCCTCAGCGTGGTTGGGTATCGTTATGAAGGTTTGCGTCCTGTAGATATTGGTGAGATAGTGGCCAAGCTGCTGACTGATTTCCGCAAGGAGCCAGGACGCCCACAAGACCGGCCAACAGCAATTATTTTCCGTGAGTGGGTGGAGGACGCTGGTGGTTGTGTTTGTGACCCAGCAAACCCTGACAATGTCTCGGAGGCAACTGACCAGGACAAGCAGGGTGTTCCTCCGCTGAACCTCATTTTGCGTTCCAACGAAACGCAAATGAAGAATATCCACAAGCTCTTGCAGAATTGTACCCCTGTGATCCATTGGTACCTGGAACAGCTTGTGCTTCCCAAGTACATGCGTTTCCAAAGCAGGAAACTGTCGGCAAGTGGGCAGGAGCTTGGAGGCGAGATCTTGTTCAGTAAGCGCATTGGCTTCAGTGGCACGCCAACTGAACTACTGCCTAAAGATTTGGGGCGCTGTCACTTTGCAGCAGGTGATGATGCCATGATGTTTAACACCTTGACCAATCCAAAGATGATGTCCTGCAAGCAGATCGAAGGGGATTGGGATGTAGAGGTATTGTTGGAAAAAGTTGTCGCCGAAGATGTGGAGGCTCTTATCGATACCGGAGCTCTCATCACAGGTATGTCCAACATGCAGGTGGCGCAATTTCTCGCTGGACACAAAGATTTCAAGAAACAGGCAGTTGTCTATTTAGATGAAAATGACGCCAAGTGTGTATACGTCAAGAAGACCAAGAACTCGATGAAAATTGAGGATTGTGGCATTCCTTTGGAGGAAAGATTTGCGTTTTACGACCAGGTTCACACTACTGGCATGGACATCAAGCACAAGCCCGATGCTCGCGCGGTAATCACCATGGGCAAGGACATGGTCTGGCGAGACTATGCCCAGGGTGCCTACCGCATGCGCGGCATCAGCAAAGGGCAGACAATTGTGGTGTATGTGATCCCAGAGGTGTGCAAGCTGATCGACAAGGAGCTTGCTGGAATGAAGGTGGATGCTGAAGGTGAGCGCTTGGAGCTTGTCAGGATTGTGGCTTGGCTTGTGGTGAACTCTATGCAAAGCGAGCGTGTTCAAGCAGGCATGTTACGTGCGCAGGACACCAACACACTCTGGCGTAAGCCTGGGTTTGCCTGGCTCCTCGGGCACTCCGAAGAGGCTTCCACAGAAGAAGCAAAGAAACATCTTGATGTCTTCGATGAGGTGCTTGACTTTACTCTGCCTTCAGGAGTACCGCAGCCTGTCAGTCTTGCGAAGGCATTGGAGGAGGCTGCCAAAGGAAAAGAGTGGCTACTCTCAGAGGAGCAGCTCAAGGAACTGAAGACAACAGTTGGCTTGTCCACAGATGCAGAGATGGTGACCACACAGGATCAAGAGCAGCAGCAAGAACAAGAGCAAGAACAAGAACAAGAGCAAGAAATTGAGGTAGAAAAGTTTTCTGACCTAGGCTTCTCACGTGACAACGAGCATCCAGATCCTTGGAAATATTCCATGCTGCGAGAGGGAGCTGATGCAGTGGTAGGATTGGATCGTGTGAAACCATTCTATGAAGCCTCTCATTTTCGACTCTATAAGAAGCAGCCAGTCGATTTGCCAAAAGATTTATTGCTCACGCGAAATTATTTCAATCGCTACTGGACTGGACATCGGCGCCTCCGCAATGTCATTATGATGCTGGAATGGATCCCCCAGATGACTCAACTGCAAACAAATCCACCTGGAGAGCTTTGGACAGAGGAGGAAGACGCACATCTACAAGATATTTGGCGCCTCCTCACTAGGGATGATGCGACCAATCCTGATGCGGACTCAACATCAGGGTTCATTCGAGGTAATGTGCTGAATGAACTTGAATTCGCCATTGATGGGCAGAAGGAATCCTCTAGTATCGCGGCTTTCATTGCTGACCTTAAGAACAGTGGCGCTCAAAAAGACGATACCGATGGACCACCTGGTGGAGAGCTGCAGGAGCTGAGCAGTTATCGCATACCCTATGAGACATTCCGTTCTCTAGTGGGCACCTGCCGTCGGCCAGCACTCGATTCTGGTCGCTTCTTCGTGCTTCTGAGCCTTGCGGAGGCTGAGACTCTCCGGAAGATTATGCACACGACCGCGTGTGAGTCACAGGACGGTTTTGGGCTGTCCCTGCGGTGTGTTCCCCTTGGAGGCCGCCGCTTCGATGCTACAAGGTCATGTCCAGAACCTGCAGACCATCAACTCAACAGGCTGTCGCAAACAGCTCGCCTTCTTGATTGCCAGACACACTTCGAGGAGTACGCGGTTCCACTGGTCATCCGTTGTCTGCTGAGTAGCACGGCTTTCCGCCGCAGAAAGTGGTTTGAGGCTCTGCAGAGTTGCCGACGACGTTTTGGCAAGTGGCAATCTCAGCCAGTTGCTCAGATCCTGACGCTCGAAACGGATTTGATGCTTCTCGAGGAAGCTGCCCTCAGTGCTACATTGCGTGAGGCGTTGGTTGGGAAGAGGTTGAGTGTGCGTGCAGCGTTCGACATTTTTGATGCTGACAAAAATGGTAGCCTGGACCCAATCGAGACTTGGGCTGCAATGTACCACCTAGGCCTGAAGGGCATCAGTGCCGAGCAGGTTGTTCGGTTTTTTGACATCATGGATGAAGCAAAAATTGGAAGGGTAGGATTCAGAGAGTTCCACAACTTCGTGCAAGCCGCAGTGGAAACACAGGGACTAACCAGATTGACAAGTTCAAGCTTATCGCGAGCTACAAGTGCGAATCTTGGTGCTGGACCTTCTGCTGAAGGCATGTTGGCACCACCCAAAGGCCTTGTACGTCTTCTGTCAGGGGAGCGCACCCATGAAGGTTCTGGACTATCTGGTATCGACGTGATGGGACCACAACCGCCTGCAGGCCTGAGCCGTGTTCGTTCAGGAGAGCGTTACAATCCCAGCTTACAACCGCCGATTGGACTGATCAGACAGATAAGTCCAACCGTGCCAGAGGACACTGAAGTTACAGCGCCTCCTCCACCTCTTCTTGCTGCTGGAGGACCTCCAGGTATTCTGCGGGTACCATCTGGTCAGCCTTTGATGATGCAACGCGCCATATCGTTTGGAGTGACGATGAACAAGTTTCTGGAGGAACCCAAATACCAGGAGGAACTTGAGCTGGCACGGAAGACGTTTGCTGAGCAGCAGTCGGCAGCAGAAGAAGCGGCAGAAAAAGAGTACAGTGCAGAAATCAAACAGATCGAGACACAGATTGATGAAGCGGCTGAGCGTGCTCTGGGCAACAATCCTACAGTGGGTGCTGAGGGTGTCGCATGGGACTTCCAGCGTTCACGCCTCCCTGCAGCATGCGCAACAGTTCCACAACTACGCAACGACGCTGAGAATGACCTTGAATGCATAGTGAAGGATCGCAAAAAATGCATTATTCAGGAAGGGGCTCTCATGAAGATTGACTTGCCGCCCGGTCTCGAGCAGCCTGGAGCACGTGGTATCCAGACATATTCGTTGACTGTTTTCTTTTTGCTGCCCGAAAGCTGGAAGCCTGCAAAAGGTGTTGTCACACCATTGCTGACATTACCTCGCGCGGATGCAACCGTGTGGGGTGAAAGTGGAGCACAACTTGTCCTGTTGCACACTGGGCAGCTGGCTATTCGCTCAGATCGTGACGAGCAATTTAAACAGAAGGCCGAGAAAGCCAAGAAAGACAAGGATGAAAAGGACAAAGCTCGAGCCGAATATGAAGCCAAAAGGAAGGAGAAAAGTAAGAAAGCCAAAAAACAAGAAGACAAGAAGGATGGGGAAGGCGAGGGCGAAAAGAAAAAAGAGGATGAGAAGAAAGAGGATGAGAAGAAGGAGCTTGAGAAAAAGGAGGATGAGAAAAAAGAGGATGAGAAGAAAGAGGATGAGAAAAAGGAGGATGAGAAAAAGGAGGATGAGAAAAAAGAGGACGACAAGAAGAAAGGGGACAAAAAAGATGACGAGAAAGAAAAAGAAAAGGATGATAAAGAGTACTACACGGCTTGGTGGCCTCCTTTCAGCTGCGAGGAAAACGATG
>transcript_HQ_CT_transcript10020/f2p0/4461
GGGACAGCAGGCGAGTGAAGCGTGGAATACAGGGGCAGCAGAAAAAGAAGAGGAGGGTGTCTTGAGCCTACGGGAACTATCTGAGGCGTCAAAACCACATCGTTCATCTTCAAGTCGATTTGCAACTGGTCACCGTAGCAGTGCCCGGGAGCCAGCCGTCACACAAGGTGCCGATAAGTCCAACGATGCTGCTTCAGTGTCCTCAGATTCACTACCGCTAGATGGCTTATGTGTGGTGGGCCGTGATATAGCTGCCCGTGTCGGCACCCGAGTTCGCATAATGGATCCCAAGGTGGCTCGTTTTGTTGAGCCAACTGGCACCATAGTCGAAGTGCGATGTGGGGGTGAGAGGGTCCGAGTTGAACATGATGGTGCCGATCAGGCTCAGAGGTATTACAACACGGGCAAGGGAGGAGAGTTCCAGATTATCACTGAGGAGGGTGTCAGAAACTCATTGGCAGCCAAGTCGACGAAGCTCGCAGGAGCTGCGGATCCTGAAAGGACTTCGATGCGCAGTGGTGGCAGCACCACCATCGGCAGCAGCAGCACAGCAGCAACAGCAGCAGTGGCAGTAGTGACAGCAATGGCAGAGGTGGTACTGATCGTGGGGGCGGTGGCAGTGGCTGTGACAGCACCACTAGTAGTGGATGCAGTGGCAGCAGCAGCGGAGGTCGCTGCCTTGGCAGCGACAGTGATGTTAAAAGCTGCGGCAGCGCGAGTAGCAAGAAGAGCGTGGGAAGCTGCAAGAAGTTTGACATCAACACTAGCACTATCGGCCATAGTGTCAATGACGGTCATGGCGGCGCCGCCACAGCCGAATGCAGTGCTAGCTGCGTTGGCATGGAAACCAGTTGCAACAGCATCAAGAAAGTTGTTGGATCTGGCGGCGGTGGCAGCCGCAGCGGCAGCAACGGCAGCAGCAGCAGTAGCAGCGGCAGCAGCACCAGCAGCAGCAGCAGTGGTGGTGGCAGCCACGCAAGCACAAGGCAAAGGTTACTCCCTCAACCACCACCTGTGGAGGAGAGCCCATTTGAAACCGCAGAGGAGGTGGAGGTCACCCGCCGCTCAACAGCCACGCTCTCCCGGTTTTCATCAGCAAGATCTTCTCGTGCTGAGCAGCATTCGGAAGGATCTACTTCCGCTCCTTCTCGTGCAGGTGTCATTGGAAGAACAACTGATGTGCCATCTGCAGATGACACCGAGCCGCAGTCAATGCGCCAGAGAGTATCAAGATTTTCGCGAGCAGCACAAGACTGGAGTGATGAGACACCTCGAGGTCAGGCCTTTGAGCGAGATGCAGCACCTAATGCAGGCCCACCGTCGCGGCCTAGATATTCGGATATCAGGAGATCTCGCTCTTCTGGTGTTGTCGCGACGGCCCCCGTTCAGAACCACAAACAAAGGGAGCCGTCGCCTGATCCATTCGAAGTGGCTGAAGCTGAGGCAGAGACAGAGCCATCTGCCTCCAGAAGGCTCCGGTATTCAGATATACGGGAAGCACGTGCCTCGGTCAGTGGAAGAGAGCGGTTCAAACCAGTGGAGAGAGATGAGGAGGAACAGTCGACTGCCCCCAGCAGAGGCTCTTATATGCGTGGCACACGTGCTTCACAAGCAGTGGGGAGGGATGAAGAGGAACAGTCGACTACCCCCAGCAGAGGCTCTTATATGCGTGGCACACGTGCTTCACAAGCAGTGGAGAGAGATGAGGACGAACAGTCGACTACCCCAAGCAGAGGCTCTTATATGCGTGGTGCACGTGCTTCTCAAGCAGTGGAGAGAGATGAGGACGAACAGTCGACTACCCCCAGCAGAGGCTCTTATATGCGTGGTGCACGTGCTTCACAAGCAGCGGAGAGGGATGAAGAGGAACAGTCAACTACCCCCAGCAGAGGCTCTTATATGCGCGGCGCTCGCGCTTCAACTACGTCTCGATTTGGGACCAAACGTGGTACAGCCATCGATCAGGATAATGAGTCTCAGGCTGATCAAACCAGAGGGCACGCATCTTCTGAGATGTCCTATCCACAGAGATACAATGAAGGTTCAGCCGTGCCTGCAACTCCTGCGCAATTTGCACAGCCAGCACTGCAGCCAGCAGTGCAGCCAATTTCGCAGCCTGCAACACAGCTTGCAGCGCAGTTTCCAGCGCAGCCTGCATTGCAGCCTGCAATGCAGCCTGTAGTGCAATCTACAGTGCAGCCTGCAGTGCAGCTTGCAATGCAGCCTGTTGCGCAGCCTGTGGTGCAGCCTTTAGCGCAGCCTGTAACGCAGCCTACAATGCAGCCAGCAGCGCAGCCTGCAGTGCAGACGACGGTGCAACCTATAGCACATCCTATGGTGCAGTTTGCAGCACAGCCTGCAGCGCAGCCTGCTCAGACCTTGGTCACTTCTCAGGCCCAATCCACTGCACAGATGCCAACAGCACCGCAGACCCGGACAGTTGCACAAGCTCCCATGGATGCACGGACTTTGACAACTGGCGATTTGTCACCACCATGCCCACCGCCTTCGCTCCCGGTACCATCCTGCCCACCCAACAGCAACAACGCCTGCAGCTTTGATAACTTGGACATGCCTGGGGTGCAAGGAGGCCCCACCGCTACGCAGGAACATGGACCCATTGTTGTGCTTGAACAACTCAAGCATGGGCACAATGAGGTTTCTGGGCGACTCCGAGAGCTGGAGCAAAGCATTTCTCGGGACCTGGATGCATTGAGAAGTGAGACCAAAATGCAGGTGGATGCGGCAGAGCAGCGCATTATTGCGAGGCTCATGGACGAAGTTGACAGGCGGGTCCGTGCTGGTGCTACTTCGTTGGCAGCTCAACTGCGATGCAGTGCCTTGCTCGATGGAAATTGCCACCAGAGCCCCCAGGGGACACCCTTGATCCAAGAGCCAGAGCAGGAGTATGAGACAGGAGCAGACTTTATGGACGCCTCAGTGAGGCGATCCTATGAGCTCAAGAACCAAGAGCTCAAGAACCAAGCCCTTGCATATCAAAATGCTACGCAGAATCAGCGGCCGGGGTCAGAGATTTCGAGTGCGGAGTTAGCTGACGCTGGCCAACGCTTGAAAGCTATTGGAAGTGCAGCTCGGCGCGTGTCTGCGTCGTTGGGCGGCAACATCTCTGAGACCGACAACGCACCGCAGGCATGTGCACCTACCCGGCCACAGGGTGGTGCCCCGAGCATCGCACCAAGCATGGCACCAAGCATTACATCAAGTGGAAGCGGTGACCAACTTGAGGTAGAGATGGCCCGCCTTGCGACTTTGCGCCGATATGCCACCAGCGTTTTGGACACAACTGACAACGATCCCAGAAGACAAGATGGTCAGAGGATGCACCCACAAGCACAAGGTTCTGCACCTAACGCTGTACTTGGCAGCAATGGTGCCGGGACAGCTTGGATGGGCGAGAACCACCATCGCAAAACACGACGCAGCAACAAGGATTTGGAAGGATCCAACCAAGCAGCAGCGTGGCAGCCTGACGGCAACTACCATGGAGGCAGATCCCATCCTTCGTCGCAAGAAGGCAGAATGAATGCTGCAGACCTACACTCTAGTCAATCTTCTGTTTCGAGGTCGTCATCGGCTTACCGTATGCAACCACAATTTCAAGGTGACTCGCAAGATCGTTTTTCAACCACTTGCCCATCCAGTGGCTACTCATCAGCGTGCTCATCAACCTCACACCCAACTCCATATGATACAAAATCCGGGGCTGCACCTGGCGGAGATGCGTGGCAGGTGCCGTCACAACCGTGCGCTGTACCTTATGGGCAACATGAGGCTGAATGGGCTGGTCATGATCATTCACCAGTTAGCCTGCCAGCCGCTCCTATATCCTGCTTGCATGGGCACCAGCATGCAGGTTCACGGACACCTCCAGGTGACAGTAGTAGCCGGAAAAGCTCTCGCTCCATACGTGGCTCTCACGCGGTACCTCCACAGCAGCAGATGCAACAACAGTTGCCGCAGCACATGCTGCAGCAGATGCCGCAGCAGATGCAACAGCAGATGCAGCAGCAGATGCCGCAGGAGATGCAGCAGCAGATGCAGCAGCAGCAGATGCAGATGCAGCAGCAGATGCCGCATCAGCTGCCACAACAGCAAGTGCAACCTCCTGGTCCAAACTATCATGACTGGGGGCCTGCAGGCGAACGCACTAGTTCAAGCCGGAGTGGCCGTGGAAGCGCCCTGCCACCAGCGCCAATGACCAATTGGCCGATAGGTCCGGCAGGTGCTGGTTCATCCACGCCTCCCCAGGTACCCTGGATGCATGGCAGTGCAGCTGACAGCTGGGAGGAGAGCCCGAGCCCTGGGAGTGACGGCCAGCTCATCTTTTAAAGATGATGCTGTCCACGCTGTAGAATTATGCACGACAGATAGAATTTGCCCTCGTCCATGTAGTGCCTAATATTTAGTGCAATCAAGGCGACACCCTGTGTGCAAAGCAGG
>transcript_HQ_CT_transcript100203/f2p0/1599
GGGTCAAACAAGCGTTCCAACGAGCTAACACTGAATGTGTTCTCCTCCCGACAACCTTAATCGCAGAGAGCACGGCTGCATTGAACGTTGAACTCATCATAGTGTACCGTGGTTCCATCATTGAATCAGATTACCTGAAAGGGATGTCGGGATACCTGGTGGGTGTTAGACTTGTTACAGCTCAAAGCAATGCTGACATCGACATTGAAGAGCCTACAGGATGGTGCATTGATGGTGGGGATGCCAACGAACATGAAGCTGAGAATCGTTCTGACGATCAAACAGGCCTGTCCCATCCATCAACAGCCTACACGGGTGATCTTTTCGGGAATCTCCGCCAGGACCTCACTGACTCAGATGGAAGAAGGACCGTGAGTGACCGAGTGCACCAAGGATTGCAAGAGCTCATGAAGCTGGGCCGCCGGGAACATTGGCTCATAGATACAGCTGATGTGAAAACTAAGCCTGAGGTGCTGGGTCAGGGTGGCTTCGGTACTGTCATGGTTGCTGGCATGTATGGAATGGACGTGGCTGTCAAAGTCGCTAGCTCCACCCTCTTAAATTCCAATGTGGCGGCATGCTTGTCGCTATGCAATGAGCTGCGTGTCTTGCGCCATGTTCGTCACCCAAACTTGGTGTTGTTTCACGGAGCCATAATAAATCCAGCAGCAGGACAACTGACGCTGGTTTTGGAAAGAGTGTATGGAGAAGAGTTGAAAGACGTTCTGGCTTCATACAACAGAAGTACTGAAAACATGCATGCAAGGCTACAGGTCATCACACAGGTGTGCTGTGCTCTCTGGTACTTGCATGCACAGAAGCCGCAGATTATCCATGGAGATCTGAAGGAGTCCAATGTGCTGATCGAGCATCGATCAAGGGGCCCGCATGCAAAATTGCTGGACTTCGGTCTTTCACGACTCATAACTCGTGATGTCCAACCTCTTGGTGGCACAATCAGTTGGATGGCACCAGAGGTAATCAACAATCCGGCCTCGAGACCCAAGCCCAGCGCTGATATTTTCTCCTTTGGCCGTCTTGTGTACTTTGTTGCTACAGGTATAAAACCTCTAGCGAGGATCAATCGACAACGCATCATAAATATGGCAAAAGCTGGACGTGTGCCTCCCATTCACTGGCCGAGCACAGTGCCAGTATTTGAACCAGGCATAGCAATTTGCAACCAGTGCTGGTCGCTCGAAGCAAGCCTACGGCCAAACATTGCACGTATCCACACTGGGATTGAAGACTGGAGTGCTTTGGTAAAAATGCAGATGCAAGATGCTTCCAAAGGTAATTCCGCATCTTCTGTCCCCACGTCTTGGAAAAAAATGTCAGACGGTCGTGCAACTGGGAAGGCTGAAGAAGACCGGCAAGCTAAGCCAATCAACAAGAGCGATACAACAATGAAGAGCACTATCACTGGAGAGACAAGAGAAGTTGCCAATGACGGCAAGAAGCCTGTAAAAGCTTCCAGTCCTGAGTGCCAAGAGCAGGTCACAAAGTGCAGACCAGAACAGCTCTTGTCACTGTAAACATTGGACAGTTCCGTGCTTTGGATTTGAGGTAGTTCCTTATACTGTGTTCTTGGCTCCTCTC
>transcript_HQ_CT_transcript100206/f2p0/1596
GGTGCTCAAGTTCTTCCGTAGCCTTTTTGGCCCAAAGTTGGTTTGCAGTGCCGTGTTACCACCATTGTGAGAGTTTCTTGATGCTTCGTGGGGCAAAATCCCATGCAGTTTAGTCCCCGCTGCTCGCTCCTCGGCTGGACTCTGTTGCGTTCAGCAGCATCTATGGGCTGCGGGGCATTGCGAGGACGGAATGCCATCCCCGTTGCCACCACAACGGCAATTGCCCCCTTGACTACAGGGAAGCAGAATGGTACAGTGCAAGTTGCTTCTTTGCGTGATCGTTTAATTTCGCTCGGAAGCAGCTCCTCTGTCGAGGTAGCACCTTCGGACATTATTGGAGCATCGGGTGCTGGAGCAGGGTTGAAGTTACTAAGTCCAGGAGGCGACACAGCAAAGCAGCGACTCCGCCATGGAGCCGCAGTGTACGTGAACATGGTGAAAACCAAGTATGAACATTTCACAGACGTGGCCGCTGCAGTGGGTGAGCTGGTGGGTGTTGGATTTGATCCTATTCCTCACGTTCCCGCAGCCCGCTTCAACACTGTTGCTGACTTCCGCCAAACCCTCTCAAAACTGGCGGATGCAGGGGCAAAGAGGATGTTGGTCGTAGGTGGCAATGATCTCCAAGACCGCTGCAATGACGGGAGTTGCGCATACCCTGGTGGTGCACGGGCTCTGTTGGAAGCAGAGCTTGGCGCCTTGAGAGCGCATGGAGTAACAACAATCGGGCTGGCGGGACACCCGGACGGGCACCCTTCTCTGGGTTGGGATGCAGCAAAGACAGAACAGCTTCTCGTTGAGAAGGTCACAACCGTCTTGGCTGCAGGTCTGGATGCTGCAGTTGTCACACAATTCTGCTTCGACGCAAGGAAACTGATAAGTTGGCTGAAGCATACGCGCCACGTACTCAGGAACTTGGTTATACAGCACGGATGCATGGCAGCACCTATCCTTCCTGGTAATGCTGCAGATCCACCGGAACGATATGGGTTTGTTACATTCCATATTGGCTTGCCAGGGCCTACACCACGCAAGAAACTTGAACGCATTGCGAAGATATGTGAGGTACCCTCTCTTTTTGTCGCCTCAGCCTTTGATGTGATTGATCGAGATGTGGATGGCCTCATCAGTTTGCAAGACCTGAATGACGCAATTGAGACCCTGGGCTTGGCACGCAAAGGGTCAAAGCTTCATAAAATGTACACAGAGCATGCAGGAGCGGACGGCTTGTTGAGCCGAGATGAGTTTTCCAAGTTGCTTGTTGACGACGCGGTGACAGATAGTGACGGCAGAGGGCCATCTGTGCTAACACAGCCTGGAATGAATCAGAGTCCAAGGCAGGTGTCTGGCCCATCAGCATTTGTCAACGGTGCCGCTAGTGAGGGTTCTGGCGATGTTTGGCCAGAAGAGCTTGTGCTTGCCCTTGCAGCATATTGCGAACGTGATGGAGTGACGGCAGGTGAAGTTGCCCTTCATTTTTTCCCCTTTGGAGGCCTCCCAAAAACCTTGGAGCTCACATCTAGTTTGAGTGACGGGTCGTGGCCGCAACTGACGGAAGACATGTGTGCCCTGATGTCACCCAAGTCTCCTGCACTT
>transcript_HQ_CT_transcript100207/f2p0/1594
GGGATATCCAGCCCAGAGTATGGATTGGATGACCAAGGTACCTTCACCGCTCCAGCAATGACTATCTGTGAGAACCTGAACCACCATTTGAAGAAGGATGAATTTCTTAAGAGCGTCATGACTCTGGCAGTGGATTTTGCTGGTTCTACAAGTGGGGAATTTTGTAAGTCGCGTGTGCGATGGGTCCAAGATGGAAATGAAATTTATGAGGCTGATGCACATCCTTTCAGTGACGACAAAAAGAACATTGAAAACTCGTTTTGGGGGAGTTATTGGCGAGGAAAAGTCGATGGAGCACTCACCGCGTGTTTGATCCACATGGGGGACAGAAAGTTGCCCGGGCATGAGAAGAGGCGAGAGACGTTTTTGGGAGGGGAAAAAATGAGCCAAAAAGAATCCCAAGGCGCTTGTTTCCCTGGAATACCTGGAAAATGGAATATACGTGTGGTAGTTGCTGTATCCATTGATGGTGGTCCAATAACTCAAGTCGAAAAATCTTTGATCCCCTGCATAAGGGACAATGTCATATCTGATCTCCACCGACGAGGCTTTTCTTGGTCCCATCATGCCCACGTAGTCTGGTGCAGCTTTCCTTCTGTCAAGGATTTGGTCAGAAGTATGGCAGGTGAACGCAATCTTGCCAAACAAGATAATTTGACATATTCAGTGGCATATCCATCACGCGAGCCATCAGCACCAAGCTTGCTGAAGGCATCGGTGGAGGACGCTATGAAAGAAGTTCCCCCAGTCACAGCCGCAAACATGCTGGCAGCTGTGAGAGAGGGTGATCTCGAGACAGTGCAGTTCGCTGTCAGCAAAGGTGTTAGTGTGAACTCAAAAGGTCGGGTTGGGCAGCTAGCAACAGGAATTGCATGCGAGCACGGCCAACCAGATATCCTGCAATTCTTTTTGCAAAAAGATGCGGAAATTGAATGCACAGATGACAAAGGTCATTCGCCCCTTTCTATCGCAGTGTTGAAATGCCAGAAAGACTGTGTTGAGATGTTGATCGCAGCAAAGGCTGATGTGAATAAACCTTTCAATGGGCAAAGCCTGTTGGAGTTGTGTGAGGACCAAAGACCAAGCAAACCAGAAGTTGCATCTGATATACTGCACATTCTCAAAGACCCAGGATGCATTGGCTGTGAGGACCAACGATGTTAAGGATGTTCCCCAGTGGCAGATGAGCAAAGCATGTGCCTTGCAAGGCAACAGCAAAATTTGCCAATCTGCACATTGCTATAACGCTACTCTTCCCAACCCTGCCTGCGCCAGTTATTCGGGCGGCGCTTAGAATCTGACGCACTCTTTGTGCTGAACGCTCCAGGCAGATTAGGCAAATAGACGTAAATTGGTGACTTGTCTTTGGTGTGCCGTGGAGCAGTGATATCCAGAGCGAGACCGACTCGTGCAATAGACCGACATAAATTGGTGACTTGTCTTTGGTGTGCTGTGGAGCAGTGAGATCCAGAGTGAGACCGACTCGTGCAATAGACCGATTGTTTGTGTACAGCAGGCTGCATCATGAACATCTTGATGATAATGCCGATGAGGTTACAATCCCTATCCGATCATGTGAAGCCGTTTCAAATTC
>transcript_HQ_CT_transcript100213/f2p0/1602
GGGCTCAAGGCACAAGCCATTTTGCCCCAAGCTGAAGGATTAAGTCTTCCAATCGCTTTGCATGCAAATCATGAACAAATTACAGGGTCAATCCATTTTAAGCTCTGCCCTGATCATGGTAGTCGTAACATTTGCAAAGATTGAGGCGAAGCAACCAGCATTGCCACAGTTTCGTTCAGATGGCACTTTCAAGGTCGTGCAGTTCACTGATCTCCATATGCAGGTCCAGCCCAGTGAAACTCTCAAGAAGTGGTATCCACCCAGTGAAACTGAAACAATCAAAATTTTGGAGTCGGTGCTTGAAGCGGAACGTCCCGATTTTGTGGCTTACACCGGGGACATCTGCGAGATCGATAGTCACAGTTGCATGGAAGAGAAGAACCAGACCGCCGTCTTGCATGCTGCCTTTGGCCCCACTGAACGCCGGGGCATCCCCTGGGCTATCACATTCGGCAATTGGGACCGCGCGCCAGATGCAAATATGACTGGTGCCCAAATTGCGGATTTCCTTAATCGAAGTTTCAATCACTCCTTCAATCGACAAGCACCTGTCGGAGTAGTTGGTGATAGTGTCTTCGATGTGCCTATCATGCTACCAGGTAGCAATATGTCTCAGGGCAATCCACCTGGTGCGGTGCTTTACTTCTTGGACACTCATGCCAATGATGGTTGCGAAGGCAAGGATGGCACTGGTTGTATCTACCCAAGTGAAGTGGCCTGGTACAATGCGACATCGGCTGCCTACAGAAAACAAAATCATGGCCGTCCCGTCCCTGGGTTTGCTTTCTTCCACATACCACTCCCAGAACACATTGCAGCCTGGAATGAAGGGACGGCCACATATGGCCGGTTAGATGAACCAGGCGGCGACAACGGTTATGGAATTGGTTGTGTCATCGACTCAAATGGCTTTTTTGAGGCCGCTGTGGCAAATGGTGATATCAAAGGAATGACGTGTGGACATGACCACGATAATGACTTCCATGGCGTGTACAGCGGCATTGAGGTGATGTTTGGTCGAAAAACCGGATTTGGTTCCTATGGACCTCCATCCTCTTGGGGCACTTTCCCTGCCAAAGATGGAGCCAGAGTGATTGAGTTGCGTCGCAACGCCAGCTCCGGCGACATATCAATAGCTACTTGGATTCGTTTGATGGACGGCACAATTTTGTCTGAAACACAGGAAGGCCTGAATAAGCCCGGCACCCGGAAGCAATTGTCATGCAATCATGATTCAGCGGCCGATGCATTGCGTCACCACTGCAAAAGCTCAGACGCTGTCGTCGTTTGAACCAAACCGTGTGATGTGATGCCATCAGCACTCTGCATGCAGCTCACATGCAATGAGCCTAATGTAGGCCCTACGCCAAGATTTCAAGTCTTTTTGTCTCAAATTCTGAATCTTGAACTTTTGCTCGTCAGGCTTTCGTCACGCAGGTCTTTCTTAGTGTGGGTAGGTCTCGACAAACAGATTGTACAGTCTGCTGTTATATATGGTAAATTTACTTGACCTCTGCCACATGTGTTTGCACCCTGGATGGGAACACGTGCAAGAGTCGTTTTGAACGCGAATTCCAATCATCAATGACTTGTCATTTGGAC
>transcript_HQ_CT_transcript100217/f2p0/1591
GGGGCTCAAGATGTAGCGTTTTCCCCACGCATCACGAGTAACATAGTGCCTGCCGGCAAACCTTCAAAATCACGAGCAGTGGGCTCATTATAACACCTGAATTCCAGTCTGGACGCGCCAGCGCCAAGCTGGGTTTGCCCTTGCAGATGCAAGTATTGCAACCCATGTTACCGCTGCGGCCACCAATTTCCTTCGCCCATGTGGCAGAGAGGGGAACCCCACCAAATCCAATGGGCAATATTCCCTGGGTTGTCCCACCATCATCCCATGAAGGACTGGAGGACTTTGGACCCCAGGCAGCGGTGCCTGATCAAGGTTCCACATTGAAGGTACACCGTCATCTGACAGCACCGACATGGTGTTCGTCGATCCCACAAAGGTGTGCACCGCCATTGCAGAGGCGTGCAATAACGCCAAGATGTCCTGCACCTCGGCGAGCTTCGCCTTCAATGCCGAAAATGCAAACACCCGCAGCGCTGCAATCCCAGCAGTCTGTTACAGCAGTGTCGCCAATGCGACAACGCTCATCTGCCTCTCCGCAGCCACCTTTAGAGCGGACATTCGCGTGCATCCAAGTAGTGGATGCTTCTGGTTCACTTGGAGGCTTTGTCTCAGCCACTCCACGAGTGCAAGCTTCAGGATGGAGTTCCCCACGACCAGCGACTAGCCCGCGACTCTTCAGAGCTGCAAGTCCATGTCACACTCGCAGTGCGGTGGTGCTACCATGCACGGCCCAACCTCTTCCATCAAATGCAAACCTGACGAGGGTGCAGGGTGTGGTTCATTCCATGAGCCACCAGCACAGTGTGCAGGCTCTCCCTGAGCAGGCGACGACAGCTGGAACCTCATGCAGTCCTGGATCAGAGCAGCCGAAGCCTCTTGAAGTGTCAAGATGTAGAAGCAGCGCTGCAAGTGGACGAGCAGCATCCCCGCCCACAAAGGGGGAATCTTATCCATCTTCCATGCGAGTACCCCTTGAGGCTTCCCTTAGTGCATCGCGCCACCTATCGATGAGCGAGTCTCAACTGTCAACTGTGGCTGCAACCTCATGCTGCGAAGCTGAACAGTTAAGCACATCTTGTACGATGACCCCACAGGAGTTGAGGGCAACAGCTCAGACACGACCTGAAATATCGCCCTTACCTCTGGGGTGTCTCTCCACTTCGCTCAAGGACAGACCAACAGCGAGGAACAGAGAAGACAGCGCACTTGCAAATGAAAAGCTGTCGACAAGGCTGGCAATGAGGTCGCGGATGCTAGCACTTTCTCCAAGACGAGGCAAAGAAGAAGCGGATTCTGTTGCACAGCACCTTGAGAGATTGCGGTCCAAGGTGGACGAGATCAGTGAACAGAGCAGGAAGATCAAGGCAATGGGCGACAGAAACAGGGGTTTACCTTGACGTGTTCTGAGTTCTGAGCCGCCTTCGTAGACGTATCATGTAGCGCGTGTAAGTATGCATGCGCATGTATGTCCAGTGGACCCAAGTCAAATTCGAGGTTTGGTTCAGGTCCTGTTGTCACCCGTTCCATGCAAGCATCAACCCGAATCAAATCGGAGAGAAGAATTCTACCTGCGATGTGCCACGTGACC
>transcript_HQ_CT_transcript100218/f2p0/1612
GGTCAACAGAGTCGGACACCTTTTTTCTACCAATCAGGCGATCGACTACATCCGCTTGCAAGCAAAGCAAAAAAAACCTTGGGCTTTGCATCTGTCGCTTTTCAAACCACACCCACCTTTTCTGGCGCCCGAGCCATACAATAAGGCGTATCACCCAAGCAATGTCGATTTGCCGAGGAACTACGCTACCAGCGCAGCATACGAAAGGTCTCTTCATCCGTACCTCAACGCAGTGCATGCAGAGGGGACACTGCGACCTTTGGTAACAAATGAGACAGGATCTGTTGCTGAACTGCGTGAAGACGAGATTCGCCAATTCCGGGCGGCTTACTATGGGCTTATTTCAGAAGTTGACGACAACATAGGTCGCCTATTAGCTGCGCTGCGTGCCTGTGGAGAAGATAGCAACACCTTAATTATCTTCACATCAGATCATGGGGAACTTTTGGGCGACCACTGGCTGCGAGGTAAACTGGGTTTTCATGATGAAGCTTACCATGTTCCATTTTTGTTGCGTGATCCAACCTCAGCAGCAGACATCTCACGTGGCGGCTGCGTGGATACCTTCACAGAGCATGTGGATTTGGGCCCAACTGTGCTTGACTATCTCGGCGTATCTCTTCCTGCAAGCTTCGACGGAAATTCGTTGCGCTCCTTTGCAACGTCTGTGGATGGAGCACCGCAGTGCTGGCGTAAAGCCGTGCATTTTGAGTATGACTTCCGTTACCGTGCTCCAGGCACAAGTTTGAGGAAGAGTCATGGGCTCGGCATGCGGGATTGTGTTCTGACTGTTTTCCGGACTGAAACTCGGAAGCTAGTTCACTTCGGTGGTGGATTGCCTCCTCTTCTATTTGATTTGACAGCTGATGCTGGCGAACTTGTGAATGTGGCGGGGGACCCGGCATACGCAGCAGAACTCACCGCATTACTCTTGGAACTTATCAATTGGCGCACATCGCACCTTCCACATGACATTACTCATGTCGTGATTCGCAATCAGGTACCCCCACTTCCTCGTTGCTCCAACAAAGAAACTTCATCCAACTCAAGTGCACGGGCAAGATCTCGGACGCCTCCAGCTGTCACATTATTGTAGTGAGGTCTTGAGGCCTTTGATGGACGACACCAGAGAACCACACGAAGCCACTTTGATCACTCTTCGATAGGTTGGTGAAGAAATCCTGTATTTGAAACATTTGGTCTTGGATACCCAGGTGGATCCCAATACATTGTTTACAAGATGTGGTTTCCATGTTGGGTGCACTGTTTTCATGCAGTTGCAGGGAACGTGCCTTCGATCCAGCAGTAGACACGCAGTCAGTTTATGCTGGGGCCTCCCGATACATTCAAAATATTGTAATGGACATGACCACTTGTTGGGTATGTTTCCAACTTACGCTGGAGCTCCATAGCCTATTTGTGTGGACTTGCGTGCTCAGTACTTGGATGGGGAGATTTGCACAACGCCTAATGCATGCATCAACAATTCGCGAGCCCATAATTTTCTACCATATTGTTCTAGGTTCCGTTTTCCTTCAATGTTTTCCCAAAGTGCAGCACTCAGTCAGGCTCGTGGCAACTGTCCAGAATTTAGATAAAAAAGTTTGTCCTC
>transcript_HQ_CT_transcript100223/f2p0/1598
GGGGCTCAAGGATGAGTGTTGGCTTGAAACAGGCCCTTTGGGGTGTCCCAAGCTTACACCCTTCTTCCCTCTTCGCACACCATCCCTCTTTCCCTGATATTCACTTTTGGGGCGATGTCATGCCAAGAAGCAGGAGATGGCTTGGCCTGCCCAGTGTGGGTGCAATTCATCAATCCCCTCACAGGCCTTCCATACTTTTATAACATCGAAACCTGTGAGGAGTCAAGTGTGGATCCTGATGCATCGCAGCCAGTGCAGCACGTTGAGTCAGAAACGAAAGCGCTGTCCAAAAAAACTGCTATCTACAACAACAGGTGGCGCTTACAGCTGGCTGCACATCGCCATCTTCCGGAAGGTGGTACCTTTCCGATGAAGCAGGAGTGGTGGACCAGACCAGCTCGTGTGCAGCAAGAGTACGATCCATCAAAAACACAGTACACTGAGGGTCACGAAGATTTCAACGTTTGGTACGGGAAATATGAAAGTGACCGTTTTGACAGGAGGGATGTCGAACCAGCAAGCACACGGTGCAACCCATCTCTGGACTCTGGTTGGACTCAAGTTGACTTGGCTGGCTCACAAGTGACCTACTTCTGCCTCTACTTTGCAAGAGGTTGCTGCAACATGGGTAACAAGTGCAGATTTTATCACCGAGTTCCAAACATTCTCGACTCCAATGCCTGTGACATATCTCGAGACATCTTTGGACGGGAACGGCATTCTAGTCATCGAGAAGACAGTGGTGGCGTGGGCAGCTTCAATTCCGACAGTCAGACTCTCTTTGTCGCGGACCTGAAATTCGATCGGTCAGCCAATGACACCATTCAGAGGGTGGAGCAAGATATCTGGGATGCCTTTTCGGTTTGGGGTGAAATTGAAAATGTGCGCACAATCCCATCCAAGGCAGTAGCTTTCGTGCGCTTCACCTATCGTGCAGCAGCTGAATTTGCAAAGGTCGCGCTGGACTGCCAGAAGTTGGGCCAAGCGCCACTCATCCGCGTGAGGTGGGCAACTGAGGATCCCAATCCAAAGGAAAAAAAACGGCGCCGTGAAGAGAGCACAAAAGTAGCTGACGCTGCTGTGCGTTCTTGGGCACACAAACGCATGTCTGAACTGGAGCTTGCAACCCTGGGACTCAGTGGTGGACCAGAAGCTGGCTGTGTGACAGCACCATACCCTGACACGTCAATTCAGTCAGTCGACCAGCAGAAGCAGGAGAAAGACGGTCACCAGCAAAGCATGGACGCCCAAAACGAGCTGGCTGCTAACATTGGACGCATGAGTGAGGTCTTGGACAGGATAGATGCTTTGCACCGTACAGGTGAGATGAATGCAGGAACATTGTGACAGACACCAGTTACAAACAGGCTATCGTTCTGCCATGTTGGGCATGTCAGCTTATGATGCCGCTTGGGGGTAGCGGAGCTTTAGTGGCATGTCGTTTCACTTTGGATCAACAAAGTTCCAAACTTTGTGTGGAAAGCTGTAGCAGCTGCGGCAATCCATGCTCAATGGTTTGTGCATAGCACGCAATCTGGGAGGTGCGTAGGAATTCAAATCTGCAGCTCCCCAGTCACCAGCAGTAGGGGAAGTATGGG
>transcript_HQ_CT_transcript100237/f2p0/1594
GGGCTCAAGCTTGCAGGAATTCCGTACGTAGGCTTCTCAGGGCAACTTGTTTGATCTCCAGCATCTTGATGTCTTCCACATCAAGGCCAGGGGGACAGTCGGCACATTTGGGAGAGAATGCTGGAGACATTCTTCATGCTGCCAACTATGCAGCAATGCAGGAGTCAGCATTGAAAAACCCATGGGCATTTTCAATGGTACCTCCACCTTTGTGCGCAGCAACTGTTTTGGGTAACTGTGGCATGTGTTACCCTGCACAACCACTTTTCCGAGATCCACAGCAGCTACATGTCCAAAGGCAGGCGCATGCCCAGCTTCAGGCACAAGCCCAAGCACATGCACAATCCCAGGTGCAGGCATTGGTGCAGATCAGCGGCAAAGGTATGCCAGTGCAGAATCTATGCACCTGGACAATACTAGGGAATGTGTGGCGGCTGTCCCGTGATCCCCAGGGATGCCGCCTTGTACAGGCAGCACTGGAAGATGCCAGCAGCGATGACGCACGCACCAGCCTTGCGTCAGAGCTACGAGGTCATATAAGGGAGGCGAGTCGATGTCGTCATGCTAATCATGTGGTGCAGAAGTGCATTCTGACGATGCGGCCTCAAGCCATGCAATTCATCATTGACGAGATTTCAGAGAAGGGTCCAGCAGGCATAAGTCAAGCTGCCCGACATGAGTTTGGATGCCGGATCTTGCAGAGGCTGCTTGAGCATTGCCAACCAGAGCAGGTGAAAAAACTGGTCGAGCACCTGCTGGCAGATGCTGCAACACTCTCCAAGCACATGTATGGAAACTATGTAATGCAGCATGTGCTTGAAAATGGCACGCCTGAAATTCAGCACCAATTTGCACAGATCCTCCAAAAGCATGCAAATTATGTTGCTTCAGACGTCCGGGTGCAGGCGGTGTTGGGCAAGGCGCTGTGCCATGGAGCGCAAGAGGACCAGCTACTGCTTGCACAGACTTTGATTCGCCATGAAGCCTTGGTTGCAATGTCGAGAACCAGACATGGATCAGCTGCAGTAAAGCTTGTCTTGGAGGTTGTGGATGGAGAGGACCAAGAAGAAGCCAAGAGGCAACTAAGTGAAGAGATGACATCCCTGAGGGCCTCAAGGTCTCACGCCTCTGGTGGTGGATGACCAACTTGGTGTCAAGATCAATTCCAACAGACGACGCAAGAAGGTTTTCTCATGTCATAGGATCAGCAACTGACAGACCCAATCCTCCTTATCCTGATGCGGCGCTAGACTCTTATGATTACCTCTATGAACATGAACATAAACATAGGTCTAACCACAGTTGACAGGTCAACAGTTGTTAGCTCAACTTGGTGTACTTCCAATGTACAGACCAGGAGGGAGATGCCAAATTGATGAGAATTAGCCATAACAGTCAACAGTGATGGAATGTATTTTTGGGTCACGCGAAGTTTCTGTACAGTACGGACATGGAATTTTTGGTGTCCCCTTTTCCATCAGTACTTTCACACAGATGGCTGTGCATTATTTCAGCTCGAGTGTCTTCACAACAAACGTTGCCCATAATTTGGCAGCAACTGGCAAGGTAGAATCCGCCAAGGTACAAGTGTGGG
>transcript_HQ_CT_transcript100246/f2p0/1588
GGGAGGAACGCTGTAATCATGGGCCTTAAGACATGGGATTCCATACCTGAGAAGTTCCGACCATTGAAAGGCCGCATCAATGTTGTCCTCACAAGTGCAGCAGCAGATCCAGCATCCCAGTCCTGCTACCCTGAAGCTGTGTTGAAGGCGTGTTCTGTGGCAAATGCAGTGGAACAGCTTTCTTCTCGAGAAGACGTTGAAGAGATCTTTGTGATTGGAGGCCAAGCAGCATACAGAGAGGCGTTGGAAATGCAAAGCTGCACCCGCATTTTCATGACCCGCATTGCAAAGCAGTTTGAATGCGATGCCTTTTTTCCTGCTTTTGATGACCACCTATTTAAGGTAAAGTTTCTGAGTGCAACGTGCAGTCACGGTGGAGTTCCTTATGATTTTGTGATCTATGAGAGGGAGCCTTGCGATGGTACTGTGACTTCAAAGGGGCCTTCATCCACTGTGGCAGCAGCTGCTGGTGGAGCACCTGGGCTCTTGCATGAAGAGTACCAATACCTTAAAGCTATTCAGGAGATTATTGAGAAGGGAGTTTCCATGGATGATCGTACAGGTGTGGGAACCCGATCTATCTTTGGGACGATGATGCGTTTCGACCTGAGAAAGTCCTTTCCTCTGCTTACAACCAAAAGGGTGTTCTGGAGAGGCGTTGTGGAGGAGCTTCTATGGTTTGTGAAGGGCGACACAAATGCAAAGGCCCTCACAGAGAAGGGTGTCAAGATTTGGGAAGCAAACGGCTCCCGTGAATTCCTTGACAAAAGAGGCTTATCACATCGCGAAGAGGGTGACCTTGGCCCAGTCTATGGGTTCCAGTGGCGTCACTTTGGGGCACAATACGTGGACATGCATACTGATTACGCTGGAAAGGGAGTGGACCAGCTGGCTGAATGCATTCGCAAGATCAAGGAGGACCCTACCGACCGCCGGATCCTATTGTCCGCTTGGAATCCTGCTGATCTTGGCTTGATGGCTCTCCCTCCCTGCCACATGTTCTGCCAATTCTATGTTGCAAATGGGGAGCTTTCATGTCTGATGTACCAGCGTTCGTGTGACATGGGGCTTGGTGTGCCATTCAATATCGCTTCATACTCGCTGCTTACTTACATGGTTGCCCAGGTGTGCAATCTGAAACCAGGCGAATTTGTCCACACAATGGGGAACACTCATGTATACCAAAACCATGTGGAGCCTCTGCTGACACAGCTGGAACGCACACCACGCCCTTTCCCGGTTCTTCGTGTGAACCCAGATGTCAAGGATATTGATGGCTTCCAGGCATCTGACTTTGAGCTGATTGGGTACAACCCTCATGGAAAGATTGCCATGGAGATGGCAGTGTGAGAGCAGCATCAATTCAAGTGCCATCAAGGGAAGGGGCATGGGCTTTTCAATCGCATGCAAGCCTGAGAGGGGTGCAGGCACCACCGCCAACAGAGTTGAAGCAAAGGGGGGCACTGGGTTCAGTGGACATGAAATGCTTATCTCTGGCGCGCTTGGTAGATTGAGGTCTTGAGCTTCTTAACAGTTCGCCGCTCGCATTTGACCAACAAATGCTTGACTCCTGCAGCGTTGGAATGTC
>transcript_HQ_CT_transcript100247/f2p0/1605
GGCCACAAAGTCGTCCGCAGCTCAGTTGGATTGCCATGCAAATCGCTTCTCTGGATGTTCAGTGGATGTTCTTGCATGTCCAGATGGACAAGTGTTCGATGAGGCAGTGACAGCAGGAAACCCACCGTCCACGCGTGGGGTCAGTGTTTGCGTTGCCGCAGCAGAGGATCCAAAACCAAGCATTCCGCGGTATACGCAAGATTTTCCTCTGTTCACGATAGCTCCAAGTGCCCCAAAGGCTGTTGCATTGAGAGGTGCAATGTACAGTCTGCAAGGGCAGAAGTCTTCTTTCCCTGGTTGGCCAAATCAGGACACCCCTATGATCCTGACGCTCAGCAGTGGCATGTTGCTTGCTGGTGTGTTCGATGGGCATGGCCGCTTTGGCCACCTAGTATCTCAACGAGTGCGACACCTCGTCCAAGTGCATTCTCAACACCTGACAGCACTTTCTCAGCCACAGCTGCCACAGGCGTTCTCCTGGCTTTTCAAGTACATCCAGGATACTTTGCAAAGAGAAGGCATGGCTCAATTCAGTGGCACAACCGCAACTCTGGCCTTGGTAGACTGTGTTAGAGGCACCGCAACTGTTGCCCATGTGGGAGACTCCACGCTGATGATAAGTCGGAATGGAGAGATCGACTTTGTATCAACCGATCACAAAGTCGACGATGACGTCGAGCGACGAGTTGTCGCATGTGGAGGGGAAGTGCGAACCCAGACCGTCTCTAATGTGACAGCAAGGAGAGTGTTTGCTCGTGGACAGCCGTTGCCTGGTTTGGCAATGGCGCGCGCTCTAGGTGATGTGGAAGCTCATAATCTGGGCGTTCATTGTGAACCCCAGATTGTGACCATACCCATTATGGCAGGGAGTACCATTGTCATTGCTTCCGATGGTCTTTGGGATGAGCTGCCACACACACAAGTTGCTCAGCATGTGGCCTCTACTCCTGGAAGGGACGCAACGAATGAACTGGCACGGTCATTGGTGGTTGACGCACGAAGGCAATACCATGATCGGCCCAACATAGATGACATTACAGCTGTCGTAGTGCAAGCAACAGAGTGGTGATCCGAGTTTGAGCAGCCAATGCGCTGTCATCTACATGGAAATCGATACTTTGAACGGTGGCAGGTGCGTGGATCTGACAGTCAATAGAAAGGCAACTTCGGAGACCTCGCACAATCAGACTACTTGCTCTGAAGGCATTGGTTTTTCAGGTTCTTATGACAATCTGGGTCCAGACACTTCAGAAACAAGTACAGCACACGCCTTGTGAATACAAGTTGCAACAAACAAATTCTTAGGGAATCTTTTCGAAGTCTTGGAATCCTTACAAGACGAATCCTCATGTTAAGGCACATATTGCTTTAATAACCGTGCGAGTCGAAAGCCTGTTCTCTAGTGGTTTTGAAACCGAGGTGGCCCCTCCTCTTCCTCCTTGAGCTCATGCTCATCCGTCTCCTGCTCGTCCTCCCTCATCCTTCCACCATCCTCCCCCTCCACCGCCTTGCATTTGAATCAAGAACAAGAGACTTCGAAAAAGCGCACTGTCTGTCGGGCAGCAGAAATCAGAATGTATTGATTGTGTTAGAAGTGTCAGCTCC
>transcript_HQ_CT_transcript100257/f2p0/1630
GGGGGGGCCGTTTCCTTCAATAACCACTCAGAGTTTTCACAAGTGAGTGGTCAGTGCAAGGCCTTCATCTTCAAACTGTTGCAGAAAATTCCAGACAACCGGTTGAGTGCCGAGCAGGCTGCCTCCCAACTCTGGTGCATGCCTTCCATTGAAGATCGCACCTCCCAGATCGCTGGACAAGTGGACAAGTTGGAATGGCAGATGGGTGTGGCCACAAGTGATGTCAGCACTTCCGCATCCCGAACATTTCAATCTGAGACCGTGGTTGATGAGCACCCTTTGGCCCCACAGCTGCATGACAATCAGCAATCCTTTCTCACAAATGAGGCTCACAACAGCAACGCGGTGGACGAGGAGTCTGGGAGGGGTCGATGGCCAAGGAAGCTCCACCAGTTGGTGTCAAAGTTCCGAACCAGCACAGCGGCCAGTGAGCGCTCCTACAGCTTTGGTGCTGCCTCAGGCAGCGTCCAAAGTACACGGTCAGCTTCACGGGTACGAGCCCGTAGGTTCTCAGCACAGCAACCAATGAAATGGATGCATGCAGCATCTCCACCATTCCGGCGCAGCGTGACTGGGCAGTTTAGCAGCTTACATTAGACAAGCCCTAATACCTGAGCCTTTTGTTGTGGATGGTGAGGAAGCTCAGCCAACCTGTGCAATGTTTTGATTCCTTGTTCAGGCAAGGTGCCGAACCTATGTGGACAAAGTGGCTTAGTGGAATTGGTCTCGAGGCAAGTTTTAATTTCAGTTTGTCCAGTTCCTACTTGGTCGAGGCACCCATGGGTGGACCATGAGAAATGTGCAGGATGTTTTGGTCGCTGACTTCTGGCAAGGGAGATGCACAGCGGAGTGATGAGCACCCTTTTCCATGGGCTAATGAGCTGCACCATTCTTCCTCAGGGGCCCGACAGCTGCATGACAATGGGCAATCCTTTCTCACGAATGAGGCTCACAAGAGCAACGCAGTGGACGAGGAGTCTGCGAGGGGTCGATGGCCGGTGTCAAGGTTCCGAACCAGCACAGCGGCTACTGAGCGCTCCTACAGCTTTGGTGCTGCCTCAAGCAGCGTCCAAAGTACGCGGTCAGCTTCACGGGTACGAGCCCGTAGGTTCTCAGCACAGCAACCAATGAAATGGATGCATGCAGCATCTCCACCATTCCGGCGAAGCTTGACTGGGCAGTTTAGCAGTTTACTCTAGACAGGCCCCAATACCTGAGCCTTACCCTTTGGTCCAATTTGTTGTGGATGGTGAGGAAGCTCAACCAACCTGTGCAATGTTTTGATCCCTTGTTCAGGCAAGGTGCCGAACCTATGTGGACAACGTGGTTTAGTGGAATTAGTATCTAGGCAAGTTTAAATTTTAGTCGTTCCAGTTCCTACGTGGTCGAGGCACCCATGGGTGAACCATGCGAAATGCGCAGGATGTTTTTTTGGCTGACTTCTGGCAAGGGAGGTACACAGCCCATTGTGGAGAAGTTGCCTAACTTCCACATGTATCCAGAATTTACATTTGAAATTGCAGATTTGAAGTGAGGGGCTCTCATTACAGGTTTTGCCCGTGCCGGTGCCGGTTATTTGGGGAATAGAATTGCTCCACAGCGCCCCTGACACAAAAACCGAAAAAGAGGC
>transcript_HQ_CT_transcript10026/f3p0/4358
GGCAGCGAAGACGGCTGTGCAAGTCTTCCATTTTGGTATATCAACCAATGTCGATGTAGGCGATTGTCCCTTCTGTGCTGTAGCAATTGAAGCGCTGAATGCATGGGCTATTGACGTTACCGAGCGAGATGTGGTAACACGGGACGGACTGCGCATCGTGATCAATTTGAAAGTCTCAACCCATAACAACGTAGCGGGTTGTGGTGCTAATTACAGATCGCTAGTTATGGAAGACCAAATAGAATATCTCTTTGGACCCCCTCAAGAAACATGTTTCAAAGCAGCGTGCGATGCTGCTATGGAAGAGAACGTGCTCATCATTTTGTGGGCTTTCTCTGATGCCGATTTCTACAAGCAAGTCCCAGGAGCAATGCTCACAGCACCGCACTCGTTGCCCACCTTTGGAGGTCGAAGGCTTGCTGGGCATTCTGTAGTTGATGTGCAGAGCAACTATAGCCACATCTTCTACCTCAACGTGCCGGAAGATGAATGGGTCTCTGACGCTGTGAATCGAGTATGGGAAGCAGACAGGACTGTAGGTTGGTTGGTGACATGGTACAAGCACATAGACTCGGATGGCGAAACATGCACAAAGTGGGCGAAGCACTTAGAGGACAAAGGTGTGGCAGTGACAACACTAGCAATGAACAGCCCAGATTTTCATGCCCAAGCTAGGCATATTGCATCACTCCACAAAGAGGTTGTGCTCTTCTGTGGTGATTTCTGGCTCCTCATGGGTTTTGTTGCGAAAATGAAAGCGCTAGATTTCGCACCGCATGCGCTGATTGCCGACAGACCTGTCGACCCTGACATTACAAAATACTTTTTCGCAGACTTTGCAATTTACACAATAATGGCAGCTCCGATGGTGATTCCAGGAGATGATCAAGCATGTGATGTATTTGGCGACTTTGGGCACTTTCGCAGGTCATTGAAGAACAAACAGCTTACGTCTTATGCGCAGCTACAAGTGGCAGTTGCAGGTGCCCTGTTTACTCATGCCCTTCAGTTGGCTCCCAACACATCTACTATAGCTATGAGCGATTTCTTGAGGAACGGCCTTGGAAGTGGCATGACGACATTTGTGGGAAGTGTGTTGTTCAATGCAACAAATCGGCGAGTTAAGGGTCAAGTGGGCACCAGGCAGTTCAGGCCACTTGGATTGCAAGATACCCACCGTCGCAAGATTCAGGCTGAGATTGTGGACATTGGAAACTCGGATTCAGTGTATTGCAATTCTTTGATGAGTACATGTGGGGCAAAAACTGCTCGCTTGCTTTATCCAGCACCCAACTGGCTTGAAAGGGTGATGAGCATTTATCTGTGCAGGGAAGGGTGCGTGGAAAAGAGACTGCAATGCCTCCCATGCGATCAGGGCAACTATCGTCAGAGTAAAGACTTGTCTTGTACTCCGTGTCCTGCAAACACTGTTGCACCTCAGAGAGGTACCCCAAGGTGCCAGCCCTGTCCTCGTGGGGCTGACTGTACTGATCCAAGACGTCCGCCTCAACCACACTATGGTTTCTATGCGGTGTCACTCGGCACTCTGAGTAATGCGTCAATCGCTTACTCAAAGGCAGGAAGAGCAGACCTGTGCAATATATCAATACCCTTACTTTATCAACCTACTTTCTCTCCATGCCATCCCGCTTTGTTGTGTCCTGGACCTGGTCAGCCAAAGTGCATTGGTAAGAATATGGGTCTGCTTTGCAGTAAATGTCCCCCAGGTTATGCCCGCTCAGGCTTGAGCTACGGAACAGGAAAGTGCGAGAAATGCCCATCAAAGTCGCAAGTCTGGTTTTTGCTTTTTGTTATGTTTTCGCTTTATTGTGGTATGTTGGCCAGCATATCATGGTACATAAATCTTTCTGCACGCAGCAACCACCAATCTACCCTGGTCCTGCTTCGTTCCTGGCTGCATTACTTTCACATGCTGGGAATTGCAGCGGAGGCGACAGCCTTGGATTCGCACATAGCATATCGCTACCCCTTTATTGCAGTATTCTTGGTGCTCCGCCCATTAGAATCAGCACGGGTCCAATGCTTGGGTACACGCGCCTTGCTGAACTTGTACATCCTAACGATTCCGAGTGCGTTTGTGGGCCTCTTGTGTATCCACTTGTATTGGGTCCCCAAACGGCTCGGGGACTGTGGCCTGGTTTTTGTCTTGAGGAGATTGCCAGTGGCAACTAAACGCACAGCTTTGAAATATTTCAGGAAGCTGGGCCTTCTAAGCATATCGCCAGAATACAAGTTTTCCCGGGTTGTCTTCCTTCGTGACATGCTGACCGCTCTGATGCTTCTGTATCCAGTGATCATCCGTGCTTTTTTAGAAGGCTCTTCTTGTCGTAAGTCGCGCGCCAGGGTCGACCTGGACTTACAGTGTCGTGGCGAGGCACATCGAGCTTTTTACGGACAAACTCATAGATACCTTTTGTCATGGATGGTTGCTGTGCCCACCTTTGTTCTGTTCATGCTGATGACTTCCAGCAAGTTTCAGGTTTCCGTCTCCACGCGCAACATTAGTGGCCTTTTCTTCGATGGGTACCGCCAAGACCGATACTATTGGGAGGTCCTCGTGATGATCCGGGAGGCCCTGTTCCTTGAAGCAAGCTATCAGAGTGAGTCACTTCTACACAGGGCTTTGAGCATGTCCAGCATCTTGGCCATGTACTTGGCATGCTCACTTTATTATTCGCCCTCTGACAATCGCGATCGATGGTCGACAAAAGTGTTTGATTCATGTACGGTAATTGGATGTATAATTGTCCTGCTTGCCGGTGCGGTTGCCCAGATGGAGATGGATCCCCAGGCACTTGAATATCAAAATAAAAAATTGGTGCCGTACGTGGTCTGGCCTTCTGCGATTGGGAACATTGCTCTTTGCTTTTATGCATCTTTAGTGTCTGTCTTCGACAAGGCTCTTCTCATTCGAGTCATTGTCGACGGGGGAGGACACATCAACAACTATGCAAGTAAGTTCCTCAGGTTTATAAATCGTTTCTTTCGGAGCACCAACCCAGTGTTGTACTACTATAACAAAGCAGAAGGTGAATTCATCATAGACACGTCGCGCCTTGATTGTTACGAGCTGCGCTATCTGACATATTGTCTGAGCGTCACATTGGATTGCTGTATCAGCTGTAGGAATAACTTTCGCACATGGTTGGTGGAGAACGCTCTCCGTGTTGCATTTGAACGTGCGTTTCAAGCTCGTGCAGCAACTGTGAGCTCTTTGCACCATGTGTATGGAGAGCGAGAGTCACGAATATTCTGGTTACTTCCATGTATCAAGTTCGTTTTGCCACCGCCCAATAAGGGGGCTCCGCACCGAGAGGGCACAGTGGCTAGTGCCTTGAAAACTGAGACTGCAGCGGTCCCAGGCGGAACAATGGAAGATATCAAGTCCACGAAGCAGTGGAAAGATGCGACAATGGGCAAAGACATGACCATTGAGGATGCAAGTGCTGCGCTGAAAGCGAGGCATGACAGCGCACAAAGCGTCACTGAAGTAACTATTGACGAGCTCTGCGCTGCACTTGCGACAGTTCAACAAGACATTTTGGACCTTCATCCTGAGCTACATCAAAAGCGAGGTGCTGATGTCGAGAGGGTCGACATATCTAAGGAAAAAAGGGAGCTGGCAGTATGGGGACAAGACATGACGCTTTCCGTCCTTACGCACGATCTGGAAGCAAGGGAGACATTGAGCGCAACAAAGAAGCCATCGAAAGATGATGAGCCACACCACGATGTGCATTTGTCGACAGATCCTGACATGGAAATGGAGTGCGAGGCAGCGCGGTACAGAGCAGAATGCGGAATTGACGAGCTTGAGCTTGATCTGCAAATGGAGCTCCTCGCCCTCACGCAGGAGGCTGACACTTTGAAGATGCAGGTCGATATACTGAAGGCTCAGGGCTTTGTCGAGCCTGCAGGGCTCTCGGGGATTAAAGCTGAGTTTCAAAATGTTCGCACCTGCAGGGACTGATTTTTGGGGACACGGACATCAAGTAGACTTGATGAACCCCAAGATTTCCAGTATGTTTCATAAGCAGGTTGGTGGTCAAAATTGTGAACAGATGCATGTCTAGGAGAGGACTCTTCCCAAAAGGCATAGCCATTGTGTGGGATATTTTCCAGTAATTCGCTTTACTTGGACCTTTCACTTGGACCTTTCACTTGGACCTTTCACTTGGACCTTTCACTTGGACCTTTCACTTGGACCTTTCACTTGGACCTTTCACTTGGACCTTTCACTTGGACCTTTCACTTGGACCTTTCACTTGGACCTTTCACTTGGACCTTTCACTTGGACCTTTCACTTGGACTTCATTGGTACTTTACTGAGCAACACT
>transcript_HQ_CT_transcript100265/f3p0/1595
GGGGCAGCGTAGCTGCAGCACTTGGTTGTGTTTTTATGGTGGTATGTTTGTGGGTGCGCTTGCGGCCATCACGGCGACGTCTTCAGATCAACCGTCCACTGCAACGGATGGTATGTGTATCCGGTACTTCATCAAATACAATCACAGCCTCTGAATCCTCCTGTTTGGAAGCAGCGAGTCAAGGGGCATGCATTGATCAACAGTTTGCAGCAGTCGTTTGTGAAATCACTGACCTTGCTCACATGGTTGAAGAGCCAAACAAAACCGGGGACACTGGTGAGTGGATGATTTGGATGGTCCATCGTGCATGGCTCAATGATCCCACATTGATCGACTTCAACTTCAGCAATTTACGCATGCCTTTTCCCCATGTAGAGCCACGAATTGCCCCCAAGCTTATGGCAGCCATGGCAACCAACACCCACATCACAACTCTCAACTTGACGCACTCAAATCTGCAGAACTCTCAAGGCCATCAGCTATCTGAGTCGTTGAGAAAGAACAACAAATTGAAAACTCTAAATATCGACTCCAACAATTTAAACTCGGAAGCCATTCGTGCCATGGCTGATGCATTGAAGGAGAATGACCAGAGTGCACTGGCAGTGTGGACTTTCAACAACCAAGCAAACAGCGGGAACATGTTTGGAAGGCCTGTCGAACAGGCACTTGCCAGTTTGATGGAACAAAACACCCGAATTGTTAAGCTTGGTGTCGGCTGTCAGGACCCACACTGGCGCATGAGGGTTGATAGAGCACTACTCAGGAACAATGACTCTGCACGAAGTCGCCGTAAAAGTTCGGTGTTGCAAGAAGAGGAGCTGGTGGTAGCAACGGAGAAGGAAATTTCCAAACTCACGCTGATCAATCTTCCTCGCAAGGCTCGTTGGGAGGTGTGGCAAGATGAGGATTCCAAGTCCAAGCTTGTGTGTTCCCAGACAGCAGAGGCAAAACGCTTGCCAACCGAGGAGCAAATTCAAGCTTATGCAACAAGCAAAGGTGCTCGCTTAAAATACTCAGAGGTGGCACCTCTGGCTAAAGGATTTCGGTCCAAGCTCTTGGATGCAGTTGTTCAGACCCAGGTCACCGTCGTAGACAAATATGAAAAAGAAACTGGGGGTACGCTGCAAGGATGGACAGAAAAGAATGAGCGTTTCAGCTTTGATGTTTTGGTCGATTCTTCCACCAGATTCAGTTGCACAGCTGCTGCCAAGCACCTCATCATAGAAGTTGGGGATGACTTTGCTGTGTGGCTGAAGCCCAGCGAGGTTTAGTGGACATGTATGGCGCTTTTCTTCGCGTAATGCTGAAGGCGCATTTATTTTTGCAACAGCGCTCCAGCTGCAACGTGTGTTGCAATCCCACCAGTGAGCTGCAGCGTTGTTTTCGGCACCGCCCTGGTATTGAATGTACAGAAGGATTGGATCCGTCAGTGGGGCCGACAGAGCAAACGGGACTCGGCAGACAAAGAGCAGTTGCCATCAGGGCTGAAGTGAGCACACTCAAAGGCTTCGCGGCGTTATCAATTCAAGCAGCACTGGGAGCCTGTATAGAAAGTCCGCGCTGGAAGTGCAGCAGCGCCGGGCAACAGCACC
>transcript_HQ_CT_transcript10027/f3p0/4354
GGGTCTGTGAAACTCGATCGTGCTCAGAGTGCGCAGGATGTGCAAAGTTTGCGTCCCATGGTGCTGCGCAGGACAAAATCAGATGGTATGGATCCAGCAAGGCGCAGACCAGTTGACCGCCGGGCTCTGCGTGCATCTCTTGTGCGCTTGCGCATGAGCCAAGAAGTGTCAAAGCAATGTGTAGAGGGGGACAGCTTCACGTCCAGTGCTGCCTGCAGCATATATTGGAAGCTATTGGCGCAATCCTGTCGGGAGCTGCTGCCCCATTCCCTGGCGATGTCTGAGCGCTGTGCAGTGCCAGCAATTCTTGAAAACACAAGGTGGTTGGATGATGACTTCACATGCCTTAGTGACTCCAGTGCGGAGGGCGTATTGACAAACATGGAAAACCAAATCTTGGAACTCCAAAGTCGGATTAATGAGGATGGAACCTTGCAACCAGAGGAATTGGTTGAAATGGGAGATTGTTTGGATACCATTCAAAGCACGCTAAAAACCTTCAGCTCGCATGAATTGGCTAAGAGGGCACGTCAGCTGCACTTCAGAAACAGTACCTTGTGCAAGGCCCTGGCAAGTCGACTGGCGGTAATGGCTGGCACTGCTAACTCTAGCGCATCCAACAATCTGAGCAGCGGTGATGGAGCTGTACCTGATGTAGCCAAGGTGCTCGCGCTGTCGCAGGAGCAACGAGAAGCAGTGGACTGCCCTCACGGCCTTTTCATGCAGGGTCGATCTGGCACTGGAAAGACATTGGTTTTGGTGCGGCGAATATTGAAGTGTCTCTCACGGGGAAGTGTGCGATCCCAGCTTTTCGTGACCAAGTCATCATTGCTGCGTGACACCGTACGTAGCGAACTTGCACGCGCTGGCTGCAATTCGGTCGCTGAGAGCTGGCCTGATGACGGCGTTTCATGTTTGACCTGGCACAACTTGGTGGTCTTGATGTCGTGCAGCAAGACTATTCATGCTGCCGTTAACTATGAGCGTTTCGTGCAGAATTATTGGCCAAGCTTGCAGGAACTGGCGAAGCAATTGCCTCCGTTGTTGGTCTGGGCAGAATTCAACACCCGTCTGCGCCCCTTCACATGCTCTTGTGCCTTTTCCATCTTGACAAAGGAGGCATATTTAGAGGATGATTTGGCAGCAGTTGGCATTCGATTGGAAACTGCTGACCAGCTTGCAATTTACAACATGTTTACAAAATACACAACAATGAAAGCAAGAGTGAAGGAGTTGGACGAAGTGGATGTAGCAAGGCAGCTGCAATCAGGAAGGAAAGTCGATGCTGTTTACGTGGATGAAGCCCAAGACTTCTCCCCAGCAGAGCTCATGGTAATGCTGAGCTTGTGCACAAGTCCAGATGGAGTCACGGTGACGGGTGATACATGCCAAACAATCAATCCAGGCAGCGCTTTCAGCTTCCAAGACATCATCGCAGCATTTCATCAGATTCCATATCCTTCCTTTCCTGAGAATGCATCTCAGTGCTGCATGGTCACTTTGTCTCACAACTACCGATGCAGTGCAGGTGTTGCATCTTTGGCTAACTCTGTAACTCGACTGCTGCTCTCACGTTTTCCAAAGTGTGCTGACAGAATTGATGAAGAGACCGTGCTTCGCCAGGGTGAGTTCCCAGTTGTGGTTCAGCTCCCAGGGTTCAGGGCCAGTGCGTGCATCAAGGGGCACAGGAGTTCACAGTCTTTAGGCACTGTGGATGCAACTCGGATTGCCATATTGGTTCGCTCCAACAACCAGCGCTCCCGGCTCAAGAGCCAAGGCATACAAAGCACAATCCTCACTGTAGCAGAAGCAAAGGGTTTGGAGTTTGAGTTGGTGGTCCTGTGCGGTCTTCTCGCAGACAACCCAAACATTGCATCATTCAATCTGGCTGACAGACGGTCAGCAGAGTCGAAGATTTCTGGCATGGCCATGGCCGCGGGTTCTTTGCTCTATGGTGAGAGCGCCATTGCCCGAATGTCCGGTGTGGCTCATAGGAAGCTGTGTGAGGTGGTCTTGGCCATACCTGAGTTGAAGTCGCTCTATGTCGCAATCACACGAGCGCAGTGTGGATGTGTGTTCTTGGAAACTGATGGTGACATGGGCCGCTGGGCACCCCTTCTTCGGCACTGGCGAGATGAAGGCACTGTGGAGCTCTGGTCAGGCCTACGGGAATACGCGCTTGGAGCTGCACCTGCAGGGGCCGCTTTGCTGTCAGCACATGCACCACAAACTATATTGCCTGAGCTTGTGTCGGAGTTGTCACCTGCTGAGATGATCACGTGGCTGCAGAGCGAAATAACGATCAGAGAAGGTCGAGCGCAGAAACGCGCTCGTGCAGCCCTAGGCAAAGAACTGCATCGCTTGCGAGACGGCGGCCAGGTCAACCAAAAATTCAAACAGATCTTGCTTCAGGAACATGGAGCCACACCCAGTCGCATGCCGTCGAATGCTTCTCGCCATTTGGGGAACATGGAGCCACGCCCAGTCGCATGCCGTCGAATGCGTGTCACCATTTGGGGGCCGTCGAATGCTTCTCGCCATTTGGGGGACGCCGAGGCACCCAGGACAGAATGTAATAAGACAGATGAGCTCCCTTCCATGATTCCAGCTTTGCTTGGCCGCTTCACCGTAGAACCGCCGAGCGATCCTTTCAAGCTTGTAAAGGATATGCAGGCACGGGCTTCTGAGTTGTTCGCCCATGCAGATGACAATTCTAGAGACCGGTGGCCTGTCTTTGGAGAGGCCTGGCAAGCCTTCAAGCAGGCAATTTCGCTAACTGATCTGATGCTGTCTTCCCAACTCCAGCATGGCGCACTCAAGGCAGCACCCCAGACGGTGCTGAATGACGCGGTCTGTGACAAAGGCATTTACATTAGTACTGATTGGTTGTCACAGGTTTGTTCAATAATTCAGCTCATTTGCCGAGGCACCTCCTGGCGAGGAAGTTGGACCCTAGCATTGCTCCAGCGTTTGCCGCTTTGGGAGTACATTTTTGCTTTTTTGGCTCCTGTTGGCATTGATGTTCACAACATGGTTTCCCTCTGTGTAGAGCGTGTCTGGGAACACAGCACAATTCGTCGGGACTTGGTTCATAAGGCAGTGCTGGCTCGTGCCTGGCATTTGTTGTCTGGTTCTCGCCATGACAGTGAAGCTCATGGACGGGAAAGCCGGCTTTTAGCAACTCTATGTGATACCCTTTTCCAGTTGGCGCGTGAAGCAAATCTTTGTGATTCCATTTTCCAGTCGGCACGTGGACAGCACCGTGTAACGTATGTCATTACGCACAGCACTACAGCCAGAAGCGCTAAAGAAGGCGGCAGTGATGAGTTGGGGCAGTTGCACAAAGGTGTTGAAGTTACGGTGGTCGAGCTAAAGCAAGGACCTCAGCAGATTCATTGTGCACGTATCACTAAACCATTGGATGGTTGGTTCACTCTTGATGATGCAAGCCTTGGTATGAAGTGGGCAGAGCCCAAAAGCTTATTGCAGGCCACCGACAGCCTCAAAGCATTGCGCTCAAGTATGGCAGAACGTGCCGATGCATGTGCAGAAGCAGGGCGAGCCTTTCTAGCTGTGAAGCAAGAGCGCCTGGCAGCTGAGGCATTCACCGAAGCAGCAACTACTGCTCGCCGCGCAGGAGAGGCCTTCAGAGAAGCAGCAGGTGCCGCTCGCGACACTGTGCAGTGTGAAGGCTTGATGTTGGAACAGAAGGAGGAAAAACAAATGATGTGGAAGGGTTGGCTTAGCCATGACTTCATCATGCAAGTGACAAAGGTTGCTTGTTTGGATGCTCGTGCGCACTCGCTTCACGCAGCTCGCTGTTGGGCTCTTGTGGTCCATTCTGAAAAAACTTCTGGGAACAAAGGTGCTGTAGAAGCGGCGCTCATTTCATGCGCAGAGCAGCTTTGGCGTGCTGCTCGTGCACCTGCAGCTTTAGGAAGTGCTGCGAATTGGAAGAGCAATTGTTCCAAAATGCCAGCACTTGTGCTGCTGAGTGCCGGGTGGTTCACGGAACTCTGAGCAGCACCTTGGTCCACCGGTGGACTTGATGTCAAACACATGCTCTCAAGTTGCGGTTCCTGGTACGATTACGCGTGTGGTCCACGACCGCGGCGAGTGCGTTGTACATTCAATGGCGCATCAAGAACCTTGTTTTCACTCTGACAACTTGCTGAGCACAATTACCTATGGAGTACTTGCGAATCTGTTGATGGAAGTCTGACTTTCAAATACTTTTTTAAGCCCAGCAACTTCGTGCGATCAACCACACTGGGTGCATTCAAGCAAGGGGGGTTCTTTTCCTGTAGGACATTGGTGTGATTGACAAGACCTTGCACTTGATTGCAGCAGCAGC
>transcript_HQ_CT_transcript100271/f2p0/1592
GGGAAGAAGCTTGCATGAAGTTCAGCAGAACAAGGCATGTCTTACGAGCAAGGGATATCATGAACTTGCTCAGCTTGTACCAATGCATGAACACCGCCGAAGGTTTGTGCAACAAAAGTGAGTGCAAGGTGAACTTTCAATGGATAAAGAACACTGCCGAAGGTTTCTGCAACAATAGTGAGTGTAAGGTGAACTCTCAATGGAAAAAGACAGCTGAAATGTATGAGTATACCTCAAATGCCAACCCAAAGATGAGTGAGGTACCTGTGAAGGTGTTTCCGCCTTCACTGCACCAGGAAGGTATGACGCGTGTGGTCCCATTTGACATGTCCAACGAACTTCAGGTCGATTACCCTGCTACCTCTCCCAACCTGCTCGCAGGTTTTGTACGGATCGTGGAGGGTGAGCACCTGAATACTGGCATGAAGCTGGCAGCAACATCACAGGCATTCTATGTGATCCGAGGAAGAGGCACATCCCTCACTCGAGCTGGTGAAATCGAATGGGCTGAAGGTGACATGTTTGTGCTTCCATACCTTGGTGACGAGCTCAAGCCTGTCTGCATGCAAGGCGGTCAGTGTGTGAAACATCGCTGCATCAAGGAGCCCAAGTTTGGTGGCTGCGCAATCTATTGGGTGCACGACGAGCCTCTTCTTCAGTATCTTGGAGTCAAGCCTTCAGAGAAGCGCCGATTTGAGCCAACCTATTATCCAGCTGCTGATATGGCACAGACTGTGCATAACATAACGAATGTGGGGGAAAATGGGGTAGTGAAAAATCGCCGTGGCATATTGTTGGGAAATGCCGCAACTTCTCAGACGCGTACAATGACACCAACATTGTGGTCGCTCTTGAACACAATTGGTGCAGGACAGCACCAGCGACCCCACAAGCATAATTCTGTTGCCCTTGACCTCGCAGTCCGAGCAGACGGAAATGGGACTGTGTACACGAAAATGGGACGTGAACTCAATGCGGATGGTGATATTGTTGATGCTGTGACGTGTGCTTGGGCAACAGGTGGTGTGTTCATTACTCCACCTGGCTGGTGGCATTCTCATCACAATGAAGATGGTAAGGATGCTTGGGTGCTGCCTGTGCAGGATGCAGGTGTTTACACGCATCAACGCACCCTCGACATCCGCTTTGCTGAAGAGGAAGCCTTACGGATGAAATCTGGCAAGATGCGGGGTGCAACACTTGACCCGAACACCACTAAGCTTTCTCAGAACCTGTATGAACCAACAGGTTCTGTCCTTGCCGGTGCTGTGGCCTTTTGGGATTGAAAGCGAGAGGGGCTTTCAATTCCAGGGCCATCGACCCCCAATTTTCGCAAGGACTCAATTCACTTTGGATTATGTTCCTAATTTGTCTTGTCGCCCACGGACTCTTGCTCCTAATTTTGCATGTCTTGAGCTGAGATCAAGTTGCAGGGCGACAAGGAAATCTTCACTGCTGGTTTGTCAGTAACTTTTCAGAGCCAGATATCTACACTGGCAATAATTAAGCGCCTCTTCAGGACCCAAGGTTTTCCCACAGTATACAGATAATACAGCACATACTGTTTTTGTCTTCCACCATGGTACAAATCG
>transcript_HQ_CT_transcript100274/f4p0/1579
CCAACTCCTGCGAGACAAGATGTTTACTGCGGTGCGTGCACAGACGACTGCCATGAAACCTGGTCTCAGATGCTTTGGTGCGTCTGTACCAGTCAGTTCACCGCAATCCATGAACCACATCATCATGAAAGGAAATATGCCAATCACAAAGCCGAGCGCGCCCCTGATTATTAACATGGAACGTACTGCTCCGAGACTGAAAGCAGAGCCAATTGTAAGCCCATCTGTGTGGACAGGAGAGGATCTGAGAAAAGACCCTTGGTGGGGACACAAGCTCAGTTCTGATGAGATTGATGATCTATTTCAAGCGACACAGAACGCTAAAAAGACGGCAGAGTGGATCCTGCCAGGAATTCCAGAGAAAGTTCCAAGAGATGCTTTCCCCCTTGGTCCTGGAATGGTGCAGAAGCTTGCAGATGTTCGTGAGCAACTTGAAAATGGCAAGGGTTTAGCCATGTTCAGGAATATGCCGGTGAATGACGCACGATTCACTGAAGATGATCTGGCCGTCATGTACCTTGGCATTTCTGCCCACATTGGGCACGTCATTCTTCAAAGCTCGTCAGGCTTGCGCTCTGTCTCTCGAGGATATGGCTTGCCTTTGGGAAGAATCCAGGCTGAAATGACTGGAGAGACACCCAAGGGCGGCAAGCAAACAAACAACCACTTCCGCTTTCACACAGACCGCTGTGACGTGATTTCTCTTCTGAGCATCCGCACAGCACCCAATGGAGGTGCGAGCCGAGTGTGCTCAGCGCCAGCCATATACAATGCTTTGTTGGAGCGTGATCCAGAGTTGGCCCAGACACTCACAGAACCAATTGACCGTATTTGGGAAGGAGAGAATGGTTACTTTCGCTTGCCAGTTATGGGGCTGACGCCCGATGGCAAGTTCACCACGCAGATCTCCCCATCATACGTTGAGAATGCTCAGTTCCTCGAGAACACAGTTAAAGCAACACCAACTCAGATCCGTGCTCTTGATGCTATCGAGGATATTGGGATGGAGTTGGGTGCTGAGTTCATCTCGAAACCAGGCATGATGTATTTCCTGAACAACCACCAAGTATATCACGGCCGCGGAAGCTGGTCTGTCACTCAGAAAGAGCAAGAAGGAGCTTGGGGAAAGCAGGGGCGGCTGCTGCTGCGCACCTGGATTTCACCTTACAACAGTCGTGCACTTCCTGACAACGATATGTATCGTTTTGTGTGGGGAGACGTTGATGCGGGGATGCCTCGTGGTGGGTATGACCAGGCAATCCAAACAGGTGAGGTTCCCAAGCCTCAGATTCCCGATGATCACGAATACTATGGATTGTATAGCAAAGAAACCCAGCAGCGCTCCATGAAGGAGAACTGCAAAACCCTGCTTGAGTGAGCTGTGCTCGTCCACCGTGCATTGAATGTTTGTGTACCAGCAATTCTGGTTTATTTCTTACTGCACTTTGTGAGTCTGCTGGGTGGAGTAACGGACTGCCCAACGCTCATGCTGTATGAATTCGAGTGGTTTTTCCTATTTTGGCGCGATTTGATGTTTTGACCGTAGACCTGACAGTCACCTCTCAAACTCCACAGTGGG
>transcript_HQ_CT_transcript100275/f2p0/1596
GGGGCTCAAGCCATTCGGCTTAAGCTTCTCTGCCTAGAATCCAACCTACGGCACAATTGCGTCTGAGTCGTACTGATCTTCCAAGCTTCAAGTTCCAGCACGATGGCAGTGCATTCCTTGACACCACCCATGATAGTCAAGATGAGGCCTGCGATGTTCCATTCCAGACACCAACCGTGTCACGCAAAGCTTGTTCAAAGATCCGTTCCCACGAACTTGGATGCAGTGAAAGAAGGTAGAAGCTCAAGCTACCACAAAGTGGGCATGTTTGTGGGCTCAATCATCGCATATCGTGGCATTCGTACTGGTCGCCACCATCGCCGCAGCATTCAGAGTATGAGTGCACGCGGTGGTGAGGAGGCATCCGAGCCATTTTCTCTTCACCCAAAGGACCAGTGGATTGCGTCATTGAACTTAGAAGAATTTGGCAGGGAAGTGCAAGAATTGGGCCGCCAACTTGAGGCAGAACAGGGGGAGGCAGACATTCAGCACTTGCATAAGATTGTCATGTGGAGTGATGCGTGTGCAGTTATTGGTCTCGGCACTATGTGGTTGGCACCGAATCCACTGTCAATCATTGCCTTAAGCCTTTGGACTTTCAGCCGTTGGACAATGATTGGTCATCATTCTTGCCATGGTGGCTACAACAGAACTGACAAGACAGGCCGTTATAGTAGTCGAGGATTTGCTGTGGGCTCACTATGGCAGCGTATCACCGATTGGTTTGACTGGATGCTCCCTGAGGCTTGGGGAGTTGAACACAATCAGCTCCATCATTTCAGGCTAGGTGAGGTCGAAGACCCCGACCTGATGGAACGTAATGTGGAAATCTGGGAAGCTGGAAGCCGCTATCCATTGACATTTCTCTCAATGGCTATCTGGAAATGGGCTTACTATGCCCCAAATACATACAAAGAACTGAAGCTGGCAAAAATGCGACAGGAAGGGCGCCCTCTACCTGATGGTTTTGATCCACAGGCAGGTTTGACACTTGGAGACATTCTCGAACAAGAACGGAAAGGCACAGCACTTTTCTCTGTGACGGAGTTCCTGACCAATGTGATTGGACCCTACTTGCTTCTCCATTTCTTTGTCTTGCCATTGCCCTTGGCGTTGCTGAGTCCTGGCTTTTACTTGAACGCTGTGGCGAACCTCTTTCTTGCCGAGCTGCTCACAAATATTCATGCTTTTGCAGTTATTGCAACCAATCACTGTGGGGAAGACTTGTATCGCTTCGAGCAAGGATGCAAACCAAAGTCGCCCACATTTTTCCTCCGAGCTATTGTCTCGTCCACAAATTTCAGCACCGGCGGAGATGTCAACGACTTCTTCCATGGGTGGCTGAACTACCAGATTGAACACCATGCATGGCCCAATCTCTCCATGCTCTCGTATCAGAAAGCCCAACCGAAACTCAAAGCCATTTGCGAAAAGCATGGCGTGCCGTATGTGCAGGAAAACGTTTTCATGCGTTTGAAAAAAACCGTAGACATCATGGTGCAGAACACCAAGATGCGAAGGTATCCTCAACATCTTGAGAGAATTGAGGATGTCATGGTTTGGAACTCTGATAAAGCGAGTGTGGCTGTTTGAACG
>transcript_HQ_CT_transcript100277/f2p0/1597
GGGGCTCAAGCCAGTTAGGCTCAAGCTATATCTGCTTATCGATTCACTGCACAAAAGATTGTTTTTTTCAGCAATGGCGCCGACCGAGACGGTTCCTTCACCAACTGAAACCCCGCCTGAGGAGGGCAAGTCTTACATAAAGGAGTACTTACCAGGGCACCGGCATGACATTCCCATTCTTGGTGTGCTGACTTCCGCAGTGGCAGACGGATGGTCAGGGCTTGTCTGCGCAAATGCTGCTGAGGAGGATGTGAAGGAAGCCTTCAACAAAATCGACACAAACAAAAGTGGTACCCTGGACAAGACAGAACTGTCCAATGCAATGCGCGATCTTGGCTATTCAGAGAGGCAAATCCAGAAACAGATTGACTACTTGTCCCCTGACCCCAATTTGGAGATTACCTTTGAGCAATTCTACGAGATGGTTTGCCCTGGAGCACGACCTGCACTGCACAATGCAAGTGTCATGGGGATGGACGTGCCCTATCCAAATGCGGAGAAGATTTATGACGTTCCTGTTATTGGCAACACCCTCTATATGACAAACGACATCATCGCTCAGCCTTGTGACAATATGCTGCGCAGTGCCCACAGATCTTTCAGAGACTACTCTGATGATGCCATGGAAGCGACATTCAAAAAATATGACACAAAACATACAGGCCATCTTCCAAGGAAGGACATTGCGAAGGGACTGCGAGGTTGGGGCTTCACAGAGTCTGAGATCAAGCGGTGCCTAGATAGCAATCCCAAGGAACAGATCTCCGAGCTCGAGTTCAAAGACATGGTTCGCGGTGGACCGAAGTTTGCGCCAAGTAGAATCAACTACGTCCCAGGAGTTGGTGCAGCGTTTGACAACAACATCCAGCTGGCTGAGGATTTTAGTACAGAAGATCTGCAGGAGCGATGGAATCTTGTTCGAGAAGACAATGGTATGCCCGCGAAGCTGGATAAGTTTGAGGTTGCGGAGGTGCTCCGCTCACTTGGCAAATCTACGTTTCAAGTGCAGGAGTTCATCGATTTTATGGAAGAAGAAGAGATCGACTTCCCAGAATTCCAGGTGTACATAGAGGGCAAACCACGGCCTTACCTGACAGAAGTTGGCGGTTTCGGTGTGCCCAACCCAGCAAAGGTGCATGATGTGCCCATCATTGGTACAGCCACAAAGCTAACACAGGATGTTTGCAGGGACACTTATGATTGGACATTGGGGGCGTGCTTCCGCAACTTCTCGTCCTTGCCTGAAGATGATGTCAAGGCGAAATTTGACGAATTTGACAACAACCCAAAGAACGGGAAGCTCAGTAAGAAAGAGCTACACAGGCTGATGCGTGATCTTGGAAAGAAGGAGTGGGAGATCAAGAGGGTCCACGATCAGATGCCGAAAAAAGAGTACACTTTCGAGGAATTCAAGGAATTCATTAACGTAAGCAAGCCAGATCCACCTGCAACTCCAGAGCCACCAAAGACCGAGGCTGCTGCCTAGAAGCAGAGCAGGCCGGATTGCAGGAGGGGACCAATAAAACGCTTCTCATCATGAACGGTTGACCAAGTTTCAGGATTGCTAGTGACCGATCTACGCAGCATTGCTGCTATC
>transcript_HQ_CT_transcript100278/f2p0/1596
GGGTGGTTTTTGGTTCATTCATTGACCTTGGAGCCCAGATGTTCGTAAAAGGTGGTGTTCCTCGTGGTGAGTTGTTGAAGCTGCTCCGGATCGTTCGATTATTCAAGGTTCTGAAGGTTCTGATGACTGATACCATGAGGGCACTGGCTGTGACATTTGTGCGGGCATTTGTCACCATCTGTATGGCTATGATCCCGACGACCTTGCTTATTTATTGCTTTGGCATGCTCATGAGGGTGATGATGGCACGTGACTTCGATAACGCCGACCTTCAAAACACTGCTAAAAAGTACTTTCATTCTTTGCCTGTCTCGATGTTGACTCTCTGTGAGGTTATGTTTGGAAACTTTGCCTTTTCAGAAGTGATCACCTTTCCTTTAGTGAAAAGTGGCGTCTCACCACTAGCAAGTTTCATGTGGATCAGTTTCGAGATATGTGTGCAGATCCTGCTGCTGAACTTCAGCACAGCCATGGTTGTAGAAGTGTCTGTCAGAATGGGGCGAGCTGATGATGAACTCATTGCTCGAGAAAATATGGTGAAACATGTTCTGAACATTGCTCACCTTCGCAAGAATTTTGTTCGACTAGATAAAGACCATGACGGATTCCTCACATTAGAGGACCTCCAACAAGGACTCGAAAACGATCTGGAGCTTGTGAAGCTATTGGGAATAGAGTCCAAGGACGTCAAGTATTTATTTGAAGTCATCGCCGGTTCTAAAGATGCTAAGCGCATTTCTGTGGAAGATTTGTTTTCGGCTGTGGTTACAACCAGGGGAAGTTCGCAGTCAGTTGAGATGATGAGCTTGGTTTTACAGACCAAGCGCCTTGAGAGGGGGATTCGGGAGATATCAGAAAATGCCGCGTCCATTGGCAAGAGGCTCACAATTTTGCAGCAAGAGCAGGACATAGTTGCAGCAGAGACTCATGATTATCATTGGGGACAATCTCTCCTTGATATGCGTCGACTGCAAGAGGAATTTCACAGGCTCTCAGAGTTCATCATGAGTGTGGATGGCAAGAAGGAGCCACAACCAATGTCTGTTGCAAGCTTGAAAGAGAGTTACGCGGCATATGCTGCTATACAGCGCTTGCAGGAAACAATGGAACAGGTGAGGCATGCGGCCAGCAATGAGAGCACAGACGTGCGCCACACTGACAGCGCAGACAATTTCATGCAGAATGTTTCCCAGGAGTACATTGACAAGTTCCGGAATGTTGCAGAGGAGGAGGTACAGAGGACGCATACGGAGTTAGTACAAATGCATCGGCATGCGCAAAAGCTGCAAAGCAATAATGGCAGCAATAACAGCGGCATGGATGCCGCACATCTTCCTGTGGACACATCCTTGGCACGGCAGTTAGATGCTTGATGGTGAGAGCGATTGTAGGATAATCATTTAAGTGATGTCGGCATGCTCTTTGGGCAGCACGTCTGAGCAGAGTTCCGAAATATTCCCCACGGTCGTTTGGAAACCTGAAACTGGTTCCATTACTCATGGCTGGCTTTCACAAAGTATGTCGCTGTTCCTATGAGTGGTCCTCTTTGACCTTCACTTGAAATTGGAGCTGTCAAACATTCTGAAAATGTGCTTC
>transcript_HQ_CT_transcript100281/f5p0/1583
GGGTTGTCCAACATTTTCCTCCTTATGTCTCCTGATGAAGCAGGTATTGTGCTCAGTGCCAGTGGGAGACATGGCACACCAACTTCAGTGCCAAAGCCGATGCTACCTTTCAATCCGCCTGCAGCTGTACAAACATGGTTAAGAAGTGAAGACTGGGAGGCACTATCGAGAGCTTGGGAGGAGGCGGAAGCCCAAGCTATTGCTTGGGCAGAGTCTGGTGATGAAGACCCCGATGCTGAGTTGTGGGAGGAATGTGGCTCCACTTTTGCGACATCTTCTGCTGGAGCCAGCACCAGGTCTCGCCGTCGAAGGCAGAGACCAAAATGGGATGAGGCTTTTCATCTTATTGGTCAAGACAGCAGGCGACCACCACCTTTACGCAGGTATTTCGACCCAGTATGCTCAGAAAGCTCATTGCCGAAGCACGTTGCAAGCCCCGAGTCAATGGCTCGACCATATGGTCTCAAACATCCTACTTCAGAGTCATCAGTGATGAGCAGCTCAATATCCAAGGCAAGCATCGCCAGAAAAGGATGGTGTGACACCTGGAATCAGACAGCGTCCGTTGACAACGACATGCTGCACCCTCACCTCCGGCATTACTTCGATAGGCGTGGGCTGGAGGCATCATACCGTGTCCGTCCGAACCTGGACAAAGCGAGCCCTGTGTACCGACCCAGAACACCACAGCGACCTTCAACAAGGGAATTGATTCTCAAGTTCAGCGTCTCCGAGCCATCTCTTTCTGTGAGCAGTGAGCCAGATCCACTTGACTTTCAGGCTCGTGCTGAAGGCAGCATCCATTGGGGAGCACGATGCTTGCAGTATGGTCCCAAGAAATCAGTTCGTCTTCCACGCCAACTGCCTCGAATTCCTTGGGTGAATGACCACCATGTCCGTGAATCTGAAGACAACGCGATACTTAATCCTATGTTGAGGCACTATTTTGATGCTGAGGGAATCGAGTCATCCTTCAGAAATCGTGAACATCACCATGGCCGGCCTTCACCTGATGTGCTCAGGAGCAAAGGTAGTACGCTGTCTCCGACGAGGAAAGGCAGTCATGTTCCCAAAGGCTCCCAGTCACAGAAAGAGAGTCGTGTACTCAAGCGCCGCGGGTCTTCCGTTCCAAGTATCACTGGCACCCGTGCGAGCAGTGCTTCGAGTAGCACTCCTGGCAATCTGCACCACCAAAGTTTCACTTTCAGTGGTCTCAGCTCTCCCAGCTTGTGCGATGATTAACAAAGGATGCAGGTTCTGTGGCCCAGCTTTGCCCCAGAGCAGCTGACACATTTCGACCTTAACTTCCGTTTCGTGCTCCACACGATTTAACTTGAGCAGCACCAGCCTGAAGCAATGGATGGCTGCAGCAATGATGGCTTGATCGCTCTCCAGCACACCCCGATTCGTGTTACTGATCATGGTAAAGCACACACTTGAGCCCTCTTTGGGATGCACTTTCAACTGTTTGATGCCAAAGGCTTATCATCACCACATGCGTGGGCATTTCACACCCATGCCCTCTTCGCAATTTTGCGGGGCACGGTTTCCGAGCTGACCGCGACATGCTTGCGCAACAAGCC
>transcript_HQ_CT_transcript100286/f2p0/1603
GGAATGAGGAGATCGATGTCCCTCACAGGGGTGCTTGCAAGGACATCAGTGTGTTCACTGAGAAGGTGCCCGTCATTCACGGGCTAGAGAAAGCCAAGTTTGGACCTTGCCGAACAAACTCGAAGGAAGAGTTCTTCCATGAGGGCCTATTTGAAGCAGGATCAAGCGACCGAAACAGTAGACGCACATATCTTCCGGACGACATTTCCGAAGCCTCTAAAGCCTCTAGCGTAAGCGGTACTTGGTCGGAAGAGTCAAGTGTCCAACTTCAGGAGAGACCAAGGCAAACTGTTGAAGAGGGTGCGTGCTACACGGGCCAATGGCGCGGAAACTTTCGCCACGGACATGGTAAAATAGAAAACCATCGTGTCGGCACTTATGAAGGTCAGTTTGTTGATAACAGAGTCAGTGGCGAAGGGCGCTTTGTCAAGCTGAACGGTGATGTTTATGAAGGCCAGTTTTGCCAGGACCAGGCGCATGGAGAGGGCACCTACTTGCATAAAGACGGCCGCTCATATGAGGGCCAGTGGGAGGAGGACCTGAAATCGGGCCAGGGTGTAGAGACCTGGCGGGATGGTTCTTGCTTCCAAGGCGAGTACTTGGAGGGTAAGAAGCATGGTTATGGAACATACAAGTTCGCAGATCGCTCTGTATTTTTGGGTCAGTTCTGGCTTGATGCCATGGATGGTGACGGACAATATGTTCATGTTGATGGTCGAACTTACATCGGCCAGTGGAAACAGAGCAAAATGAACGGTGAGGGTCGCATGATCTGGCCAGATGGTCGACACTTTGAGGGCCAATACAAAGATGAGCAGCGCTCTGGGCATGGAAAATTCACATGGCCTGATGGTTGCTCGTATGAAGGCCAGTGGTGCAATGGCAAACAGCATGGAAGTGGATCCTATTTCGATGCTCATGGACGGTCTTGGACTGGGGACTGGACCCATGGCCAAAAGGTGAAACCGAACCATCCTGGAGGATCCCATGAATTTCAAGCCTCCAACGGCTCCGGCAACCTTGGTGCCATCAACACATCACCAGCAGCTTCACCATTAGCATCGCCGAGAAGCTCACCACGAAGTTCACCACTATCATCACCAAAATCGTATCTAGGCAGAAGTCCAAAATGAGACAAAGGTGAACCTGTCAAGAGCCAGCCACAAGAATCCAACATTCCGGCTTCTTCCAGTTGGACGGTGGAAACACATGGGTCATCGATGAGCTCTAATTATCTTCCTGCGACCCAATCAGCGGGTGAACAAGGAACAGCAAAGGTGGTAAAACGCTGAAGCCACCTGAACTTGTCCATAGCTGGATGAGGCCGCTCCATTGTTTAGATTTTTTCTGTGGCCTCGTTCCATTGCTGTTTTATTGAATGATTCGCAGCTGTATACCCTTGGTCACGAGGATGATGTGGTGGTGGTGCAAGCTTTGCACTTTCCACCTTTCCTCTCCATGAAGTCAAAAACATGCAGTTGCAATTCACAACACCCTGCTGTCATGTGTGAACATGGCAGGTAGGGTACATTACAATTTGAACCACCCGACTTTTACAGCTGGCTTTTAACAAGCCTATGATGGGACCTCATTTTGCTGCCTC
>transcript_HQ_CT_transcript100289/f2p0/1593
GGGGCATCAGCTCTCTCTCCCAACGAGTGGACGAAGTCTATGGCAAGGACTATTTACGCGCAGCCTCAAGCGACGTGTCGAAGAGCATCACTATGCAATCTCGGATGCTCAGAAGCGTGTAGGTCAGCTGGAAGAGCAATTGCACATCAAGAGCGGCAACGTCTCAGACGTGCAAACTCAGCTTGAGGCTCTGGAGATTCGGCTCACTGAGGTGGCCCTTCAAAGTGCTCAGAATGAGGCAAGCAACTCAAGCCTAATACAAAAAGGTGAAGACGAGCACAAGCGGTTCGTTGAGATGACTCAGGCGCAACTCGCAGAGATGGAGAAAGAAACTTGTCAAAATGGCCATTCTCTGAGGGATCTGCAAGGGAGGACAGAGATGGAGTTCGATAACCTCGGAACACAGGTAGCAGAATTGGCTAACACGAAGGCTGACATCGCTGACATGCGGCAGATGGATGTGGCCCTCCGAAAATCCCTGCAGGAGTTGGCCAGACAGGTCACCTTCATTCAGATGGCCCTTGTAGACCAAGATGGATTGGACCCTGAAGACCTTGGTCTGGAGGCGCAACCTTCAGTTGCATCTGATAAACTACACGATTCTGGCACTCTTTCTCCTCTGGCAGAAGCGGACCCAATTGCAAGTCAACCACAAGAATTAGGAGCGCCACACAGCGTGCTTCAAAAATTGAACGACCTGGATAGACCGGTTAGTCCAGATAGCAACCATGGACAGCGACAAGGTGGTAATCAAGGACATAACAAACTGCACTCTGCGCGAAAGAAGCAAGCTGAAAGACTGTTTGATCTGGAGCTCAATTTGGGACGCTTGCAGACTCAAGTCACTTGCGTTGTGCAGGCTCTGCAATCCAAGGCTGACGAAAGCTCCATGCTGGAGATGGACACTGTCATGGGGCAGATCCGTAATCAGGTGCACAGCATGGAGGAGGAAGTTCACAACAAAGCTGGCACTGTTGACTTGAAGCAGCTGAACGGAGACCTATGCGGAGTGCAGTCTCAGGTTGTGGGCTTGACAAAGACCCTCAGGGAAAAGGGAGATGCGGATGAGGCTTTGAAGACTGTGTTGACATCAGTGGAAAGTACTCAAAAGGAAGTCGCAACCATCAAGGAACTTGTCAGGGAAAAGGTGGGAACCAAACAATTTCAGACTTTGCTCGAGTCCATTGGTATGGTCCGTACACAAATGTCTAGCGTGGAGAGGCTGGTGCAATCCAAGGCAGAAACTCAGTTTATGAACGACCTGGGTGGGACAGTTTCACAACTTGAAAGGAAACTTACAGGTATCGAATGCCAGACAGCTGAGATTGCAACAAAGCAGGAAGCAGCAGAAGAAGAAATAGCGCGTGTGGCTCATAGTAAAAAGTCAGGCAGCTTGCTCGCAAGAGCAACTACCTCACCGGTGCGGAAGAAAGGCTGAAACTGTGTTCATAGCTTCTGCCAGGAGGCATTTTTCTGTGCGGTGGAACGTTCGAATGTATAGTGCAGAATGGTAGGGTGAGCAATCAGAAGTTGATAGCTGCGTTTCAGCATCAGCTTAGACTTGTCATCCCTCCAAAACGTGTCGTGGACCCT
>transcript_HQ_CT_transcript10029/f3p0/4359
GGGGAGCCTGGAAGCGTTCCAAGTGTATTGTTGCACAGCAGACTTGAGCAGCCAGCTGTAAGTGAAAGCCTCTCCAGCTCCACTATGATACCTAATGGCTTTGCTCAGGTACAGAACACAGAACTTGAAGCTCGGAAGACAGACTGTGACCAGTCTGGGAAAGATGACCTGATCCTAAACATGTGTGGTGTTCAAGATTTACACCCATGCTCTGTCGACATGCACTCAAGATCAAGGCTCCACTCAGAGATGATAGATTCCAGTCCAAGCACTTCCACAAGAGACGAAGAATTTGTTGATTGTGCTAATGACGAGTTTGAGAGCTGCTTGACTCTGCATCCTTGCTGTGCAGAGCCAGGCTCAAAAAGCCTTCATGAACATGAAGTAGCTGATGACATGAGATGCAACAGCTTTTTTCCAGACGGTCCCGGAGCTCTTGATGGTCAGACAAACTTTTTTTCCGAGACATGCGCATCTGTGAGAACAGAAGATGTTGCTGACAAGCTGGCTCAGACTGTCCCCGAGGAAAGTCAAAAGCATGAGGATGTGAGTTGGGACGACACCTCGGCAAGCCAATCAGTGGCTACAGACTTCCATGTTTCAGAGAAGGGAAACACTTCCACAGCAGAGGTCAATCTGACCCGCAATCCACATGTAGAGCTTGGTGATTCACATCAGGGGTGTGTTAGTATACTCAAAGATGCGCACAGCAAAGCAGCAAGTGCCAGCTCTTCGACTCCAGAAGCTCTTGATAGTCAGACACACTTCTGTTCCGAGACATGCACAACTGTGAGAACAGAAGAAGTTGCTGACAAGCTGGCACAGACTGTCCCCAAGGAAAGTCAAAAGCATGAGGATATGAGTTGGGAGGATACCTTGGCAAGCAAATCAGTGGCTAGAGACTTACATGTTTCAGAGGAGGGAAAAACTGCCACAGCAGAGGGCGATGTGACCTGCAATCCACATGTAGAGCTTGGTGATTCGCATCAGGGGAGTGTGAGTACATCCGTAGATGTGCACAGCAAAGCAGCAAGTGCCAGCTCTTCGACTCCAGAAGCTCTTGATAGTCAGACACACTTCTGTTCCGAGACATGCGCAACTGTGAGAACAGAAGAAGCTGCTGACAAGCTGGCACAGACTGTCCCCAAGGAAAGTCAAAATCATGAGGATATGAGTTGGGAGGATACCTTGGCAAGCAAATCAGTGGCTAGAGACTTACATGTTTCAGAGGAGGGAAAAACTCCCACAGCAGAGGGCAATCTGACCTGCAATCCACATGTAGAGCTTGGTGATTCGCATCAGGGGAGTGTGAGTACATCCGTAGATGTGCACAGCAAAGCAGCAAGTACCAGCTCTTCGACTCCAGAAGCTCTTGATAATCAGACACACTTTTGTTCCAGGACATGCGCATCTGTGAGAACAGAAGATGTTGCTGACAAGCTGGCTCAGACCATTACCGCGGAAAGTGGAAAGCATGAAGAGGATGCGAGTTGGGAGGATACCTTGACAAGCCAGTCGGTGGGAGCAAACTTCCAAGTTTCAGCTGATCGAAAAGTTGCCAGAGCAAATGACAATCTGACCGACAATCCACATATAGCGCTTGGTCATTCGCATTACGAGGGTGTAAGTTCATCCCAAGATGTGCAGAGCAAAGCAGCAAGCGCCAATTCTTTGGCAGCAGCAGCTTCTGTCTCTGCGCAATCGTATCCCGATCTGACATCCATTGGGACCAAAGCAGAGGACAATGTCTGGTGCACCATGCATTTCCAGCATCGATGGCGATGTCGTCAAGATGGTGTCCACCACGAATGTGCACAGGGGAACTCAACAGAGGGAACTCGAGTGCAGAACGCAGCAAAGCGCAGGAGAGGAGATGAGCAGCCAGGTCCAAAGAGACCAGATGATGGTGATGTTGGTGATCTTGATGATGAGGGGTTGGAGGACCTCGAGTTCCAACGGATGGCTCAAGAGTTGGAGGATGAACGTAGAGAGCTGAGGGAAGACTTGCATCGAGCTAAGCGTGGGACGGATCAGGTGACGAAAGAGATGCAGTCTGAGGTTGAAAGCTTGCTGCGAGCTTTTGGGATCCCATTTGTTCATGCACCAGCTGAAGCTGAAGCGCAATGTGCCTTCCTGGCAGAAGCCAAACTAGTGGATGCTGTTGCCTCTGATGACTCTGACACACTCGTCTTTGGAGCACCGGAAATTTACAGGAGACTCTTCTCGGAAGATCACATGGTTGAGTGCTATACTTCTAGTCGTCTTGAAGAAAGACTTGGTTTAGCCAGGGATGATCTTGTGGTCCTTGCCATGCTTCTAGGGTGTGATTATACTGTGGGGGTGCATGGAATCGGGATAGTAAACGGACTTGAAATTCTTAACGCGTTCTCTCCTGCACGCTCGGGTTCTCTTAATGCACAGGACATAGGTAATGCTTGGATCAAAGCCCTTGAAGAGCTACAGCGCTGGGCAGCAAATGTAGCTGACTGGGATGAACCATCTGGTGGTGTAAGCTTTGAAGACACCAAGCCTGTTGTTGAGTTCAAGCGTAACCATAGAAAATTTAGAAGGCACTGGACGTTTCCTCGAGACTTCCCAAGTCCAGAGGTTCTGGTGGCCTTCCTGCAGCCTGTCATCGATCGCAGCTTGGAGCCCTTCCGTTGGGCAAATGTCGATGTTGATGATGTGAAGAACCAGCTCATGGCTGCGTCAGGACTTCCAGCTGAGAAGTTTGCAGAGCGGTTGGACCCTGCACTTCGGAGGTACTACGATACTCTCCGACAGCCACGGATTACTGAATACATGGTACCCTCTGGTGGTGGCGACGTTGCGCTGGTGCGATCCACACGCATGCAGGAAGCACTGAGAGGTCTACGGGGAGACGGCTCACCTGAGCAATTGGGATCGCCCTACCGAAAGGGCGGTTCGAAACGCATCAGGTCCAGGAAGGCGTCTGCAGCTTCGAGTGTTGAGCCAAAGCGTATGGCCAAGCGGCGGACTGGTCCGAAGCCCAATGCAAACACTGAGCCACCATGGACACTGCGACAGGGTTCCGGCACTGTTATTGATCTTGACATGGACAGCGAGTAATTTCAGGAGAACTTGCAATCACGACGCAAGCAGCACACGCATCACAATGTCAGCATTAGAGCAAAGTAGCAAGTGCCAATTCTTCGACAGCAGCAGCTGTCACTGCGCAACAGTATCCCGATCTGACATCCGTTGGGGACAAAGCAGAGGACAATGTCTGGTGCACATTACATTTCCAGCATTGATGGTGATGTCGTTAAGATGGTGTCGACCACGAGTATGCACAGCTGAACTCAGCAGAGGGAACTCGAGTGCAGAACGCAGCAAAACGCACGAGAGGAGATGAGCAGGCGGGTACAAAGAGACGAAAAGTTGGTGATGTTGGTACTCTTGATGATGAGGGGTTGGAGGACTTGCATCGAAATGCAGTCTGACTTTGAAAGCTTGCTGCGAGCTTTTGGGATCCCATTTGTTCATGCACCAGCTGGAGTTGAAGTGCAATGCACCTTCCTGGCAGAAGCCAAACTAGTGGATGCTGTTGCCTCTGATGACTCTGACACACTCGTCTTTAGAGCACCGGCAGTTTACAGGAGACTCTTCCCGGAAGATCACATGGTTGAGTGCTATACTTCTAGTCGTCCTGAAGAAAGACTTGGTTTAGCCAGGGATTGGACAAAGGTAATACCTGGATCAAAGCCCTTGAAGAGCTACAGCGCTGGGCAGGAAATGTAGCTGTCTGGGATGAACCACCTGGTGGTGTTAGCTCTGAAGGCACTACGCCTCTTGTTGAGTTCAAGCGTAGCCACAAAAAGCTCAGAAGGCGCTGGATGTTTCCTCAGACTACCCGGGTCCAGAGGTTCTTATGGCCTCCCTGCAGCCTGTTATCAATCGCAGCTTGGAGCCCTTCCGATGGGCAAATGTCGATGCTGATGATGTCTGCGTCAGGTCTTTCAGCTGAGAGATTCGAAGAGCAGTTGGACCCTGCACCTATTGCGCTTTCCGCGAGCCAGAGATGACTGAGTATATAGTACTTTCCGGTGGTGGCGATGTTGCGTTGGTGCGATCCACATGATTGAAGGAAGCACTAAGAGGTCTACGGGGAGACGGCTCACCTGAGCGATCGGCATCCCCACACCTGGGGTGCGGTTCGAAACGCATCAGGTCAAGGAAAGGGTCTGCAGCTTCGAGTGTTGAGCCAAAGCGTATGGCCAAGCGGCGGATTGGTCCGAAGCCCAGTGCAAACACTGAACCACGATGGACAGTGCGACAGGATTCCGTCACTGTGATTGATCTTGACATGCACATCGATTAATTTCAGGAGAACTTGCT
>transcript_HQ_CT_transcript100293/f3p0/1592
GGGCCACTCCTTTGGAGAGATCTGAGTCTGGTGACGCCGTTTCCATGTCTGAGCTGGCGGAGATCAGAGTCCAAGATAAGCTTGCAGGTCAGGATCCTTGTTTAACCAAAACCGATTTGCTGTCACCATCCACTTCGCCTTGGAGAGGCCCCACTGAGTGGATGCCAGCTGATGACATGCTTGCATCTGGATACCAACTTCAACTATTGACTCCTGTGCTGGATGAATCAGGACTTGAAAATTTTGGGATGTACAATCAGGATGCGTGTGTGTGGTGGCAGATGGACAGTGAGATGCTGCCACCGTTTTCATACATTGTGTCTAATGACATGCTCGAGCCAATTGTGCCGATGGAAGAAATGCAACAACATTCTCTTCATTATGAATACGAGATAAATCCGCAGGAGCAGCAGCAGCTGCAGCAGCAGCAGCAGCAGTTTGAAATAGCATCAGACGAAACCACGTCTGTAAGCCAAGACAAGTCATCCGAAGGCTCTTGCACTACAGTGATGCTACGTAATATCCCAAATATGTATACACGCACTATGGTTCGGGAACTAATAGACTCCGAAGGATTTACTGGCAGATATGACTTCCTGTACATGCCGGTGGATTTCAATTCTGGGGTCAACTTGGGATATGTATTCGTGGATTTGATTTCACCTGCGGATGCACATGCATTTATCAACCACTTCACAGGTTTCGCAAGGTGGCCAGTGGCAAGTGAAAAGATCTGTGAAGTGAGTTGGAGCAACCAACACCAGGGTTTGGATCAGCATATTGAGAGGTATCGGAACAGTCCAGTAATGCATGAAATTGTACCTGATGAGTGGAAGCCTATGATCCTGTCGGATGGACTACCTGTGCACTTCCCTCCTCCAACAAAGAAGCTCAAAGCACCCAAAATTCGTTGCCGAGCAGACGGGCCTTTGGCCAGAGGTGGCTCAACAACAGCATAAACCTCATTCAACTCGTGGTTGGCATTCATCAACTACACATGGAGATATCCCCATAGACTGAGCTGCATGATTACATTGGAAAGAGCTGGCATTTTCAACAGATTCCAAGCTGTTCCCTAGCCGCCTATTTTGCCCTTGTCCACATTTGGCTGCAGCTATCAAACATAGCAAGCGACAGGAGTGTTTGATTTTGGCACCCTTCCTTGAAGGAGCCATTCCTTCTTTAAAGGAGCCATTCAAATCAAATGTCCCCCTCATTTGGGTACACCTCAGTTGCTCGCATAGTGCCACTTGCGAGCCCAACAGCAGCTGTCCGTACTGAATGCTTTACTTAAATGTGATGAACCACGGTGCACAGACTGCTGGTTGGCTTTCATGGATCCCACCAGCCAATGGAACTTCATTGCGACAGGCGGTTTCCTGTGTGTTGTACAGAAGGCTTCCAATTTTGGATGGACCTGTTTTGCTTGCATCCTTGTTGCCATCTCTTGCCCATGATGTTCATGTAAGACTTCCCCTTAATTGGTGAAGCGGAGGGCGCTGTAGCACATTGCATCAAGCCCGGGTTTTGATGGACACTACTGGCAGGCAGTAATTATTTGGATGGACAGAAAGAATCAGGTCTGTGATACG
>transcript_HQ_CT_transcript100295/f2p0/1608
GGGAGTCGGCGCAAGTTGTAGAAATTGAAGACTTTGAGGAGACAGTGAAAGAGAAACGTGAGCTACCAGAGGAAAAACCCACTCCAGAAGGAGAAGAGCCAGCCTCAAAGGAAGAGCAGGGCAAAACCAACGATGAGACAGGTGACAAGAACGAGGAAGCCAAGCAGCCAGAGAAGAAGTACGAATGGGTTGATGTTGTCAAGAAAAAGCAGCGAACAAAGCGCACCGATGTGAAAATTATTGCCAATGGTTGCCCAGGCCTCTCTCCGAAGGAACTGCAGGCTAAGAAGGATGAGGAGTCACGGATGCAGGCTGATATGGCCGAGATCATTGAGACTGATGCCAGACGCAACGACCTTGAGTCTTACATTTTCACCATGCGAGACAAGACCTCAGAATCTGGAGAGCTTGGTGAGTTTGTGTCAGCCGCTGACCGTGAGAAGTTCAGTGCAGATCTTACGAAAATGGAAGACTGGCTATATGATGCTGAAGATGCGACTAAGGTCATGTACGTTGACAAGCTCACTGAACTACGAAAGCAAGGGGATCCAATCAAATGGAGGCACCAGGAAAGCCAAATTCGTGGAGAATGGATCGATGCATTATCTGGTACAATTGCCAACTACAAAGCCGCTGCCCAAAATCCTGGGGAAAAATATGGGCACATTGCGACTGAGAAGCTCGGAAAGATTATTTCTGAATGTGAGGTTGTTGCCAAATGGCTTGCAGAAATGAAAGCCAAGCAAGAGAAGCTTTCGAAATGTGATAGGCCAGTTCTGATTTGTGCTGACATGGAAAAGAAGAACAAAGACCTTGCCAAGAGTGCTGATGATATCCTTGCAGAGCCAAAGCCCAAGCCAGCTGAACCAGAGAAGAAGCAAGACGAGCGCAAGGTGGAAGAGCCCAACAGTGAAGAGGGCAAAACTGTAGACCCTGCTGCCAGTGCTGCAGGACCCCCTAATGTGGATGTCGACTAAAAAGAGTCGTCTTAAGCCCACACATCTGAGACAGAAGTGCACACCCAGTTTGTTGCTGCATAATGTTGTATGGGACAACCACTCATGACAGGCCCATCATCCTGTCTTGCAGCACTTGGATGCCAAGATACCCCCCCACAAGGGATTCCTTGAGGCGTCCCGATTTTGATGGAAGTGAACTTTGCTGCTTGCTCGCATGTTGAGAGCAGGGAGCACTGACCTTTCGGTGACATAGTCTCAGACAGAGTAATTCCCTTCACAGGTTCTCAGTGTATTCGTCTTTTGGCTTCAGATGATGACTTACACCAAGGCTTGCCTCAAGTAGAGTGTTGGGACTAGTTGAGGAAAACACGCTCACGTGGTGAACTCCTCCAATCATTCTCACAGATCCCGAGGGAAGCTTGAGTAGGCGAGTGCCAAACATCAAGGGATGCTGTAGGCATCCCTTCAAGCTTTGTGTGAAGACTTGTGCTTTTGTCTGGTCTGCAGTTAGACGAATTTTCCACATTGCAAAGCTGCAGAATTCGTGTCCAATGTACAGAGTTTCTTTGGTGGATTGGTCACTCATCACCAAGTGCTCGTTTGGACCATAGACCCACTGAGCTGCATTTCCACAAAACTCTTGGCAGGT
>transcript_HQ_CT_transcript100302/f2p0/1597
GGGCAAAAAACCCGAGCGAGCTTCAGATTTACAAAGCTTGCAATGGGGCTCATTTGCACTTGGAGGTGTCATTTCTGCTTGTGTGTCTGGCTGGCTGGTTGAAACAGTTGAGGCACGCATGGTGTTTCTTATATGTATCCTGGCAACTCTGTCGATTCTGGTTCCCTCCACGTTTGGATGCTTGGGGGATCAGCGCGTGCTAAAGTCAGAAAGAAGCGGAGCAACATTGACGTGGTTCCGAGAAAATCGGTCGTTGACATTCTGTGCCGTGATCATGTCTTCCGTAGCACTTCTTCTTTCAGTCTTGCAGGTGTTTGTACGCTCAGTATATGCTCGCTTTGGTATTTCAATCAGCTGTGCAATGCTAGTTGTGACTGGAGTGTTCTTTACCCTTCGACGGATATCTCCGAAACTTGCCAAGACTGCTGTTTTCATTTTCTTGAGAAATGCCGCACAGCCGAGACTCGATGAAGCTGTTTTTCAATGGCAGGTGAAAGCAGAAGACGGTCCGAAGTTTACCTTGACATTTCTTGGCTTTGTGGATGCAATCGGATACCTTGGCTTGTTCACTGGAATAGTCTTGTACCAACGCTATCTCACAAATGTATCCTACAAACGGATATTCGGTGGTGCCCAAGTTATTCTGGTAATGGCAAATTTGCTGGATCTCGTTTTGATCAAAAGATGGAATGTTGAAATTGGCTTGCCTGACGAGCTCTTCCTTGTTGGGGACACCATCTTTACAGAAACCATGAGGCGTTTCTTTGACATGCCCATGCTGGTCCTAGCTGCTCAAGTATGTCCACAGAGCATAGAAGCAACTCTTTTTGCCATGCTCATGTCCCTGTCAAACATGGGTGATGCAATTGGCAGCTTTCTTGGTACCACGGTGTTGGAACTGCTGGACGTCACAGATTGTGACTATGGTGGTGACGGTAATATGTGCAGTAACCTGGATGTTGCCGTAATCATCAAATCATTGTGTCGCTGCCTTCCAATACTTCTTATTCCTTTCTTGGTTCCGAAGGGGAGTCCAGCTGCACAGTCATTTGCTTGTGGTGAATCCAAAGAGGAGAGTGCTGCAGCTGGAGGAGGTAACGAAAAAACAAGCGATGCCATTCCAGTGCAGCACTAGGTTTAGACTTCATGTGTTTAAATCCAGGTTCTATGCATACTATCTGATTTGACTCGTGGAAAGATGCGAGTCCACAAAATCAGAAGACAATTCGACATGAGCAGCGGCATTTATAGTAATTGTTGTTGTGCAGCGCGAAGAGGCAGCATTTGTATTGTATCATATGCATGGACATGCCAGAAATTTTCGAGGCAAACCAGACAGGTGGTAGTTGGCACAAGATCTCAAATTCACCTTCTGTACAGACACTGTGTGCTACGCGCACTTGCAGTTTTGGCCAGCCACATCTTTTTATGATGCAACTGTACAGTGACATGGAGGGGCAACTTAGATGAGTGGCGGTTTTATGTTGTACTGGATCCAGCTGAACTCATAAGAAGTGCTTCATATGCACCTGTGCAGTAGGGTGTCGCACATGCCCGCTGCATGTATCAGGTGCAGGACAGTTTCAGAGTTTGCATC
>transcript_HQ_CT_transcript100303/f2p0/1600
GGTATGGCTCAAGCAGGGACTGGTATGTGCAATGCTGCCACAAGGCCAAAGTTGCCGTGTGTTGAACACCAAAGTGCAAGCACATGCAAATTATGAGCGAGAAGGCCCTGCCCGGTCTGAAACACAGACCGCAACATGGATGTTGATAGTTGGGATAGATTATGACAGCACAGACCGCCCACTTAACAGCTCTATCGATGCGAATAACATCAAAAACTTTGCAGAGAGCTGCGGTGTGCAGCATTGCTTGCATCTTTCCAATGAGAAGTGCACCAGGGAAGCAATCCTGGAGTCCGTTCAGGAAGCTGCGCAACAATGTGGACCCGATGACTACTTCATCTTCTACTATGCTGGCTACGGAGCCCATGTGGAGCTTGCAAATGGGAATGCCCACTATTGGGATGAAAGGGACCACAGGATGCTCCCAGGCCGTGATGAGGCATTTGTCTGCGTTAACACAGATGGCCAGTATTCAGAGGATACCATGATGATCGCTTCCGACCTGGCTCACACTGTCACGTCATCATTTCACCCCAAGACGCGCATCATATTACTCAGTGATGGCTGCCACTCCGGTACGATCTGGACGTTGAGCAAGGAGGAGTGGATAGGACGTGAAGTCGTTGCAATAAGTGGCTTTCAAGACCATGATGGGCCTGGAAACCCTGGACAGGGTGGCCTGTTTACGCATGCCCTGTTGCTTGCAGCAGATAAACTTTCCCAGCTTTCATGCGTTGACTGCTCTGTGGGTCTGTTGTACAATGCCATCCTCACTGAAAACACAAATGTGTTTCGCAATACGCAAGATATTGTCCTGGAATGTGTGCCCGGGTTTAGTTCTGATCGCATGGCCTGGCCGCTTCTGCCAAATTCAAAATATCAGGCCCCTTTGAATGTATGCGCTGGACTTACAAGCAAACCAAAAACAAATGGAAATAGTGGCGCGTCGTTCTCAGTTTGGGAGACGAATGATGTAGAAGTCATGAACACACTCGGTGTGACCAGTGGTGTTGTGAGTTGCGCAAGTCGGAGAGCTCTGCTGAAACCAGTGGACATCGAAGAGTACCTTCAGGATGTATTTTGTGGAGACTCGCCGGATGGACACTTCATTGACAATCTACAGGAACGTGCTCTTCAAGCTTGTACAATTTCACAATGCATAGTGCAATGACCGGTGCTTTGCGCAGCAACTTGTACAATGTAACACAATAGAACGCCAATACACAAACACCTGTTCGACGGATGGGAGGGGTGCATGGACCGTGGTGCTCTGCAAGATACTTGTAGGTTTTGAACATTAATGCCTTTGCTGCGCTTGTTTCCCAAGTTCTTTTTTCTGGACAGTCTTTGTCTTGGATTGCATGCTGATGTCGTCATTTTCCTCAGCGTAGTACTATTGATTTTGTTTTTCGTTTACTTTGCTCGCATTTTCTTGTATTATTATGGGCTTGGGCCCATCAAGTTATGTATAGCATGCTGTACCACCTTGACTTGAACAAAGCAAGGTTACAATCGCTGTGTATTTCCAGCCCCCTAGTCTACACGGGCTCAGAAGGATGGGACAAGAGCAGGTGTCCACATTAAAGCTGTATGCCGTGCT
>transcript_HQ_CT_transcript100305/f2p0/1593
GTGGCTCAAGCTTGGTTCAAACCTGGCGTGCACATCCACCATGGTGTTATACTTGAGCGAGCCCACTGATAGTTTGGATGCCATGAGTTCGGCGTCCGAAAGAGGAGAATGTAGCATCTCTGACATCGATCTGTCATGTCATGGTGCACCGCACAAGGCATTCTGGACGAAGCAGGCTAGTCATGCAGAATCAACATACTTACCGGATGAGTGTTCTTTGCCCAGCGTTGAGGGTTCAGACTGGACTTTAGGAGAGGAACTACAGAACCATTTGGACCGGACCATCTTACAAGCTGCTCTTGCGGAATGTGACAAGGCCGTACATGTTATCGATCCAAGGAATCCAGGGCTTCCAATCATTGCAGTCTCCGAGGGAATGTCGATCTTGACTGGATATCATCAGCAAGAACTTTTGGGAAACAGCTGTCGGCTCTTGTCAGCAGATTGCCCCAATGATCAAACCAACATTGCGCGCTTGAGGCTTGCTCGCAGCATGAGGCTCTCGTTTGAAACCATCCTTGTCAACAAGAAGAAATCTGGGCAGTTGTACCGGGTGTTCTTGGTTCTCCGCCATGTTTTGGTGGGCAGTGATCAAACAACTGGTGAGGACCGAGGGTTCCTTCTCGGGGTACAGGTGGAGCTGCCACATGGAGATGAACATGATGACCAGCTCACACTGGTCATGCCAGAACTTTCTGCCCAGACACAGAATACTGCAGATGAACTTGCATTGCGCTTGTCTCGGTTACTCCACAAAAGTCAAGACTCAGGGTTCTGTCCTGAAGAGTGTTCCATCCTACAGGCGCACACACATGAAAACTTGTGGCTGGCAAAGACTGGATTGGGGCTCGCACCTCTGCTGATGATCTCCATCAGCCTTGCGACTTTGGCATACAACCTGCAACGTCACACTCGTCAGGGATCCTCCGCTGCCTCAGGCGGGTCTTCCTGACGTGCATGGTTTTACACGCAGTTGCTGCAGCGCTGCACCACCAGGACATTTTTTAAAAGCACCATCGTGGGGCATGATAGTCATGCTGCACCCTTATGTCGCACATGCTTCTTGGAGTGCTCCAAGGATGATGACATTTTTGAAGTTAGCAAAGGGTTTGTCTGAGGACTCCTCTGCAGCACTAAAGCAAGCCTGGGTGAGTTCGATCCACGCTGTTTTGACATCGAACTAATGCATCAGCTCCTGCCTTCGTTCCACATTTATGAGTTGGGGATTCCCAGGAAAACACTGGCTGAGCCACTTACATTCAGCTTACTGGAGAGCACTTGTCAGAACAGGTTGTCCATCATCAGGCCTTCATGTCATTACAAAGGCGCGACATCACACTGATCGGGTACAAATAAGCGAGCCATCATCCACCAGACAGGTCATCACAAAGTTGCGTCTTGCACAGTGGGTGGCAACTGAGGCAATTGCTCCGTTTCAATTTTTTAATTCAGCGCAGACCCCACGCTATTTATCATGCGACTTGTTTGGAGGAACCTACTTGATCTATATTCAACGATCTCATTCTGAAACTGAGCCTTGAGAACAAGCAGGCACTGACCTTTTGCAGAAAACACTTTGTCTGTTTCTTTCCC
>transcript_HQ_CT_transcript100306/f3p0/1621
GGTGGGCTCAAGAAACAGCTGTTTTAGAGGAAGCACGACCCCAGCCCAGCAACCTTGGGCATTGCGGCAAGGCGATGCGCAAAGGTCGTTCTTCAGTATCATCTTCTCCTGTGCGGCAGTGTTCTGCACCTACCACCAGACCAGCTGCTCAGCGATGTCATGTTGCAGCAGCTAGTTCAACACCTTCCTCGGGTGCTTCCTTGGACAGCAAGTTGGGCAACAGTGGACTACAAGTAGCATGGTGCTCTGGGCAAGGGTCCATGCCAGGGCAATTGCAATCTCACGCAACTCCAACCACCCCTCGAGGGGTGGGCGCACGAACAAACCCTAATACGGTGGTCAGTTCCAGAGCAGGGTGCTCAATTGTCTGCCAGCGGGGTGTTGGCAGCCGATTCGCACCTAGACCAGTTAGGCCTTGTGTTCGGAGCCCATCCATAGAGGACTCGGTGTCAAAAGACATTTTTGCTCGGGACACTCAGGCAGTGGAGGTTCCTCGAACGTCTACGACAAAACATTCGGAGGTGTATTCCCCAGCTGCCCCACAAGGTCGTCCTTGTATGCGAAAGTCTCGCAGTCTGTCAAGTAAAGGTGCTAGATACGACTCTGCTGCCCCATCGAGGAACTCATCTCCCCGAAAACAGAGGGAACCATGCGGACACCAGCAGCCGAGTACCCCTGGACGCACGCCACGCTCTGTTCGATGGGAGGACTCCGTTCCACAAGAAATGCTTGAAAGTCGTGTTCACATGTTGGAGCAGAAAATTAGGGAACTTTCAATGCACAGCATGAGCAAGTTTGAGGACAAACCTGCAAGACAACGGGATCGCGAGCACCTCCTACAGTCTAGCCCTATGAGAACACCCAGCTTCGATGAGCTTGACATTGTAGAGCCAAACGCACCAAGCCTCCAGCGGCACCAAGACAAAGGGGGATCGCTTGCCACGAAACAGGAAAAGAGCAAGACTGTGTATCCATCGGAATCTTACCCGGCTGAATCTCCAATTGATAGGTCACTTGAGTGCTCACCCGCTTCACCTGCGCCATCCTGCATGATTGCATCACCCGACGGAAGGATAGTGTGTCCCCTACAGAATTTCGCACCGACTGGGAGCAGTAGTCACCAACGGTTCCAGAGCGAAGAGCTCCAAGCTAACGACGAAAACAGCAACCCTGCTGGCGTAGAACTGGCTGCGGAGCTTGAAATACTCAAGGCACAGGTTGCCAACCTCAGTTTGGAGCTAACAGAGTGCAAGCAGTCAAAGTATCAAGTTGAGAAAACTTTTCGTGAGACCACGAAAGAGTATCAGAAGTCCATGAAGACCTTGCTCGGCCAGCTAGAAAAGGTAGCAGGAAACAAGGTCAGTGGTCAACCTGCCCAAAAACGGCCGAGCAGCAACAGAGTTAGGACTCCAAGATAATGCAGTTCACCAAAGCTATGCACCTGCTGAGGAAGGACCGAGGGTCCACGCTGTAGCGAAACGGAGTATTCTGTGAAAGCCAGCGCTATGGACTAAACAGGTCCACTGCTCAAGCGAGACGGAGTATCCTGTGACAGCCAGCGCTATCCAAAGCTTGACAGTGGAAGGCAGTGGAGCGGGAAAAATAAAACGCCTTCAAGGGT
>transcript_HQ_CT_transcript100308/f2p0/1600
GGGGCACCCGGTTGGCATCTGGCAGCGATGACTGTACCATCCGTATTTGGGATGACCAAGGAGCCCCCATTGAGCGTCTGAGGACCCGACATTGCTTCAACATCTTTGATGCCCAGTTCAAGCCGAACGATGAGAGCATCCTCGTTTCATGTGCAGCTGACGGTGGGATCTGCATCACGCCTTCCCAATGTTCCAGCAACTTGGGTTCGCATGGGAGCCCAAGCAGGATTGTGTGGACTGCTCGGTCTACGATGGCACTCAAACTCTCGATACGGCCTTCTGATCCAGAGGTGGTGCTGTCTTCGTTTGGTGATGGCACTGTGCGGATCTTTGACCTTCGAGCAGCAAGGCCTTTGGTGAGCTGCTTGCCAGTTGTCATTGATCGTGGACGAGCAATCGTGGTTGCTGAATTTGCGCCCTGTGGTGATCTCATTGCTGCCGGCATGGACGACTCTGTTCGCCTCATGGATGTACGAGCAGCTTGCACAGCAAATCGCAGCGTGCAAACTGTGAACATGCTGCGTCTGAAGCCTTCAGAGCAGGGGACCTGCGGAGTAAGTGGCATTTGCTGGTCCACTGGTGGACGTTCGCTTCTTGCCAACTTCATGGGAGGAGATGTCGTTTTGTTCAACACAAGTGAGGCCACATCGCAATTGTTGCAAAGGTCCCCAAGGGTGCAAGAACCTCTTGCCGGCTCGGTCACTGCAACCTCCGTTGTGCCTTCCGCTCCTCAGCAGCTTGAGGACAGCGGAAGCACCCTTGGTCTCGAAAACATTGAGGCAAACCTAATGAGCAGAAGCAAGAGCTCAGTTCAGCAGCGGTTTCACGGCCGTTCAAACCAGCGCACTTTCGCCAAAGAGGTGCGCTTCCTCTTCCAGGATCGATATGTTGTATCTGGTGGAGATTGCGGTCACCTGTTTGTGTGGCGAACGAGTGGCGGAGCTCTGCTGCACAGAATGCGCGCTGACGGTTCGATATGCAACTGCGTTGCGCCGCACCCAACTCTTCCAATCATTGCTGCTTCGGGCATCGACAGCAGCGTGAAGTTTTTCAAGGTCGGTGGAACTGAGCGCCCACCTTTGGTGAGAAGCGTGCCCCTTCCCGGCAGGAAGCGAAGCATTCTCAGTGCTGCTGCAGCCAAAGGTGTGTTGCGGGAAGCAGCCAGTGCTACACCATGCCGAGCATGGATTCCCGCTTTGCGGCAGTACGTAGCACGTCGTGCAGCAGCAGCATTTTCTTTGCTCCGGTGTCCCTCACGCCGCCGTGCTGAGTCGCAAGATGCGACCATAGAAGTTGCTGGAAACTAGACAGCAGGGTCACCACAGTTATTCCTTGGGCCTCGCGTATATAGGAGAAGCATGGGTTCTCTTAATCCAGCACTGCAAGAATTCTTCCATGCTGATGTACAAAGAACCTTTGGTCATTCTCTGCCGGTGTGCCTCACGTTGACAATCTTAGCTACCAGTTCTCGTTCCTGCTCAGTTGGCGGACTGTACACAATAAGCGCTGCTCAAGCCGGCTTGCAGCGTGTAGGAATTTTAATGGTTTCAGGTAGCAAGATGTGCGCTTGACGACCCATTTCTTATAGCTGATCTTGGTG
>transcript_HQ_CT_transcript100313/f3p0/1593
GGGGCAGTCAGACACAAATCGTTCCCCTGTGTCGACGTGCGTCTGTCAGGAGCAACCAAGAACAGCGCAGTGATCCGTGCTGCCCTGTGAGCTTTCGCATAGCTGCAAGCATTGCAGGTATGGGCCTGCGAAGGTTATCCACCCGCAGGGAGCGACAACAACGTGTTCCAAAATGTCGGCAAAATTCAGTGATACAGGCCGAAGTCGAGGCAAACACCAGAGTCCGCCCCCACAGTTCCTCGGGAAAATCTGGTGCAAAGAAGCGCGTGGCAGTGGTCCTGAATCGACATGCAAAGGGTGTCACCTCGAAGGTGGAACAGCAATTGGAGCAAATCGTTGGCCCGGAACATTGCTTCATTTGCACTTCGCACGAAGATGCAGTGTTGGCTGCGCAGGTTTTGCTAGCCCGTAACTGTTATGCGTTAGTCGCTTGTGGAGGCGGCGACGGTACCTTGCATTCTGTCCTTCACTGCCTGCAGTCCAAGGCCATTGCACTCTGTTGCAGCAATCACAACAGTCACGTGGAGCACCAATTTACACATGGCTGTTGCCACAATGCAGCTGGCTCGCCAGTAATTCAGGACATCTCAATTCCTCCAGTTGCTGTTCTTCGTTTGGGGACCGGCAATGGGATTGCAGGCTTCCTTGGAGCAAGGCGAAGTGCTGCAGAAGATCTGCAGCTTTTGGTGCGTCTTGCAGCACAGGGTGAGCACATTCCCAGTCTTGGCGTGCAGTCTTTAGAGATCAGCTGGGAGACTGAAAACGGTACCTCAGAGGACGTCGTTGCAGGCAGAAAACCAAATTCTGTGAAGTGCTTCTTCGGTGGACTTGGATATGACGCAAGATGGTTGCAGGACTTCAAGACCTTGGGTGAGCAGACGTTGGGAACTCCGTTGTCCAGACTGACGCATAGCGTGTTCGGGTATGTGTTGGCCTTGCTGGTGCGCACAATTCCAAGCACCTTGCGTGGTGAGCATGTGTTCCATGCACGAGTGGTCAGCCTTGGCAGCGAGGCGTACTTTGTAGACCCAACTCGTGGAGATTGGTTAATGCCACGTGCTCAAGGCGAAGTTCTGTACGAAGGAAGTGCAGGAATAGTGAGCTTCAGCACAGTCCCATATTATGGTGGCGGAGTGCGGCTGTTTCCTTTTGCTGGTCTTTCCAGGGGATTGCTGCAGATTCGGATCTCAAACATTAATCCTCTGGTTGGGGCCCTACGCATGCGCTCCATATGGAAAGGGGACTACAGAAATCCAAATCACGTCTTTGACTTCCTTGTGCGTGACGCTGTCATTGAATTGGAGCAGCCCACGTCACTGCAGCACAGCGGTGACCTTGTTGGCAAAGTTCGCCGTGTGCGAGTCAGCGTGGCTGAAGATGACACTGTGCAGCTTGTGGACTTCAATGACATGACGAGAGATGCAGCTGAAGCCGCTCACCGATCTGATTGAGACGCTGATGGAATCTTCTGCTGAGCCGACAGATGGGTATTTGGCCACAGGAAATCTTTGGAACCACAACCACCACGTCTGCTGGAGAGTACCGCAGTAGGTGAGTTGTTACAATGCCGACGAGTGCCGCAGCAGCTGTGTC
>transcript_HQ_CT_transcript100316/f2p0/1601
GGGCTACCCGGGACCACCGGAGGCTGGGTACCCGCCACCAGGTAGTGGCAGCTATCCGCCGCCCGCAGATTATCCGCCACCTTCACATGGCTACCCGCCACCTGGTGGCTACCCGCCACCACCAAGTGGGGGTTACTCAGTGCCGCCAGGGTACCCACCGCCAGGTGCACCACCTCCTGGGCGTGGTGATGACCGAGGACGAGGAAGCGAGGCACCACCTCCAGTAGACCCATATGTTGCGCATTACCAGGCGTACTATGGTGCAGGGCAATATGGGGCGTATGGGCCACCACCTGCAGGCTATGGACCACCACCTCCAGGGTATGCGCCTCCGCCAGGATACGGGCCACCTCCACATCCAGGCTATGCACCCCCTCCAGGGTATGGTCCACCACCAACCGGTTATGGGCCGGTGTCTGGCTCACGGGGATCACCAAAGAGAGACCGAGGAAGGGGTGCCAGGGATACAGGTGGTGGAAAAGACTCGGGCGGAAGGAACCACAACAACAATAACAACAGCAACAACAACAACAACAACAACAACAACAACAACAACAGCAACAACAACAGGGCAGACAACAAGGGCGGCAACAAGTCCAACGTAAACAATAGAACCGCTGTGGATGCCAAGAGTCGACTGCAGCAGTGGCTGCAAATCCATCCTGGATGGATTGCCGTATGGCTCGAGGGAATAGACCCGCCGAGACGAATGGCTAGTACTCCAAATGTTACCATCCTGATGGTTGCCAACAAGCCAGCTGTAAAAGGTGGCGGTGAGGACTTCGGGTTCATTTTGACCCATTCTCGAATAGCTGCCAAAAAGAAAGAGAGAGAAAAAGAGTGCGCCAAAGAAATCGTTGCTGCGTTGGACAGCTTGCCGCTGGAGGATATGAAGGCCTGGTGCCAGATACCAAAGGATGGTGATACCAAGAAGGAGGTAGCACCTACTGATATGGAGCAGCTCACCACGCTCGTGCGTCGCCGGTGTCCAAAAGCATCGATCAAGATGTCCGAACCTGCAGCCTGTGTGCTTGTGGCATCCATGCCATGGGGTCCACACGAGCGAGCGCATGGGCCAGACCCTGACCTCACGGTCCTAGAGAAGTTTGACAACGGATTCGGGGAACTGTTGCGAGAGGCTAGAAGGGTCAGCGGACTTGTTCGCAAGCAGTTTTTTCTCGCTGTGGTCTGGGCTGAGTCAGACAAAAAGGAGGATGTGCGGCCTTTCAGCCTTGGCATCGGGCTGGCAACAGATCCGCAGCTGGCCAAGGTGCGTGCCCTGCACGCTGCTGAGGTGAGAGCCCACATAATCACTGACGCAATGTTCACGAAATCAGTTGCACCCAAGAATCTCCCTCCGGCTGCGACAACTCCCGCACCGGCCACAACCCCCGCAGCGACGACTAGTACTGCTTGAATGAACTTTCACAATCCCTCAGGTGATACAGGCAGTGGGTGAGCTTGAGTGAATGGATCCCACCTGGATTCATTCATAGGGCTGGCCTGAGTTCGCTGACCACTATGACTTATCATGCGCTGCCTGTGACAAGATGCCATGAACACCTATTAGTATGCGCAACAGTATTTGTACCAAGAGTTCG
>transcript_HQ_CT_transcript100318/f3p0/1591
GGGGGATTAATAATGCAGCCAATCGAGGGCATGCGAGACTCTGGAGTGCCTGGATGCTTCCGCGGTGTTGCTTTAGGACTGTGCACTGGCATTTTTTTTTCAGTGACAGGCCTGTGCACGGGTCTTTTCCAAGCTGTGCGCGGTGTGGTCGCCACTCCTCGTGCTTTGTGCATGGCCAGCAAGGGCTGGCGCTGGGATGCTGATGTTGGCCGCTGGGAAGCACCTGAGGAGTACTCGCTGCCTGAAGAGGCGGCTGAAGTGCTCGCAGGAGGTGCAGATGAGGAGGAAGAAGATGACTTCAGCCCTGGGTCTTCCTCGTCAAGTAGCAAGAAAAGAGTTGCTGATTCCTTTTATTATGACCAATTGCAAGTGGCTCCAACAGCATCACAAAGAGAAATCCGTGCAGCCTATTTCCAGCAGTCGCGGCAGTGGCACCCGGATAAGACGGACAACCCTCAGGCCAAGGCACGCTTCCAGTCCATCTCTGAGGCGTACCAGGTGCTGTCAGACCCTGTGCGCCGCAGAGCGTATGACGCACAGGGACGTGAAGGTGTCAAAGAAGGCTTTGTGGACGCCCAGATCTTTTTCAGTGTGTTGTTCGGAGCTGATGCTCTCGGGGACCATATAGGGCGCCTGCAACTGGCAGATGTGTTTGGCAAGGAGTTGTTCAGCGTCGACTCAAACTCAACAGAGGCCACAAGCACAGATCTAAATGAGCACAGCCGCGAGGCTGCGCGCAAAAAGTTGCGACAAGTAAGACGACAGGTACGGCTAGCATTGGGACTGGTAGACAGATTGCAGCCATACGTCGAGGGCAAGTGTGAGGATTTCATTAGGGAAGCCCACGAAGAAGCCCGCGGAATTCTGCAAAAAGACTTATCGCTAGAGCGCTTCATCTTTGAGATTGGCTGGGTCTACCAAAATCATGCTGAATGGCACCTTGCACGGCATTCGTCAAGATTTGGTTCCTTTGGTCTACAAGCGCTTCGTCTTCGGCTTCGAAGGAGAGGGCGAGAGGCACAACAGCAGGCGAAGATCGCCAAGCTTGCCATCAAATCGTTCCTCCAGCTGCGGAAGATTGTTAACGAGGCCGACGCAAATTCTACGGAGGCTTCAAATTCGGATGCCACCCACGCAGATGAAGGTTCTACTGCCGAGTCACCAAACGAGGAGAGAATGCCCAGCTCCATCAACAACGCATTGCCGACTTTCATGGAAACATTTTGGAGCTTTACAGCACATGAGATATCGGACACGCTCAACAAGGTTATCGAGAGGATCCTTGGGGACACCAGTGTCCCAATGAGTGAGCGCATGCAACGAGCCCAAGGTCTCCGTGAGCTAGGTGCTGCTTTTGTTTCTGAAGCAGAAGTTGTTCGGGCCAACGCCCTGGCTGGTTTCGAAGCAGATGATGAGCAGAAAGTCCGCCGCTTCGAAGAGGCTTTCATGGCTTCGGTGTCGGCCGGAGCTCGATCATCGGATCAGTGATCAGTCTGGGGGACACATTTTGGTCAGTGCGTCACAGTCACATTGACAATTGAGAACAACATGCCTGGCCAGTTGTGCACAGCTGCAACGTAAAGCTACTTCG
>transcript_HQ_CT_transcript100327/f3p0/1601
GGATGGTTCATCAGCCTTGCTCCAAGCTGTTCAGGGTGGCATCTCAAATCGTACCACGATCGAGCTGCTGTTGCGAAGTCGAGCAGATGTTGAAGCTCAGAACTCAAATGGCGAAACACCTCTTAGATGTGCAGCAACTACTGGTCCTTCTGAGCTGTGTGACGCACTTCTGGATCAAGGTTCACCAAGCAGAGAGGCACGAGGCACAGCACTAGCTTCTGCATCAGCAGCTGGAAACCAGGCCACATGCCAGCTGCTGATCAAGGCTGGTGCTCCTGTCACCGCATCATCAGAAGACGGCTGCACGGCTGCGCACAGCTGGGCGAAACATGCCAAAATTGGCATGCTAGAGACATTGCTTCAAGCCAGAGCTGATTTTAATGTTGGCGACAAGCAGGGTGCCACTGCATTGATGTATGCAGTGCGCAGCAGCTCCATAGGCACCGTGCAGTGGCTTTGCCAGCATGGTGCCAAAGTCGGGGCAGCCACTGCCGACGGTCGCACAGCTTTCGTGGACGCGGCAGAGCTCAAGCAGGAGTCACAGGCGGCCCAATTGATCCAGGAGCTTCTCAACATCGATCCCAAAGCTGCAGTCAGTGCTTTGGCTTCCAGAAGACCATCACCACTGGTTGTTGCTGCTTGTGCTGGAAGACTGTCGGTGGTTAAGCAGCTGCTCGTTGCTAAGGCGGATGCTGATGCTCTCGACGCAGCTGGCCGACACCCTCTCGTATGTGCAGCTGCGACTGGCAATGTCAACTTGTGCTCAGAACTTTTGAGAAGCAGAGCGCAGGTTGATGCACGGGGAACCAGTGGAGCAACAGGTTCCGAAGGCAACGGGGTTACTGCACTGTCCATTGCAGCTGCGATCGCAGACGTTGCCCTCACCAAGCTTCTGTTGCAGCATAATGCCGATGTCAGTACTGTGGATGAAAGAGGACTGGCTCCTCTTCTGGCTGCTGCACAAAGGGGATCTGCACAGACCTGCAGCCTCCTCTTATCCTTTCGCGCTGACTGTGATGCGCGTGAGGCATTGAGTGAGAAAACGCCCTTGGTGCTGGCAGCTGGTGCAGGACATGTGGAGACATGTAGCATGTTGATTGCAGCAAGGGCAGATGTGGAGGCTAAGGGACAGTCTGGTGTATCATCCTTGCATGCTGCGGCAGCAAATGGCCATGCAGAGCTTTGCAAGCTCTTGATGGATGCACGTGCTGATGTGCATTCAACTGGTCCTGGCGGACGCACTGCTGCACAAATTGCAGCAGCTGCTGGTCATCATGGGCTTGCTGAAAAAATTCTCCCTACGACTTGCCCCACAGCTGCTGGTGCTGCTTAGATACGTGTGATGTGTGACACTGCAAAGGCAGCGTGCAACTTCCTTCTCTGATGCTGCGTCTGGCAGCTGCATTGTTTTGACTTGCAACTGCTTGCCCACAGGCAGCCCATGCTAGAGAGTGAATTTTGAGTGAGCTGCCTTGTAAGGTAGTTGTGTAGATCTTTGTGGCTGAGCAGTTAACCAACTGAATTGCCTCTGTTCTGTAGAGTAGAGCATCTGGAGTATGGCCGATGGCCATGTTTGCCAAGGTTCGCGCAAATAAGAGCAG
>transcript_HQ_CT_transcript100328/f2p0/1598
GGAAGGCAGAAGGATGGCTTCCACAAGACAACTTGCAAATGGAGGAGGTGTCGCCTGTCCCAGCGACCAGAGAACTCGTCCCTTGGACGCCGGCATCCGGCGAGCCTGTCGAGGCACCTTCTTGGACGGAACCTACTCCAAGCAGTCCTGTGGCGAACACGCTTGTTGTCCCATTGGAGCTGCCTAGCCGCCTCCGTGGGGGACCAGAGCTTGAGTCAGAGGAGCTTCAAAATCCCAAGCTTGCGCAGGGAGACATGGTGACAGTCTTGAATTGCCAAGGCACTTGGACGCAGGTTGAATCCAAGTGCGGGACCACGGGCTGGTTACTGACTGCTCACCTGCAGGGTGACATTGCATCACGGTTTCCCAATACCAAGACTTCTGCTCGGCCAGCACAAGCTGCTGATGCCCAGCAGGTCCATAGAGACCTGCAGCTCGCAGTTGCCCCTGAGCAAGCTGCTCTGCCACTTCAAGAAGAGTGCGAACTGTGGCCGCCGCTACCGCCAGAGCCGCCAGCGCATTTGCAAACTGGAGGGCCACAGACTGCCACGTGGACACCCCACCCAGAGGACCTCGGAGCTCGGCAGGTAGTCTCTCTGACTCCGCCAGTGCCGCCACCAGCATCGCCGAGTCCTTATCCAGGGACTCAGGCACAGCAAAGCAGACCTGAGCCTGCATACCCACCGCCGGGTCGACAAGGACTACCAACAGCACCACAGATTTCGCAATCTTGGGCATCAGCAGTGAGACCTGAGCCGGCATACCCACCTCCTAATCGGGTGAATCCAGTGGTCCAACCTTCAGTGCCAGCTCCAGTGCCCAGGGTAGCAGCAAGCAGACCAGAGCCGCCTTACCCACCACCGAACCGACAGCAGCCAGTCCCTGCAGCAGCAGCAGGACAGAAATTTCAACAGCCTGGCAGAGCTGTTGGAATACTTTGCCTGGTTACATTTGGCCTTGAGAACTGTGATGACATGCTTGCCGAGCAGTGCCGCCAGTATGGTGGTGGTGGCGGTGCCACAGTTCGAGTGAACGATGAGGATCTGTTGGCCGCGCTCCAGAGGAGTGGCGTGCCCTACGCTGATGTCATCATCGATGCGCGACAATTTCCGCAGCACGAAGAGAAACCTCTCACAAAGCACGTTGGCAACCACCCAGAGATCATCAAGCAACTTGTCCATCACAGGAACTTTGCTAAGTGGCTAACATGGGTGAAGATCAAGTTCACCAAAGCCATGATTGACTGGTTCCAACAAGAAGATAAGCAGCACGGCGCTGACCGTCGACAGTTCATCGTTGTCATGTACTGCAAGTCTGGTCGGCATCGCTCTGTTGCAGCGTCGGAAATATTAAGGCATATTTTCTTGGAAACCGGTTGGGCATGTCTAAAAACAAGGCACATTGCATTGCTTCACAGTCGCAGTTGGTGCGGAGTACAGTGTTGGGAATGCAGACAACGTCCACCGGACTGTTTGGAAGCATTGTCATTGGCACTCAAACACTGGCAAAGTGAATGATTCCGCTGTGCTTGTTCACCCAACCGTTCAGCAAAAAAAAAAAGCAGATAGAACGTTGACCTGTTGGGAGATGTTGCAAGG
>transcript_HQ_CT_transcript100330/f2p0/1595
GGTGCTGGAACAGCAAGTAAGCTTGCAATGGCCGTGCAGTTGCTGGTGCAGCAACTTTATCTTGTGCAGCATGTGCAGCTTTTGTTCCAACATCGCAGAGAAGCATTGCCACATCAATGTCCTCTGGGCAGATCCGAGGCAGGTCCTCTATTGATGCAAGTTACAATGCTGGTCAGCAGGCTAAAGGGAGCCACGTCCCAGGGGTTGTTGGAACAGGTCTGCTCTTGGGAGGCGCAGCTTCCCCTATCAAACATCAGCGCGGCAATGCATGACGAGGGCTCTCTACAAGGCATGTAGCCACAGTTGATGCTCCTGCCAAAGTGGCTGCAGGTGAGAAGAAAAACTTGATGGAAATTCTGCCTGACTGCCCATCGACAATCTGGAAAGCTGAGAGCATTGATGTCAACAACCTCCCCGAGGTAAGTGAGACTGCCCCATTGGTCATCGATGCCCTCGAGCTTGGTGAGCGGAGTTGTGATGCTGAGTACTTCGAGATCCAGCGAGAGGCAATCATGGCACAACTTGCCCGACATGGCGCCATCTTTTTTCGCAACTTTGACTTGATGAAGGATGCAGCGGGTTTTCGTACCTTCTTCGATGCGTTGCAGCTCAATCCTTGCCTCGACCCCATCCACATTTCTGGACTGCATGAGATGGTTGAGAAAAAGGATGCAGTTTATGAAGCGGTCAACAAACCATCCCTTGCAAAGCATTCTGTTGGCCTGCACAATGAGTCAACCTTTGTTAAGACAGCAACTTATGGGGCTGTCGTGTGTTTCCAGCCAGCAAGCGAAGGCGGTGGTGAGTTCATCATTGCAGATTGTGCAAAGATCATTAAAGATATGGACCCTGAGGTGTTGAAGCGCATCTATGAGAAAAAAATCCGGATCTCGGTCAGCAACTTGGACATGAATTTCGTTGACATACTCCCAGATGGCTTGAAAGAGGGCACAAAGGGGTTCCTACAAGATCTCATTTTGAAGGCGGTGGCTCCGAAATTCGACATGGACTTGAGATGATTTATGGCGCCGATGCATCAAACCCCAGCCGGCTGCAGGCAATTGAGCACGCACAGTCCCCGATCAACACTCATCCAGTCACCGGACAACATTCACAACCGTAGCCGCTATCTCCGTGATCGACGCCCATGCACAGTGCCGGAGGTTGGCATGACTGATGTCTATCATGGGGACTTGAGCCGAATCCCCCCTGAATATGTTGAGCACATCAACACCGTGTGCGAGAAAAACATTGTAGAAATCATGATGCAGAAGGGTGATGTTGTGCTCCTCGACAACTACCGGGTCCTGCACGGACGTAAGATCTTCAGCGGAAGCCGCAACCATGCTGTGACCTGGTTCGAATCTTGTGGCGAACCTCTCGCTCAGGAGGAGAAACGTGAGAAGCCAGATGACTTCATGAACACTCTTATCAACAAGACGCTTGTCTGAGTTGTGAGGTGCACTACCTGATGTATTTCCCAGGGCATCGGTTTGTTTTGGCCCAGCGTTCCTTGCGAAGGGAGTTCCCCAACGTCGAGTTGCAAGGAACAAAGTGCATTACCAGGACATCCCTAGACCAGTATCCATCATGGC
>transcript_HQ_CT_transcript100335/f5p0/1589
GGGCTCAAGTTTGTGCTCAACGAATTGGGCCCGGTGCGCCACGCTCCAATTTCACTTTAGAAGCGATGTCAGTCACAACAATCCAGCAACTCTCCACGTCATCCCCGCAACTCTCCACTTCATCCCCGTATGGTCAAGTCGCAGTGTACGACAACCAGACGGTGTGGGAGAAGGCTGGCTTCAATCACCAAGCTGTGGTGCAGTTTTTGCAGCCGAATGGTGATCAATTTGGTCGGCTTGCTGACGTGAACAAGTATGCCTTGCAAGCTAGTATGTCCATCCTTGATGGTGATGCTTTTGATTTCACTGGTCATCAGCATGATGTCCGAGGTGAACTGTCAGAAAAGATTCAAGAATTACGCTCACACACAGAAGAAATCGCAAAGCTCATCGTCGAGATTGAAGGGTGTAGGGGAAATGGACAGAATGACTTAATACAAGAATGTTACCAAGAGCTGGTAGCTGGGGCCAACGAAGTGAAACAAATCTTTGAGGACCAAAAGAGATTTTTCACCAATGAACTGAAAAATCAAAAGGCAAACTCGTCGGGTTCATTGACATCCACTGAGAGTGCCACTCGATCTCTGTGGGTGCATGGATTATTCGCAGCCTTCAGTGGCTTCTGTGGGGTCACAACTTTGTATGATTTGCTTGCGGACCACAATTCAATGAAAAAAGGCCCAGTTTGGTGTTGCATTATGAGGGAGTGGCTTGCCAAGGTGATCTCCACAAAAAATCCTAACCACACACCCAAGGCTCTGCTGTTCTATCCGTTTTTCCCATTTGGATGCATGTCCTTCAGTCTCTGGAATGTATACCATGTACTGCAGGCTTACAGAAACAGAAGTATTGTCAGCAGAATCAAAGTACAGACAGTCAAAGACACCGAGTTTGTAAGGGCAAATGAGGACATGTGGAAAGGGATGGAGCAACGTGTCGATCAACTGCTGCGGAAAGTCCAATACTTCAACGGTTTGAACAAATGTCGAGAAACAGCAGTGACAACGACATTGCGAGAGATTGGCCACCTTTTGTTCGAGATGCGGATGTCAGTCGATGTATATATGGTATGGATGGAAAAACACAAGCTGTTCCCACCGAATGTTGCCATTGCCAGCATCATTGGCCAGTCCGCTTACAGTGCCATAAAAGAAATTATTCAATCCCGGCGGGGATTTCTCAGTCGCTTCAGGTGACCTGGACATCGCCAATGCAGTATGTTCCATTGGCCTATCCATGCCGGGATTGCCAGAGATGTCCATGTGTCCCTCGAGATGCGGATGTCAGTCGATGTATATATGATATGGATGGAAAAGCTCAAAATGTTCCCGCCGAAAGTTGCCATTGCCTTCATCAGTGGCGAGTTTCAATCCAGGCAGGGATTTCTCAGACGCTTCATGTGACCTGGACATGGCCTGTGCAGTATTTTCCCCTGCTCTATCCATGCCAGGCTTGCCAGAGATGTCCATGGGTACCGTGATGCACTTGAATCGATTTAACTTGTTTCTGAGATAGGTTTGTGTGATTGAATTCGAACATGCATGTGGACAGCTAGCCAAAGACTGTCGAATCTTAAAAGGCACTCCCTC
>transcript_HQ_CT_transcript100337/f4p0/1555
GGGGGTGCGCAACGGCGGGGATATGCTGCAGAGGTTGCTGGTGGCAGCCCTGCAGGGGCCGGTGCCAGTGCCGTGAGGAGCAAGCTTGTTGCACTGCAGCAAAGGAGGCGCCTTGATGAAGCCGATGCACAGCGTTTTCGGCCTTGGGAGGTCGTGTTTCCTGACCCAGCAGAGCACGATCTGCTCTCAGCACGTGTTGAGGAGTTGGAGACGCGCCTGAACAGTTTTGAGGAGCGGCTCTCTGGTGTGGTACGAGCGATCAATGCAAACAACATGGGTGCACGCGCGGCTGAAGCCATGTTCGCCAATGTTGCTGCAGCCTCTTCATCTCCAGCGAACGTACCTGCTTCATCATCAGCGGCCCCACCACCATCGGCAGCACCCACATCACCGCCAGTGGTGACAGTATCTTCATCAGCGCCAACTTTGGTGCAACGTTCTCGGAAGAGGCGCGGTGGAGGGTCGCACACACCAGGAGGGCAGAGCCCGCATGTGCAGGCGGCCGTGGAAGTAAGCCAACCACCCCAGCCACCTGGTCCTTCAGAATTGGCAGCGCGACCAAATCTTTCGGAGGTGCTGCCCATGGTGCTTCCGTGGGTGCACCCGGCTGTATATGTGTACCGCATAATCCCTGCGGCAACACGATGGACACTTCAGTGGTACACAAGTGCTGTTGGGGCTGTGATTGTGCCAGACAATGAGGCAAAAATCAATGCAGCCATCAATCGCAGTGGGGGTGCTGATGGTGAGGACGCTGCCACCGGTCCTGGGCCTGGCAGTCCTGGTGGACTGGTCCTGGTGCGGCCTGGCTTGTACCAGGAGACGGTGCGCATCACACGCAGCTGCTTTCTCTTTGGCCTTGGTCCACGGGAGAAGGTTGTCATCGAGGCTCCAGGCTGGGAGAGCCCTCTCGTATTTGTCAATGGAGAAGACGCACTTGTCGCCAATGTGACAATCAGGTGTCGAATTGCAGCTACGCGTGGAAAGTGTGTGTATATCCCCACTGGGAGACCAAGGCTTGAACGTTGCAAGGTGGAGGGTGGAGTGCATGCTTGCGGTTCTAGCACCGCTCCTCGGTTGCATGTATGCGAGGTTTGTGCGTCTCCTGGCTATGGTGTGCATTTCTCTGACGGCTGTGCAGGCGAGGTTCTTGGTTGTACGCTGGAGCGGAACAAGTTGCACGGAGTGTTAGTCGACAGGGAAGCATGTCCAAATGTGACCAACAATCGATTCACTGGGAACAGTGGCTTCGGTGTCCGCATACATGCTGGAAAGCGTGGTGCAAAAACATCGGCACCAGCACCAGCAGAGTTGCCACACTTCTTGGGGTCTAATGATTTCATAGACAATAAGGAAGGAGACGTGTTTATCGGCGGAGGCTTCGAGGAGGGGCAGGAGGATGATGAGGATGACAACGAACCTGCTTTTTCACTCTTCGACTAGGGCACACTTCTTTGCAGCGGAGTTCTCCAAAGAGGGAAAGTGAGTCTCAACGACCTGGGTGGCACAAGTGAACGTTTTCGAGCCTGAGCTTGCAAGTCATTGGGTTGCTCAC
>transcript_HQ_CT_transcript100339/f2p0/1594
GGGGGCAAGCGAAATTGCTCGGGCACCTCAGGGAGGTGAAACTGAGGAGAACCACCCGGAAATGGAGACCCTTGCTGAGGGCATCAAGATGTTCATTCAGCGGTACCCAGTGGACTCCAGAGCGTATGAGTACCTGGTAACTTCTTCGGCAACAGTTGTCGCCCGAGTGCTCCGAGACTTCCGCCCCCAGCGGGAAGGCGAGCCCGACTATTCAAGTCTCCTGACATCGTTCGTGAAACGCACCCGGTCGCAATACACAGGCAGCAATTCAGCAACAACAACTTCACCCGGCCAACTTCAGCGTGCTGGCACAAGACGTGCCGATATCCAACCAGATGTGGAAACTGGTGTGGCAGTGGAATCAGCAGAGGTCTTCCCCGAAGAAGGCTTTGATACTGCAGATGCCTTACAGGACTTTCTTGGCAAATACCCAGTAGATGAGAGGGCATACAGCTTCTTGCTGAGCTCAAACCTTGCAGTGCAGCAGAAGGTCATGCGTGAATTCATGCCGCTGCGCCTGGGGGAGAAGGACTATTCTCGCCTTCTGATGTCTTTCATCAAGAAATGTGGCGAGAATGAAGGGAGAAAGGAAGTGCGCCCCACACCTGTTATGGCATCAGTCCCTTCTTCGCAACGTCGGTCCTCCACTGCTGGCTGCACCATAGATGCGTTACCAGCAGGAGGTTGTCCACAAGACCTTGCGACAGCCTTGGCAACGCCAGGCTTGGACACATTCTTCGATAAGTACCCTGTTGACGAGCGTGCGTACGAGTACTTTGCAACGTCCCCACCTGCTGTGCAGCTGAAAGTGCTGCGGGAATTCCAACCACTTCGGCATGGTGAGAACTCTTACTCAGGACTGTTCACCTCCTTTCTCAAGAAGTGTCGCGCTACTCTTGGAGGTGGTGATGCTGGAGGCTACGGGTCAAAGCATGTGTATGAAACCGAGTTTTCGGGTGTTGCTGAAGAGAGCCCTGAGGAGCAGCTGTTGGGAAGCATAGCGCTGGAATTGGATTCTTTGCATGCTGAAATCCTGGATTTGGAGGGCTTCCGTGCCAAGTTTCCTATGGACGACCGTGCCTTTGACTACCTCTGCAGAGCTCCTGGCGAGGTGCAAGCGCGGGTCCTGGAGTCCTTCATGCCGCCAAGGCTAGATGATTCCGACTTCTCAGCGCCGGTGACAGCATACATCCGCTCACTCCGCAACCATCATGCAGAGGTTGCTGCCACTACGACTGAACCCAGTTCGACAGAGGATGCAGTGACCAATTTCTTTGAGCAGTACCCATGTGACTCTCGCGCAACTGATTATTTCACGATGTCCTCTCCTGAGGTCCAACTCCAGGTGATACAGGAATTTCGACCAAGAGCAAAAGGGGAGACGGACTACTCAGCAGCAGTGACTTCCTTCATCAAGCGCTGCAGAAACAGATCGTCATCTGCTTCCAGTGAGGTTTCGCATTCTTGGCAGACGAGAAACTGGCGACCACCTTTGAAACCCCTGAGGCCTACATCCAGGGCTCCTCCTGGTGGCTGGGGGCCCTCCAAGCGGCCCCGTCTTGGATGATGTGGCGGCACTCAAAAAAGTTGTTCC
>transcript_HQ_CT_transcript100341/f2p0/1593
GGTCACACAACGTGCCATGCCGTCAGCTCCTACTTCCCCAATGAGACCGGTGGCGCTTGTTTGGCAGGATATACCTCCTTCAGGTCCAAAATGCACAACCAGCAAGAAATTGCCAACTGCAGCTCGCAACATACTCGACTTGTTTCGAGACAAGCTCAACTGGCCTTCTCATTCTGCTGGCGCCAGTCTCCGAGAATCCCGATCTTGGGCAGGCAATCGGGCAAGTTCTCCTGCAAACGCTTTCAATGACACAGCACTTTCCGACGACTTGCCTGGGGAAATGAGCCCAACCACACGTGTCCCCAGACTCCTGTCAGGTGTACTTGTCCGCTTGCCGCAACGAAAGCAGTCTGCTATGTCTGTTGCGGCAGGTGTTGCAATACAGCCTGTGACCGCACCAGCATTGCACTGCCTGCAGTTCGCAAGGGCTGGGCCCTTGTGGCCGGCCTTTATTGAGGCCTATGGCGGGATCGAGCCCACACCAGAAGAAATCAATCGAAATGCAAATGGTATCCTGACATGCTTATCAGGTGAACATGTGCCTGATGTAGCATCCATGAAGAGCACAGACCCAATGATGATTCGCATTTTGTGGCTGTATTTGCCATTGTTTGGCTGGATACTTGCACGACTACGCCATCATAACGCTAAAGAGGGGAACAGTCGGCCACTTGTAGTCGGAATCTCCGCACCTCAAGGTTGTGGAAAGACAACTTTGGTAACAGTCATGCAGAAAATGCTGGCCAGCCAAGGTCACTCTTGCGTGGCTGCTTCATATGATGACTTCTACAAAACTGGCAGTGAGCAGGATGCTCTAGCCAGTGCATATGAAGGCAACCCTTTGCTGCAGCACAGGGGTAATGCGGGCACTCACGATTTAGTTCTGACCACCACCACACTCAAAGCTCTATGTGATAGGACAAGGACAGAACCAGTCAGCATACCTCGTTATGATAAAAGTGCCCGGAACGGCAAGGGAGATCGTGCACCTTTCCAAAATTGGAGCAAAGTAGAGGCACAAGTAGACGTCGTCTTATTGGAAGGCTGGATGGCGGGTTTCAAGGCTTTGGACGCTGGAGCATCAGTTCTAAACGAACATGAAGGTCTGACTGAGGTGAACAGGTTCTTGAGCAAGTATGACGAGCTGGACAGCCTGATCGATGCATGGATAGTGATTCGTGTGCACAACCCCGACGTTGTATTCAACTGGCGACTTCAGGCGGAGCATGAGATGAAAGCAAAGGGTAGGGCGGGAATGTCAGATACTGAAATTAGAGGCTTCTGCCAAAGGTTCATGCCAGCCTATGCTGCATATCTTCCTGCACTGTACAGTAATTCCCTTGAGTGTGGCCTGGATGGAAAGCCCACCATAACTTGCATGGTCGATGCAGAAAGACGACCCACATTCCAGACTTGTAAATTAGCATCTTCCGGTAGCAATGACCACCGTTGATGTGAATTACTATTTGATTTGCTTTCGTAGCAGACCCCAGAAGCGGGACACTGTTTGATGGAAGCCAGTCCACAACCAATCCCAGGAACAAGAACAAGAGCGAGAACACAACTTGTGCGCACAAGGAACAACAAAATATC
>transcript_HQ_CT_transcript100346/f3p0/1594
GGGGCTCAAGCCCGCCTGCTTTTTGGCTAGCAGCTCCTGGCGGTTCCAAAACGTTAGCCAAAACTTGGGTCACAAATGCTGTTCATCTCAGAGGCCCTAAGGCAGACGGACAAGTTGAGACCCAACTCACTGGCTCGCCCGATGTTGAGTGTGGCTTTCGTGGCCACGCTCTCTGTGCATCTTTGCACGGCGTTTGTGTCCCATTCGAAGGTCACCTCTCCGGTGAATGCGTTGCGGTCGCGAGCTGCAGCTGGAGTGCGCGAGTCCCAGCAGCCTCCACGAATCGCAAGAATTTCAAATCCTCCTGCACATGATGGCAACCACACCTCAGGGACCTTTGCTTTAGCTCTTGCACTTGCTGGGGCAGTCGGAGTTGCTAACGCAGTTTCCAGGCGGTCGAGCGCTCGAGGAAAGGTTGCTCGATATGCTTCAGTCATCGCCAATGCCCCAGACCAGGCAATCCCTTGGTGGCAGCGCTTGGCAAAGCCAAAGATAGAGTCAGGCATTGGTATCTGGGCAGAGAAGCTGAATATGACCACCATGTTTGAAGAAGCGGGTGGTGCATGGAAGACCGTCCCTGCAACAATCCTGGTTGTAAAGCGCGGTGGCAACGTAGTTACCGGCAAGAAATGGCCTGAACGACATGGCTATTACTCTATTCAAGTTGGCTACGATAGGTTCACTCCCAATAGCACACAGAAGAAAAACAAAACTGCCATCAAGATTGCTTCACTGGCAAAGAATGAAATCCCTCCACTGAAGAAGTTGAAAGAATTCAGGGTGCGACCACAAGATTGGGACAAGTATGAGATTGGAGACAAGCTTTGGCCATCAGATCTGTTTGAGGAAGGTGACGTTGTTGATGTCCATGGCCGTTCTAAGGGCAAAGGCTTCCAGGGCGCTATTAAGTTGTGGGGCCATAAGCGTGGACCTATGGGTCATGGTTCCAAACACCATCGCAGGTATGGGTCAGTCGGTGCTGGAACCACACCAGGTCGTACTTGGCCAGGCACGAAGATGCCTGGATGGCAGGGCGACAACAGGCACACACAGAAAAGCTTGAAAATATTGAAGATCCTTGACAGGATTGATGAGGACAACATGCCTGAATCCATCATTGTGGTTAAGGGCTCAGTGCCAGGATACACGGCGTACGAAGCAGACAAGGGTGGGTCATACGTTTACTTGCACAAGAAAAAGAACCTTTCAGACGGACGGTTTCAGCGTGATCCTGTGTGGCTCTGGTATACCCTCAGAGGAGAAAATGTGGATCCATACACACCGATCAAAGGCAAAGCTTGGACCTGGAAAACATTCTGGGGTCGTGATCTGCGCTGGGTCAGCCAACAGACCAAAAAGTACTGGCCTGATGGGTTCCCAGGCTACGACCACAGCTATGATCCTTTCTATGATGGCTGCGATCCACATCTGGCCATCAAAGCGCCAGAATGGTGATATGAAGAATTTCGTATGCTGGGCAATTTAGGTTGCTTTGCTCTCTGATCCTGGCCACAAATTGTGGTCTGTAGTTGACACTCGGTGGTCTGTGAGACTGTGGCATGTGCAATATGCTGTTTGTAAAGGAGTGCTGTAG
>transcript_HQ_CT_transcript100348/f2p0/1592
GGCAAGGCCCATGCAACAACATATACATGCGCCCCCAACATCTGCTTATGCTTCTTCTGCCCTTGGAGCTGTAGCTTGCCTGGCTGCCGCAAGAGCATTGTGCACTGCTTCTGCAACGCCAAAGCGAAAGAAGCAGATGTCGAAAATGCCAAAGCATGCAAGTAAACTAGCTGATTGTCCGTATACCCAGTATGGAACGAAGGACATTGACGTGGCTGTTGAGCGAAAAGAAGCAAAGGAAGTGGATTGCCCATTGGAGATCCACATGCCGGAGGAACTAAAAGGGAACCTCGAAGGTCAGCGCGAGTATTTTGCAAAGCACCTTCCCCAGATTTATCGTGATCTGAAAGTGCATGGAGCTGTTGTATTCCGCGGTTTTGAGCTTTCCAAAGAAGCAGCAGGGTTTCAGCAGGTTGGAGAGGCACTAGAGCTTGAGCGATGTGAAGATCCACTGCATTCAGTTGCAGCTCGTGATGCAGTGAACAAGGAGGCAGGTGTTTACGAAGCGGTAAACAAACCATCACGCCGGAAGTTTTATGTTGGTATGCACAATGAGATGGTGGGAAATCGAGCTCCTGGTGCAGCAATTTTCGTGTGCTTTAAGCCAGCGGAAGAAGGCGGTGAATTCCTTGTTGCCGACGGTAGAAAAATGTTCCATGAGCTGAAAGAGGACTTTCTTGTAGATGTTTACAACAAAGAGGTGAGGTACTCAACAGCAGAGTTTCCAATGGGGTTCCTTGATGGGCTCCCAGGCTTTGCACAGAAAGCACTCCAACCTGTGGCATATGGTGCCCTCAGCATGGCTCTGAAAATGAAGGTAGACTTTGATGTAGAGCTGCTGTGGGAACGGTCTGAGTATGATGGAAGCAAGATTCTGCAGGTTCGTGCGATGCCTCAAGTGCCGATTGTGCGTCACCCCTTCACCGGTGAGCCTTCTTGGTGGGGCTCCATGCACTCGCATTCAGAGTACCTTCGAAGTGAGAGGGAAAAGGTCTTTGGAGATGAGGGGTTTGCAGAAACTACTGGTGCATCAAGGATCAACAAAACTGATGTGTATTATGCGGACAGTGGAGACAAGCTGGCCACAGATGATCTGAAGCATCTGGATGAAGTCACCATGGAGTCTGCAGTTCCAATCAAGATGCAGCAAGGTGACATGGTCTTGCTGGACAACTATATGGTGATGCACGGAAGATGCCCTTTTGAAGGAACGAGGAAACACGCAGTGACCTGGTTCAAGAGTCCTGATTATTCGAAGGCAGCTGCATAATACGAAATCAGGTGAGCATCCACTATGAGCTTGTGTTCACCATCAGATATTATCAAAACAAAACTTTTCATTCGCTTTTAACAGTTGTTCGAAAGGTTTTTTATACACAAGATCAGCAAGGTCATTTAACCCAAATGTGGGTGGGTATCTTTTGTAATCTGGCACAGGAGCTTTTGAGGCACCTTGCCTCCACATATCCACAAGAAACAGGTGCCAGCGGATCATAGTTGCCAGCCTCCAGCGGGAACCATGCACCCAAATAGGATCAGTTACCTGATCAGAGGCAAAACATTCACAGCAATGTAAAGTGTTATCACCTGAG
>transcript_HQ_CT_transcript100349/f2p0/1528
GGGGAGGGCACACAATGCAGAGAACTCAGCGCAAACAAGGTCGGGGGCTCGGTGCCAGCAGTCGTGCACCAGCTTCAGGATTGGTATCATCGGCTCATAGTCGAAGTATGGGGAACATGACTTTCACCAAGCAACCTTGGAAACCTGCAGATGCAGAAGAAGCTCGCAAACTAGAGGAATTGCGAGAACGCATACCGACTTTACAGCAATCGCTGCAAAAGCTAAGGGAGACCAAAAATCAACTAGCGAGTGTTGTTGCTGAAGCTAAGAGGGCAGGCACCAGGCTGGACAGGGCAAAGATGTTGGAGGAACGTCTAGCACTGGTGGAGAATGCAAAGGTCCAGGAAGTAGAGTGGCCAATACCTGACTACAGCGACCTGCTGGAGAGATGCCCTCATGGACATTGCATTGCATCACCTATTTTCTCAGCAGCAGGTGTTCCTCACATGCAGCTCGTTTTTTATCCAAATGGGAACAAGAGCGCGCAGGACGGGTTTTGTTCTGTGATGCTTCGGGTTCCTGATGGTACACGATTGTCACGCACGTTGTTTGTAAATGACGTGAGGCTGGGCCCAGATGTTACCAAAAACGCTTGTGAGGGCTATAACAATGCATGCCCAGTGATTGTACCATCTGCAGTTGCACGAGGAACAGCTGCAGATGTAGTAAGGGTTGGTGTTTCTAATATCCAGTTGCAAGGTTGGGGTGCTGATCATGCTCTTGACACAGTTCTGTTGGTGGGGGATGCCCCTGCAGCAGAAATTAACTTTGTGCTGCTGCGTCAAATGCGTGATGAAAGGATCCAGCGTGAGCGGGCTGAGCGCCAGCGCATTATGCAGGAGGAGGAAAGAATACGCAAAGAAAAGTTGGCTGCAGAAGAACTCGCAAAACAGCAAAAAGAAGAAGAGCTCAGGCTCAAAGAAGCTGCTGAAACCGCTGCTAATCTTCCTGCGCCTGTAAGTGCAGAAGAGGTGATCATGCACGCTGCAGCGAGAAGTGCTGCCGTAGAGAAGCCCAAGGAGACTCCTGAGGAGGAAGCTGCCCGGAAGAAAAGAGAAGCTGCTGTTGCATGGCTGAAGGAGTACCAAGAGAAAGCCAAAAGAGAGCAAGAGGAAAAAGAGCAGCAGCGCAGAGATCGCGAACGCCTTGAGCGTGAAGTCCAGGAGGAGCTGGAGCGTAAAAGAAAGGAGGACCGAACAAAGCGAAAGCTGGATGCAAAGAGAGCTCAAGCAGCTAGGGATGAGCAGTTTCGACAACAACAAGAAGCTTCAGCAGCTGCTGTTGCCAAATTGGCAGCAGCAACACCAGCAGCAGAAGCACCACCATCGGCAAGATCAACTGCTGCTCAGCACTCCACTTTTGATGCAGAAGAGGAGAAGCGCTTGGCAGAGAAGGAAGTTGAAGCCAGGATGCAGCAGTTGGCGGAAGCACGTCGCCTTGAGCAAGAACGCCAGAAGCAAGAAGAGATTGCCCGGAAAGAGCTGGACGAAAGAATACAGCGTGAAGAAGAGATGAGATGAGATAGCTG
>transcript_HQ_CT_transcript100350/f2p0/1597
GGGGTTTGGTACTATGGCCCCGCTGACCCTTCACGTTCGACCAACCAAAGGTGTGTCTCCGTTCACAGTGGAGGTAGAAGATGATGAGAATGTTGAAGCTCTATCGATCGTGATTTATTCAGTCAAGCCCGAATTGGGTTTGGATCTTCGACTTGTGCATAAAGGAAGACTGCTAAGGTACGATGATATCATCAAGGATGTGAACATTCAGGATGGAGATCCAATTGCAGTTGCTCGAGCACCTGTGCCGGTATCAGAGGCAGCTTCCAAACCACCTCAAGAACAGAAGTCTCAACCCAGTGGGCAAGACCCAGTTGTTGGTGCAGTAGGTATGGCAGTTGAAAGTGAGCAAACTATGGTTGAGGCTTCAGCGCCAGCTACAGCACAAGCAGAGACGAAACCGGCAGATACGCAGCAAGATCCAGCAAGGCAAGAGGAACAGATGCACCAGGAACAATTGCAAATGGCATACCAAGACCAAGCAATGCAAACTCACGGCACATGTAAGGAGGAGCTGCAAACAGCCGACATAGAGCGCGACCAAACAACGCTTGCTGAGGGAACATGTCAGGCACCAATGCAGGTTGCGGATGACTTAGTTGGAAAGGATCTGGATGGCAACAGTAACACAGCGATGGATGTTGATAGATCAACGTCAGGGCCTACCAGTGGCCCCATTCCAGATGAGCAACCTTCTCAACCTGAGTCAACATTGGCAGAAGCAGTAACAGCACCACCAGCAACAGAGTCCGTGGCTTCCCCAGAATCTGTTCAAGAACAACCTCCAGAAGTTAAGCAAGAGCAGAAGGCGATATCTTCAAGCGTGCTGCATGCTATGGCACGACAGCTTGAGTCGACAGAGACAGAGACGGTAAATCCTACAGAGCTGGCACAACTTCTGCGGGGAGCTGCAACTCGCATGGAGGCATTGGAAAGTGCAGCAAGTGACTTTGCGCAGGCGTTGCAAATGGTGAATATTATCTCAGGGACCGCAATGCGCGGTGCAGAAAACCAGAACCAGTCAACTGCCCAACCTGAAGAAGGAACACGTTCCTTTCTCATCAAGAAAGGTGATGCTGACTTGCAAGATGCCCACAAAAATGCATCCGCGTTCCAGCGTCAGTTGTCTGGAGTCTCTACATGCTCTGGGGGTTCGCTATCTTCCTCAGCAACGCCGATGACTAGGCAAGAGATGGATGTTGCTCGCCAGGCGCGCTTGGCCAGACTTGAAGCACAGCAAGCCGAGAAGAAAAGACAGTTAGATGAGGCAGAAGCACGTGAAAGGTCAAAAGAGGCTTTGTTGAAAAAAACTTTCGTGGGTCCTGCTAAGCCACTGGGGAAGATGTGAAAGTTCAAGCTGGGTTCTACCTTGAACTGCTTGCAGCTGTTTGTGGAATCCATGATAATCATGTTTCAGAAGTTTGCAGCAGGCTACAAACCATGGATCACCAGATTTTAAAGGAAATCCATGCACATTTTAGTACGAATTTTTTGAAGCTCATGAGTTCCAGTTGTAACAGGATTGTTTAAACCCATGCAGTGTTCGGGACTTTTTCAATCATATCATGGTGGGATGCAGTCGACATGCTAAAATCAG
>transcript_HQ_CT_transcript100353/f2p0/1589
GGGGCTCCCCTGCTCAATCAGCAACAGACTGGGAACTTGCTCAGTCAATCGGGGGACACAGCCTCTGACAGCATGAGTGCAAAGCAGCAGAGCCCGCACAAACAGCAACAAGATGCACTGTTGGGTCAGGCTTGCCCATCAATGGCCAAGACTGACCAGGCACTCATGTCAGAGCAGTTAGCCGAGCTGGCGGTACTACCAGCAATCGAACCTGAGCCAAGCTGTCATAGACCAACCGAGGAACCCATTGCGTGCTCTATGAGTGGAGATGCACATGAGTATGTCGATGATGCCAGTGAGGTGTGCGATGAAAGCACATTGGAATCAAGCACTTCAAACACAGATGATGTCGGGAACAAATCATTCCACAATAAGCCCAAAGTCATCAATAATGAGTTGATCGCCATGCGAGAGATTGCGATGAAAGGAGGGGGACTCAGCGGAAATACTACAGTCATGATTCGTTACATCCCAACCAAGTACACGCAGCAACAACTTATGCGAGAGATTAACTGTGCTGGCTTTTTGGGCAAGTATGATTTTTTCTACTGTCCTTCCGACTTACACCGACATGGGAATCGAGGTTTCGCTTTTATCAACTTCACGACTCCTGAGAATGCAGGCCTGTACTATAATGCATTCCATGGAGGCCGGTTTCAGCACTATAAGTCAGACGCTCCATTAGTTGTACTTCCTGCGGATCGGCAAGGGTTCGAAGCAAATGCAGAGCAATATGCGCGCTCCAGGGGCAATGGTCGGAGGAGACCTTTGCAGTGTCGCGCATTATTCTTCAGACCGCTTCCAGAGCATCTGACTCAAGGTTCCCAAGCTGAGCAAGCTGAACAGCTTGATCTTCAAAGTGAAACTTCACCCTGTACCAGTACTGCAGTGACAAGCATTGACAAGTCCATGTGCCGCCAGAAAGTTGATGGCAATCCAGAAGCACAAGCACCTGTAGTGCCTCGACCTCGATTTTGTGCGTACTGTGGGCAACCAAAGAAGCAGGATCATCATAAGTTCTGTGTGTACTGCGGTGCGAGATCTGTGTAGTTGTACAGTTTCTGCAGTAAAACTTCTTTGAAGCCATTTTGGATGGCCCATTTTGCCCCATGTGTTCAAATTTTCCAAGCATCAATACGCACGCATACACTAGCCGGGCATTTGAAGATAATGTGTACAATTGATGTTCCCGTGTGAAGTAGCCTGGCCTTTGGGCAGTTGTAGAATCATACTTCGCTAAAGTCGCACGTTTTGAATTGTGGACACCACTGGGAAGTGGTGGAGACTGCTTGTGTAAAGCAAAAGATGTAACTTCCCACTCATGTTTCAATTCTGCAGACTTCTTCAAGGACATAGTTCTTGGAGGTGCGCTCGACTACATCCATATTGATGTAACATTGGGGCGCCTTGCGCTCACAGTTGTGACAACAAACATTTCAAATTTTCAATCTCTAGATGTTTCCAAAGCATGGGCTTACTAACTGCACTGGCGATGCTATCGTGACAGCATGCGCATCGGTGTTGACTGTGACTTTCACATGGTGTGATACCATTTTGCCTGTAATTTGCTGTGGGACGTGTGTGGACCT
>transcript_HQ_CT_transcript100354/f2p0/1604
GGGGATGAGGTCAAGGAACTGTCTTTGCAACTGTCGGACAAGACCAAAATTGAGGATGCAACCGGAACACTAGAAAGCTTGACAGAAGAAATACAAAGTTTAGAACTTGCTGTGAAACAACTGGACAAACAGGTCACGGATGCCACAACGACAAGGAAAGCTGAACACCACGAGTTCAAAGAGACGCTTGCTGATAGCAATGCAGCGAAGGAGTTGCTCCAGATAGCGAAAAACCGCTTGATGAAGTTCTATGATCCCAAGCTCTACAAGGAAGCGCCAAAGCAGGCAATGAGTGATGATGAGGAAATCTATGCCAACATGGGTGGTGAAATCACTACGCCGGCCCCTGGAGGTATTGCAGGGACTGGAGTGACTTCAGAAGTGCAGGAAGACAATCCCTCCTTTGTACAAGTGAAGTCCAAAACTCAGGGCAGGCCACCTGCAGCACCTGAGGCACCTGGTGCATACGAGGCAAAGGGTGAGCAGAGCAAAGGCGTTATAGAGATGGTGGACATGCTGATCCTTGACATTGACCATCAACGCGCAGAGATGCAGACAGAGGAGAAAGATTCGCAGGGTGAGTATGAGGTGTTTATCGAAGATTCCTCCGAAAAGAGAATCTCAGATTTGAAGTCGGTGGCTGAGAAGGAGGATGCAAAAGCAGACCTTGAGGCTCAGGTGCAGAAACTGCATCTTGAAAAGAAGTCGAAGACATCAGAATTAAAGGCATCTACAGAGTACCTTCGAGATCTTCACCAACAGTGTGATTGGCTGCTCAAAAATTATGACGTCCGGAAAGAGGCAAGGTCTGATGAAATCGATTCGTTGCAAAAGGCCTCCGCAGTCCTTAGCGGTGCCGATTACTCATTCTTGCAGGTGGGACGGGAGCACACACGTGTCAACCGCAGTCTGCATTCCTGAGGTGCCATAGTTGCAAATCCTTGCATTGGCTGCCCAAACGATCATGACTGGGGAATTCATGTGCATGCCTTGACTCAGCAACCAGCACCAGTCTACTTGTCATGTGGGTGCCATGAAAATGTGTTACTGCAAGACAAGCGGTAGTGATCTCAGTACGAGCATTGTGGCTGCAGAGGAAAAGGTTGGGGAGCGAGGCACTGACATTCTTGAAGCAGAGTCAAAGAAGGTCATTTTGGAAGAGGAAGTGAAGCAAGATACAATCATGGTCCCTAATGACGACGATGCTCTGGAGCCGCTCAAGAAGACAATGCCTATTCCAAGTCTGGTGCAAATCACAATGCGTTCATTGATTGAAATGGCACTGGAAGCTGGGAACATAAACCCACACATGGACTTCTTTGCTATGGCTCGCCAGAGGAAAAAGTTTGGATTCAAGAAAGTGATCGTCATAATTGACGACATTGTTGCCACCCTCAAAAGAGAACAGGCTGATGGCGATAGCGAGACAGAGTATTGCATTTTGAAGTTCGACAACTCGGATGTCAACGAAAAAACTGTCAAAGATGAGGAAGCAACCATCACTGATTTTTTTGAGCCCATTGCAACCTTCAAGCATGATACTTCTGCCCTGCTTGCCTCAATCAACGCATTGGGTAAATCTGCTGCTGATGAAACAGCTCTGC
>transcript_HQ_CT_transcript100356/f3p0/1608
GGGGCTCAAGTTGTCAATGTGGCTCCAGCTGCTACCAAAGAAACATAAAGATACCAATGGTGGCGCCGGTAGAGGGCGTTTGATCCATTGGGTCTTGTGCATAATCCCTGTTCACGCCCCTCGGGGCAGTCAGAGACTGCAAGGTGGTGGCCCCGGTTGTTCTTTTTGCCCTAGTACTTGTGACCGCAGTCGTTGCGGTCCGGTGCATGGGCGTGATTGACAGGTGGAAAAGAAATCCAGTGACGTGCGAGGACAAAGCTGCTGCTGATGCGACTCCTTGGTCGCCTCCGCAAGAACAAAGTGGCAAAATGCCAGAACAGGAGGTTTCTGTTGATCCTGTGCATCCTATAGGTACTGATAAGAATTCTGGCCAGGACTATGCAGTGATGAGCTCAGGATCGAACGCTGTGAGTGTTGATGTCCACACTGAGCCAGCCATGCCTGAGAACACGAACCCCCATGGAGCACAAGCAGTCTCTCGAGATACTGACTTTGAGAGCTCCATCATCACTTTCAGCAGTAGCACCACTGACAGAAAACCATGTGAGGCTGATAGCCGAAACGAAGACATCTGCAATGAAGGGCAAGGAGTGTCAAATCGAGAATCCCAAGATGCTGTACATCTTCCTGAACATCGGGATGGTGTTCCCCAAAGACTAGCATTGCCAACTGGAGGGCTGCAATATGGAGAGACCCCCGATATGCAGAGCTCAGCCAGGATTGATAGTGCGCTCAATGAGGAAGCGGCAAGACGTAGTTCTACAGCACATGGTGAGTCGCCGCTGATCATCCAGGCAGATGCATCTCTGGTCGACGGATTGCGGGCACTGCTGGTTCATCACCTAAAGAGAAGTGTTGGTGCCAACACAGTCAATCTGTCAGCCAGTCAAGCAGAACTCCTCGAGCACCATCTTGCTAGACTTGCTTCTTACGCGCAAAAAATTGTACACACATTGGCTTTTGCAACGCGTTTCCTCTCCAAGCACCATTTCGAAGGTGACCATGGTGAGTTGGAGAGTCCTCATACCGATGGCGGTCGAGGTCATGGTGCCGGCAATCCCGGATTTGTGGATGCAAGCAATGCTCAGCCATCTCCTGTCGAGGTGGCACGACCCCCTCGTAAATCACTAAAGCTGAACGACGATGAGATCCTCAGCCTGTATCGGAGTGCCCAAATGGAGGCAGCAATTGAAGCAGATTGGAGAGGCATTCAGGGACCAACTCCAAGCAGGAATTCGCTTGTTGACGGTGGCGGCACCAGCCGAAGTGCTGCTTCCACTAATTTGACTGCATCCGACGGCATGACCGAGCTCAAGGATGCAGATCAGGAGTATCTGCGCATGCTAAGTAGAGCCTTGCAGCAGCCGGGGCGTAGCCCAAGAGCTTTTACGGCGGAACTCATGGACCCAAGCAAGGATTCAATTTGCTGCAGGCCAGGTGTGCCTACTGTCCTCAATGTCAATGGAGTGATGGGCGGCAATGGCAAAGCAGATGTTTTACACAGTCCTGTAGCAGCACCAGCTGTCACTGGTGCTTAACAGCCAAGCTGATAAGGAAAATGAAAATGCAGTTCCAATGTAGACAATGAGCAAAAGGTTTCAAAACACG
>transcript_HQ_CT_transcript100364/f2p0/1606
GGGGCTCAAGCTGTGTTGGTCGATTGACCAGAGGTTGGCAGTGGTGCCATGGAGGTACCTGTCACGCAGGATGCATGTGAAATTAACTCGGTAATAGGGCCTCCTGGGTCTTCATGCAAACATTTCGCTGGAAGAGGACCTGCTGGGGCTGCTGACCTCAATGGAGTTGGACTCACCGTCAAAAAGCGTGGCATCCGCCATGTGCGTGCCAATCCACAGACAGGCGAAGAGCGTGAAATCTTCGCCATAGGCTTGGCATGCTCTGAATCACTTACTGGCCCTCGTCTTGCAAAGGCAATGCGACCCAGCTTTGAAGCTGAGCGATTGGCTTTGGAGCAGCTTGCCAATGATGATTTCGCAGGAACCTTGTCAGTTCACACATCAGCTGGAGTGCCGCCAGCACTCCCGCATTTCTTGCAAGCTTTGGAACCCCATCTACCCTGGCCTGCATCAGATGATTGGTTGGCATCTTTACAGTTGGAGGGAGGCACAGCTGTCTTTGCCGGTATTGACATGTTATTGCAGTTACAAAAGGTCCGTGGCCAGATTGGCCGTGTAAAGGTGGCAGTTGCTGAGCGAAGCTACCATGGTCCGCCTGCCACTGCTCCTGGAGCCCCAGCAGCACCTTTGTTCCCCAAACAATACCAGGTGGTTTATCCAGCGCCTACTATCCTGCGAGAGTCTGATGACGAACTTGAGGCTGAGTTTCGACTCTTCTTGGAGGAATGTTCTAGTGAAGTGGGCGTTATCCTCTTTGAACCACAGTGGGGTTCATCTAATGCAGCCAAGCCTTGGCCACCCATTTTGCTGCAGAAGTTTATAGATCTCTCCCATGATTATGGTCTCTTAGTTCTTTGTGATGAAATTATGTGCGGTTTGGCTCGACATGGCCATGGCTGCTGCTTCTTGTCAGAGGCATGGAACCTCAATGTGGATGCGGTCACATTTGGAAAAGCAATGGCTGCAGGGGTTTTCCCGATCTCTGGTGCCATCCTTCGATGTGGAGCTCAAGAGCTTGGGCAAGCTGGTCGAGGAGTTATGCATATGCATACTTATGCTGGAAGCTCTCAGCAAGCCTTGCTGACAGCGATTGAAGTGCTGAAAACATTACCAGAACTTTACAAGCACATCCATGATGCAGCGGAACTGATCAGGCAAAACCTTCAGAGACTTGAGAGCGAGACGCAGGGCTTCTTGCGGTGCCAAGGACAAGGCCTGATGTGGGCAGGCATTTTCTCTGGAAGCGAAGAGGAGAGGAGTAAATCCTTAAAAGAGCTTCGAAAGGAGTGTATTACAGCTGACGTCTGGCCGTACTTCGTTCCAATTGGCGGTTTCATGGTGACGCCGCCTCTCGACGTTGCACATGAAGACTTGCAGGAAGGACTGACACGATTATCCAAGTGCCTGCATCATGTGGCAACCAATCGAGTTGCATATGCTGGATGTTGAACTAACCATGCCACGCAGCCTTTTGCCTTTTTTCATTTTGTTTATGTACAATAGAACACCTTGACGGCATGAGGTCATCAAGGCTTGGGCCATTGTAGCCAACCACTTAAACTCTACAAGGCCAAAGAAAAATGATGTGTTCGAAGTGGTGTGTGTC
>transcript_HQ_CT_transcript100365/f3p0/1601
GGGGCTCAAGGAACATTTTTTTGTTAGCCAATAGCGCTGGTAGCGGACAGCCCCATAGGCATTTCTCGTGAAGAGCAACTGCTGCGCCCATGGCTAGGAAGCGTGGTGTCTGCCTGGGGTTCAGGATTCAAGACGTCGTCAAGGGTTTGACTGTGGCGTTCGCCTTGGTCATTGGCTTCCTGCTGCTATTTGAGGACAGCGTAATGGAGATGCCGCATCACGAAACCCCGCAAATATTCGTCCCAGTGCAAAGTGCAGCTTGGTCTGGTCCGGTACCAAAGGTAGCTGCTGAATTCCCAGCTGGTGTAGCACAATCTCAAGCTGGTGCATCTCAAGCTGGTGCATCTCAAGCTCGTGCATCTCAAGCTGGTGCATCTCAAGCTGGTGCATCTCAAGCTGGTGCATCTCAAGCTGGTAGAGGAGCGGGTAGACGTGTGGGTGTCGTGGTGGCGACTCCTGGCTCCAATGGTGTTGGTTGGCGTGACTCATTCAGGGTCTTTGCACTTGCAGCTCAGGAAGCATTTGCTCAAAGCGCGTACCACATGGAGCTGGTAGCCGTCACTCCGCAGACAACCTCGGATGCAGATCGATCTTTTCTGCAAGCAACTGGGTTCACCGTTCGAGTTCTGCCATCGTGGAAGCCAGAAGATATCACGAGTGAGTTTGCCCAGGAAGAGCTGCGGAAGTGGTGCTGTGCAGAGGTGGAAACTTTGAAGCTGTATGCAATCGGCTTCACTGAATTTCACAGGGTCATTGTTGCTGACGTGGATCTTCTGTTTGTGAAGAACTTTGATGACCTTCTTGATGACAGCAGATTTCCGATGTCGGCAACATATGATTATGCCTTGGATGGCCCATACTGTTCAGTTCCTCCCATCATGCCCAGCTTCTTTGTTGTCATCCCAAGCAAGACAGACTATGATGAGATTGCATCTACTATGCGAGAAGGGAACTTCAAGGATGCAGTTGGTTGGCGTGAGTCTGGCATTGGCTGGGCTTATGGCGGAATGGGACCTGGAGGCCTTCTGTCCTACCACTACAACAGACGTGCTAGGGAGGCGGGGAACGTCATGACAAAGAACCTCGACTTGCCTGGCGCAATGAGCATCGGTCCTGCAGGTACCCGTATCAAGGCCCTTGACAGGAGCAAGCATGCAGTAATTGCCACTGGTGAGTTAATTGAGGCAATCGAAAACAACAGAGCAGTGGTTGGTGACGTAAAGACCTTCCACTTCCAGAGCGGGCTGTGCGAGCCACCTTACACATGCAAAGATCCTGGCGGGGAAATCTGTACTTCAATGACAGACCGTTGGTGGCAGCTCAGGGACAAATATTCCCGAACAAAAGCACTGGCACAGGGGACACGCTGCAACCCAGAAGAATCGTATCAGCCTTTGCCATGACAAAAAAAAATTAAAGATTGCAACACAGGCAATGACATGTTGCTGCACATCTGTGTTTCACTTCTGGGGGCAACTTGCAGCACGGATGTCATAGGGACCCGTGCGGCTACCCTGTATTTTGCCTAGGTGACCTCATGTGTTTACCAAGATCTCTTTTCAGACTCGACGTAAAGCTTACTTTAATTAGCCTTCCATGTT
>transcript_HQ_CT_transcript100371/f2p0/1603
GGGGCTCAAGATTGTCCGAAATACCACTTTACTTCTTTATTGTCTGCCACCTTTCAGGAATGCCTCAAATATGGGAAGTTGTTGGTGGGGCAGACAAGGGTGGAATCATTGTCAGAGCAGCCAAGGAAACAAGTTCAGCTCAACAGTCTGAGCGTTTGTCTACAGGAGCCCTAATAGAACAAATTGCACTGGAAGGGGAGCGCTTGCACTACAAGTTGATTGATGGCACAGGTCCTGTAGAAGGTTGGGTAGGCATCAAGATCTCAGGCAAAAATTTGTGCATTAAGACGGACAAGAGTCCAGTAGTACCTCCTCCAAGTGTGGGTCCAAACAATGAAGCTCCCTTGGATACACCTGTGGCTTTGTTGTTTCCTGGCCAAGGCTCTCAATACGTGGGGATGATGAAGGAGATGGTTGACGTCCCTGCTGTGAAGGACATGATTGAAAAAGCAAAAGATATACTAGGCTATGACATTGCGGAAATCTGCATCAGCGGACCCGAGTCTAAATTGGAACAAACACAGTATTGGCAACCAGCAATGTTTATCGCGGGTTTGGCGGGTCTTGAGAAACTGCGTCTCGAGTCCCCTGATGTGGTGAGTCGTGCCTCTGTCATGGCAGGTCTTTCGCTTGGTGAGTACACAGCGCTTTGTGCCGCAGGCGTGATGTCTTTTGAAGATTGTTTGAAAATCGTGAAGCTCCGAGGTGAAGCAATGCAGGAAGCATCTGAGAAACCCAAGCAAATTATGCTTTCAATTGCAGGCATAGAGAAGCCAAAACTCGAGCCCCTCATCGACAAGGCGAAAGCCAAGGAGGGTGTAGGAGCGGTATGCTCAATTTGTAATGAACTTTTTCCAGCTGGCATTGTGGTAGCTGGGACTGAAATTGCTATCAATACCCTAAGAGAACTTGCCGAGGCCGCCGGAGCGCTTCAAACTAATATCTTGCGCACTGCCGGCGCTTTTCACACTGAATTGATGCAAGCTGCGCAAGACAAAGTGTCTGTAGCCCTTCAAGACATCCTGCCAAAAATGAAATCTCCACTGCACACTGTTTGGATGGCTACCAGTGCCCAACCATTGAGACCAGGCAGTGATGTTGCAAACATTGTTGCGAACTTGAAGAGCGAGCTCACAGATTCTGTAAAATGGGATACTTCCGTGAGAGGGATGATCGAAGACGGCATTGTTAAATTTTATGAGGTGGGTCCCATGAAGCAGCTCAAGGCTATGATGAAGCGAATCGATGTGAAACGCTGGGAGACAATGTCAAACATTGAGATTTGAGCATGATGTGCGCTGTGCGGCTTGATCAGTCGCAAGCAATGTTTCATCGTTTGGATAATGCCCAACATATAACTGTAGGTGCTACAGAAGTGATCTTCCTTGATCAACAAAAGCATGCGCGTGGCTCTCTGCAGTGACACAAACAAGGCGAATATGCCATGCACGACGGCATGTGGGCAAAAACCATGGAAATGATAAAGTGCAGGCTGCCAAAAATCGCAACGTTTGACCGTTGGTTCCGCAAGCAATGTGTTGCTTCGGGTGCAATTATTTTTATCTATTTGAGCTTGAACTACTTCCCTTGGAAAAAGTAGCAT
>transcript_HQ_CT_transcript100373/f2p0/1593
GGGACTTCTACATTGGCGACGAGGCGTACCAGCGTAAAGACCTGCCGATGTATTTGTTGTCGAATCCAGTAACCAAAGGCCGGATAGAAAATTGGGACGACATGGAACGTTTTTTTCACCAGGCTCTCTTCAGAAATTTGCGTTGCATACCAGAAGAGCATAACTTCCTTCTCACCGAGCCACCATTTAACACTCCAGAGAACCGTGAAAGTACTGCAGAGATCATGTTTGAAACGTTCAACGTCAACGGCCTGTACATAGGTGTCCAGGCAGTTCTTGCTCTTTATGCTCAATGGTCCATGGATGTCAAGATGGAAGAGGGTGAAGTTTCCACAAGACCTGATTTGACTGGTTTAGTTGTAGACGCTGGGGATGCACTGACACAGGTGATTCCTGTGGCGGATGATTCGTGATTGGGTCGTGCATTCAGGAGATACCGCTAGGGGGCCGACATGTCACGCAATACATTTCTGACAAATTGAGTGAACGTGGCGAGAGAGTACCTCCTGAGCAAAGGCTTGACGTGGCACGTCAAATCAAAGAGTCTCACTCATATGTATGTCGTGACCCTGTTGCGGAGCAGTTGAAGTTTGACCAAGATCCGCGAAAGGCGAAAACAGTGACTGGCAAAGTCCCAAAAACTCAAGAAACGTGGACGGTACAAATGGGATATGAGCGCTTCATGGGTCCAGAGATGTTTTTCAATCCCCAACAATTCATGGACACTGTCAAGACACCTCTTCCGGCGGTGGTTGACAATTGTGTGCTTCAATGCCCGATTGACTATAGACGTAAACTATATCAGTACATCGTGCTTTCTGGAGGCTCAACCACGTTCACCCACATGAGGGAGCGGCTTCAGAGGGATGTGCAGATCATTGTGGATCAAAGGTTGCAGCAATTTCAGGCGTCCTCAGGTAGCCAGCCACAGGCAATCAATGTTCAAGTGTGCGGGAGCATAAAGCGCAGTTATCAAAAATTTGCCGCATGGCTTGGTGGTTCGCTCTTTGCCTCGGAACCACAGTTTGAGACAAGCATCAAAACAAAGAAGGAGTATGACGAGGTTGGTCCTCAGTGCTTGCGAGGCAGCCCGGTGTTGCTGTGCTAGTTGAGATGCTTGCAAGCAACCTGGCGAATGTGAGTGCTTTTTTGCCCAACTTTGGTCAGCAGAGGGCATGAGGAAAAATGAGCTGAACAAGTATCAGGGCTTTGAATCTACGTGTGGCTGAGCATTATGCCAGCTCAACCTGAAACAGCGACTGGGGTAGAAACTTGAATCAGAAAATCTGAAACATTAGACAGGTCTTTTTTTTTTTGGTGATCGTTTGTGCAAGCACGTCTCCCCATCAGAGACGAGTGAGTTATCTGTTTGCTACAGGGGTAGCAAGTTCACATCATGCAGGGCATTCTCACAACGGTTGTGAGATGAAGTCCTGAAGTTCGTCCCATGTGAGCGGTGGACATCTTCAAAACTGTGGCCTTCAGGAATGCATCGATGGAAGAAGAGATGGACTATTCATTGAGTACCTGTCCTTTTGAGCCATGCCAGACTCAAAAAGGACATCCATCATTAAACCTATGTGTTTACAGCCT
>transcript_HQ_CT_transcript100374/f2p0/1616
GGGGGGGGGCAGATGGCACCATGTACAGCCATCCATGGCATGCACCGCTGGAGGCGGCGATCTGCTCGCAGCAAGGAACTTATGGCTGTCAGCGCTGTTGCCGCTGGTGCAGTACTTGCTGTCAGCGCAACCATGCCTTGGTTACTAGCGCCCTCAACTTGCGCAATGGTGTCAGCACGGCTCTGCACAGTGCTGCAATCCCGATCTTCACAGCGACTATGCAGATGCTGGGCAGCAGGCAGTTCCGCAGCCACAACCCAGATTGAGCCGCTCTATGAGTTGCCTGAGACGTTTGTGCCTGAAGAGCACAAGATCAAGGAAGGAGTCTACTTTCAGGCAGGTTCAGTCTTGGCCCACAAAGTCTGTACTGTTTCTGAATCGCTTGGCACTTGGCGCTCCTGGTATCGCCCTCCATGGTGGCTAAAGCAAGGCGATGCCATGACGCTTTGCGCTGCCCAGTTTCGGAGGTCTGTGGATGTTGATTACGAGAGGCACTTAGTGAGCACGCTTGATGGCGGTTGCGTGGCACTAGACGTCGTACGCACTGCAGGTTCTGTTCAAGCTCCAGATGCCGATTCACATTTTGCGCTTTTGGTATCTGGGCTTGGCGGTGGTTCCCAGGATGGTTATGTTCGCAACATGGCTGGGTCGTTGCTTCGCAATGGCTTTAGGGTAGCTGTGCTGAATATGCGTGGTTGCGGCAGGAGTCCGTTGAAGACACCCAGACTCTTTTCTGCATACCGGGGCTCCACAGATGATGTACGAGTCGCGGTCCGCTACGTCCGTGAAAATTTGCTCCAGAGGAAGGTGCCCAGTCAAGAGAAGTATGATTCACCTCGTGTGGTGTTGGTTGGCTGGAGCAATGGCGCTACAATTATCGTCAACACGTTGGCGGAGCAAACAACACAAACAGGCAAGGGCCATGCGGGGAACTTAAGCATGGTGGACGCTGGTGCAGCACTTGCTACTCCGCATGACATGCCAAAAAGCATCGGGGAGCTTGAGCAGAGGCCGTTTTCAAAATTTGTGTACAACAGGGCGGTAACCCAGAGCCTGGTCAGACAATTCGAACCATATGCTCACCTTTTTCGCGCAGGTCCAGTGTCCAGATGGTCCGATGACAAAAAAGTAGTGAGAGTGGATGTGGATGCAGTCTTAAAGGCGACCATTATTCGAACCGCTGATGACGAATATACTCGGAAGGTCTTTGAGTACAATACGGTTCATGATTACTATAGTGACGCAAGCTCGTACCAGCGACTTGGAAGTGTTCGTGTACCACTCCTGTATATCAGTGCGGCAGACAACCCTATGGCTACCAACTGGGTGCCTGTAGAGCAAGTTCGACGCAACCCGTTCGTGATGCTAGCGTACACAGCCCACGGAGGCCATTTAGGTTGGCTGGATCAAGACAATTGGTCCGAAGACCTCTGGGTTCAGAGGGCCGTGGGTGATTTTTTCAGTGCTGTGGTGCAGCAAACTTTTCAATCCTGAGCATCAGATGATTTTCCCTTGATTTTTTGCAACAATTCAGCAGGATGCTCAAAGATGCCGCTTACCAGTTTTCACAGAGGCCACTTCTGGCAGGATAAAAAAGCATATTGCCAGTTTGTTCC
>transcript_HQ_CT_transcript100380/f5p0/1589
GGCTCAAGATTTTGAAAGCCGCGGGTCCCCATGTAGGGCTAGCTACTCACCCTTGACCCACCCTTCCAAAGCCTCTCAACATGAGCAGTGGTAATTTCCGCTTCCTCAATCTCATCAAGCCTGCAATGTGCATCCTCCCAGAGGTGCAGCCTCCAGACCGAAGAATCCCCTTCAAGGAGAAAATATTGTGGACATCAATTTCACTTTTCGTCTTCCTGGTGTGCTGTCAAATTCCTTTGTATGGCATTGTGACTTCAAAAAGTGCGGATCCCTTCTACTGGATGCGAGTCATCTTGGCCTCAAACCGTGGTACTCTCATGGAGCTGGGAATATCCCCTATTATCACATCGGGCATGGTAATGCAGCTTCTGGCAGGAAGCAGGATTATTGATGTAGACCAGAATTTAAAGGAGGATCGCACGTTATTCAACGGAGCCCAGAAGTTATTTGGAATGTTGATCACCATGGGGGAGGCCGTTGCCTACGTCATGAGCGGCATGTATGGTGACATGCGGGAGCTGGGAGCAGGAAACGCAATCTTGATCATCATGCAATTATTTTTTGCTGGTGTGATCGTGATTCTTCTTGATGAACTACTGCAGAAAGGCTACGGAATGGGCTCTGGAATATCTCTTTTTATCGCAACAAACATCTGTGAAAGCATCATCTGGAAGGCATTTTCCCCAACAACTATGAACACTGGCAAAGGTACAGAGTTTGAAGGAGCTATTGTTGCATGCTTTCACTTCTTGGCATCCAGGGCCGATAAAGTTACAGCAATCAGAGAAGCCTTTTATCGGCAGTCTGCTCCGAATCTGACAAACTTGTTCGCAACAGTGCTTGTTTTTCTCATAGTCATTTACTTCCAGGGTTTCCAAGTGGACCTTGCAGTCAAATACCAAAAGATGCGCGGGCAGCAAGGATCGTACCCAATCAAGCTTTTCTACACTTCCAACATCCCCATCATCCTCCAAACAGCGCTGGTGTCCAATCTGTACTTCTTCTCGCAGTTGCTTTATCGTCGATTCAAGTCCAACATGCTGGTGAATCTTCTGGGCCAGTGGCAAGAGCTTGACTATGGCGGCCAGTCCATTCCCGTTGGTGGGCTTGCTTACTACATTTCTCCTCCCAACACATTCTCAGACATTTGGGAGGACCCAATCCATGCCTTGATCTATGTCTCGTTTGTACTGGTCTCATGTGCTCTTTTTTCCAAGACCTGGATTGAAGTTTCTGGCTCCTCAGCAAGGGACGTTGCAAAGCAGTTGCGTGACCAGCAGATGATGTTCAAGGGGCATCGAGAGTCTTCTTTACTACATGTTTTGGATATGTATATCCCTACAGCTGCCGCTTTTGGAGGAATGTGCATTGGCATGTTGACAATAGTCGCAGACTTCCTGGGAGCCATTGGGAGTGGAACAGGTATCCTTCTGGCTGTTACAATCATCTACCAGTATTTCGAGATTTTGTACAAGGAAAAAGAACAGGGAAACATGCTTTTCTGAGATTAGGAGAGGTGCCTGTGAGACAGCCCACAGAAACTTGAGATTGCACCTACAAGGAGACTGCGGCAAACCCTTTTCGCACCT
>transcript_HQ_CT_transcript100386/f2p0/1592
GGTGTGGTATCAGTTGCTGATTCGGCCGGCTTGAGCAGTTCAGGCCTCAAGCTCCAGCAGCTCGGGCGGAGGCAATGACTGATTTTGAAGGCGCGAATTTGATTGAGGTGCGCCAGCCCATTGATGTGGACAAGCTGCAGGCATTCCTTGAAAAGAACACCCCAGAAGGTGTACAGCGCTTTGGCGGTGGACGGATCCGACTGAAGCAGTTCAACAATGGCGCTTCCAACCCAACGTACTTCATCCAGACCCCTGCCAACGAGAGGTTTGTGGTGCGCAAGAAGCCACCTGGCAAATTGCTTCCAGGAGCCCACCAAGTTGATCGCGAGTATCGCGTACAGAGGGCTTTGCAGGGAACAGCTGTGCCAGTCCCAGAGGTGCTCGCGCTGTGCCAAGACGAATCGGTTCTGGGGCAGGACTTCTATGTGATGAAGTTTGTTCCTGGGAGGATTTTACAGGACAGCAGGTTGCCTTCAATGACAGCAGAGCAGCGTAATGAGCTTTACAAGGACATGAACCGCGTGCTTGCTGCTCTACACAGCATCAACTTTCGCACAGTTGGTCTCGAGGGTTACGGAAAGGTGGGGAATTATGCTGCGCGGCAGATCAAGACCTGGACTCGAAACATTCAGGCTCAGGACAAACTTGTCGTTGAGAATGCACCCAAAGATGGCTTCAAATGGGATCCTGGCAGAATGGCGGAGTTACGCATGTACTTGGCATCGAAACAAGAGGCGATTGTGGAACCAACAAGCATTTCACATGGGGACTTCCGCCTCGGAAACCTTATCTTGCACCCTGAAGAGCCTCGGATTTTGGCGGTTCTGGATTGGGAGTTGTCGACACTGGGACACCCGTTGGCAGATCTTGCTTGGCTCTGCATGCCTTGGAGCTCTTCCGAACCATCGCTGCATAATGGCTTCAGAATGTATAATGACGATGGCAGTCTACCACCTGGTATTCCAACAGAGGATGAGTTCGTGCAGTTATATGCTGTGAACAGAGGTTGGGAGTGTGTAAACAGCGCTGATTGGGACTACTTCCGAGCACTGAACTGCTTCCGTGGCGCTGGTATCAACCATGGTGTGTATGCAAGGTCTGTGATGGGAACTGCCGCCAGCAGTGCGGTGCGAATGGCTGGTGCCACACTGCACAGTTTGGTAGAGCTTGGATTACTTTACGCAAGTGGTAAGTACGTTTCTCCATATGGGAGGCCTGTGGTCCGCAGATCGCGGATGTGAGCCCAGTGCCATTGAATGGGTCGCGCACTTTCCAGCGGCATTTCCCAAACTTCAAACTTGTGTATGCACATCTGCTGTCAAATCCGCAAGTTGCCATGACGCATGCTCGATGGGCACTGGGCATCTGAGTAGCAACCGCAGTGCTAATGTACATGTCAGTGTAGTGTTGCACAGCAATCCCAGCGACTGCTCTCGACCCGACATGTGATTTGGCAGTCGAAGATGGCTGTCTGACGTGCACAGGTGCACGTGGATTGTCACGTGCCTCCATTGTTGGCAGTCCCTTCAACTTTTCCCACAGGAGTGCTGCCGAGGGACTTTTTTCCAAACTAAGATATGATGTCGCGCTAC
>transcript_HQ_CT_transcript100388/f6p0/1568
GGGCTCAAGATAATTTTGCTTCAAGACTGACCAAGTTCCTCTCTTGCTCACTTCACAACAAACAATGGCAAAATGTGACCGTGAACACCCTGCAGAAGTTGATGCAGCTGAAGCCAAACGGCTACGCAAAGAAGCAAAAAAAGCAGCGGCGGCGGCAGCAGCAGCAGCAGAAACTGTGGAGACAGCGGGAGACGATGTGGTAGAAGACGAACCAAAGAAGAATAAAAAAACGAAAAAGGTGAAGAATATAGAGGCAGAGGGAGATACTGTGGTGGAAGAAGAGCCAACGAAGGATAAAAAATCAAAAAAACATACGGACAACGTTGTCCCAGAAGTCGATGACGAGCAAACAGAGGTTCCCAGGCGTAAAAAAGCGAAAAAGGCAACCATCGAAGCAGACACAGCAGCCGATGTTGCAGATGATGATGACAACCAGAAGAAAGCTAAGGGCAAAAAGAAGAAAAACAAAACTGAGGATGTTGATTCTGCAGAGGTAGCTGCTGAAGTAGCCGAAGATGCAGAGGTCCAAGAGAAGCCCAAAGGCAAAAAGAAAAAAAACCAAGATGTTGAAAGCGAGCAGAAAACAAAGAAAGCAAAAACAGACGCTGGGGACAAAGAAGCGGAGGAGGAGCAGGAAGCATCCAAGCCAGCAAGCACAGAGGCTGCTTCAACATCAGGCAAAGATGAACCCAACTTGAGGGTCTTTGTGGGAAGCTTGGCGTGGTCTGTGACTGAAGAAACCTTGAAGAAGGATTTCAGCGAGTGTGGCGAAATCACAGACTGCCACCTCCTGACAGACAAAGAATCAGGCAGATCAAGGGGTATTGCTTTCATCACTTTCAAGGATGAGGCAGGAGTGCAGGCAGCTCTGAAATTTGATGGAGAGGACTACGCAGGCAGGCCACTCAATGTTGCCATCTCTAACAAAGAGGGCAACAAGGGAAAGGGCAAGGGTAAAGGCAAGGACGGGAAAGGCAAAGGCAAAGGCAAGGACGGTAAGGGGAAAGGCAAGGGACCCGCGCAAAAACCTGACGGTTGCACATCAGTTGTTGTGAAGGGTCTGTCATATGAAGTGACAGACGACGATCTGTACACTGCTTTCAAAGATTGTGGTTCCAGCGGTCCCTCAAATGTCAAAGTGCTGACAGACAGAGACACAGGAGCATCCAAGGGCATCGCTTTTGTGGACTTTGATGATACTAGTGCAGTCGATGCAGCTATGAAGCTTTCTGAGACGGAACTAAAGGGAAGATGCTTCTTCATGGACTATGCCAGGCCTCGGGATTGAACTTTGAATTCGGAGGTGGAGGCGCTTGTAACCTAGAGAAGAACTCTTACAGTGCATGCAAGACTTGGAGCACTAATTCGTTGGCAAGATGTTTTGCAGAGTGTGAGTGGGAGACTTGGTTGAGGTTTCCACCCTTTTTATGACAGGTCAGCCGGCAGAATTCACAGTCTGTGGATTTTTCTGCCGCTCTGTTTCCCTTTGTGTACAGTTTGCATCTGATGGCAATGCCTTTAGATTCTGCGGGGGTCTCCGCATCGCACGGTGCCACAATAAAAGCAGC
>transcript_HQ_CT_transcript10039/f2p0/4358
GGTATCACGACCTTTGGAGAAAAAGGAGCCGCGCGTTTCCTGCTTTCTGCCGTTGCCCCTTCACAGCTCATTGCCCTTTCTCATCAATGCTAACTTTGTGCTGTGCGACGCGACTTCTCCGAGTCGACTGGACCTCTTGTCCACCCATGGAGGCCCAGCAGGTGCAGTGGAATGGAATCGAGAGTTGCTGCACAAGCTTGTAGAGCCAATGATAGCCGCATGCATAGGGGAGCAGGCGGATGCGCTTCACGCTGTTATGCAAGGGAATACTCCAGAAGTGCCATGCGCTCGCTGGGCGGCATCCTGTGGAGGAATCTGCATGCTGATGCCTGCTCAGGCGCAACTTCCTCTCAGCCTTCAGGAACTACTGGACCTTGGATCTTTGTACAGGGGACTTTGTGATACACGCCTATTCATGCCAATGGCACCGATTAGCGTCAATCCCAAGACAAAGCAAGTGCCGGTGGCAGGAGTTCAACTTGTGGCCTACACAGGCTCAGTCCAGCCTTTGTCACAAGGCATCAGCAGCGAGCGCCAACGAAACGCTATCCATGAGTACGTCTGCGAGGTTGGACAGTTCCCCCTTTGCGACATTGCGCCACCAATTGCTGGAGAGTTTAAGACTGCTGGAGTGGAACGCCAGGCTGTACTCAGTCGCTCTATGTTGGTAACGTACGTGCGCAAGAAGGGACCACGTGATGCAGGCATTGCCGCAGAACTTCTAGGATATTTGCTTTGTGGCGATGATCAAGCCCAGGATGTTGTGGAGAACCTTGTTGGCCTCTGCATTGCCCCTCTCTCCAGTGGCACAGTTGCCACATTTGGCGCTACGAAGTCTTCATCCCAATCATCTGCTGCTGAAGGCCATCCTTCGATTTTCTGTGCATTCCCGAGGGATGGCAAAGCTGGCAATGCTGCAGCTGCGGCACAGCAGGTGCTGGAGTGCCTGTGCCCTCAAGTTACGTTGGATGTGACCACCATCCACCGACCTGGTTCAGTTCTGTTGCAAAAGGGCGCATCACGACTTGGCATTCTTGATGTTGACAGCTGTGCGTCACTTGCGCGTGTTCTTCGTGAGGCTACGCCATCGCTATGTGCGAGTCCAAGCAGCACACAAACGTTAGGAACGCCTGGATCACAAGTCTTGGGCAACTTGGCACAAACCGTCGCTGGTGCGGCAGCTGCTTTTGTGCGGGGCGCATTTGGCAACACTGGCGGCACTCGTCGGAATAGCGCTACTGCAGCTGCAGTTGGATTCAGCAGTGAGCGAAGAGCAAATTCTACTATCTATGCCTTGTGGGCTTTTGCAGAGTCAGTTAATGGCGGCTTGGGCCAGGACTTCTTGCAGCACTTTGAAGACTTCTTCATCATCCCTGCATGCTCCTCGGAGCGTGTGCTGTCACGGGCTGGCCTTGCCAGGCAGCCACCACCACCACCACCGCTGCCACCACAGCCAGACCAGGAGGAGACCGTGAACAATGATCGTGTGACGGGTGCTAGCAACAGCGATCGAGGCACATTCTGCTTGCTGCCCTTGAGCATCAGGAAGCCACTGCTGATGCCCGCGTCACATCAATGCGATGAGAGTACTGCTGCACTTCTTGAAGCCGCTTGTCGGCTGCTCCCTGACAGTTTTGTTGATGATGAGCACCCAGCGCTATCGCCAGAAGCGGTCGATTTCCTGCAGCATCATGGAATTGTTCGGCATTTCAATGCTGAGGCAATGTTCACGGTTCTGTCTGCAGGTGTTTTACAGAGCTCGGCGGCACAGACAGAAATTGGCTCGCGATGCTCAACGTTGACAGGGTCACAACGAGAACTGCTGTGTAGTGCACTTTCAGAAGCACTATGTGCCACAGCACATGCAGAACAAGGTGAAGATTCTGGTCATGGCAGTGTCAACGCCCGTGTGACAGCATTTTGCAGCTTGAGGATATTCCTTCCTGACTACTTGTTGCGAAATCATGCTGCGAATGATGGACAGAATGACACTCACCAGGCAGTGTCTGCAGAATCTTACAAAGCGTTGACCGATCTTGTCGTCGTGGATGGTGCTCCACTGGACTTGAAGACTCCCCCAACCCGGCTGGACCTTGCAGGGCGCTTTGTTTTCAGACAGTCCCCAAGATTGCCGCAGTCACTGGTGGCTGCACTTGGGAGACAAGAGTTACAAGAGCATCTGCGTGGTTGCAATGCCTTTATTCAGCCTGCACAGTGGTTGATGTCTGATATAGTCCCATTCCTCGTCGAGCTTCAGGCTGACGATCAGGTTCTCGTATTGGAGCGACTACTTCCGTTGCTAGACTTCGAGCAAGCTAATGTCCAGCTGATTCCAGCAGAAGTGCCAGCTGGGGCGGCACCACTTTTGAAGCCACCAATCGCCTTGATGGACTCCCAAGATTACACAATTCAGGAAGTCTTTGGCATCAATGGTGATATGCTACCTCCATTGTCTCGATCTGCACAGTTGCACTTTCCCGCAAAGCACTTGACTTCAGCGGTGCGTGTGCAGTTGCGACGACTTGGAATGAGGAACAGTGAGAATGATGCGTTCTGCTTGGTGTTCTTAGTGCGGGAGCTGCGCCGCCGCCATAAGGAGGTTGACGCAGCACGTTATGGCGAGCTGCAGAGGGTCTTCATGCAGCGTGTCGTTGAGTCTTGGCAGCGGCTTCCAACTGAAGCAGCTAAGGCTCTGCTGGGAGAGGAATTTGTGGATTTGTCACCAGAAGCCGATGGCGGCGAGGTTGCTGAGTCACTTTTTGCTCTTCGGCCGTTCCGAGATAGGTGCTGCGGCCGCCTTCTCTGTCTGGGCGAACTCGTATCGCGGACCCACGAAGAGGACCCATATCTGTGTTGGACTAGTGCTCCCTTGTGCCCGCGGGGTTTTCCAGATTTTGAAGGCTACCGGCGACCGATCTTGGATGATGTGGTGGCGCATGCTCGATCTCTTGGTGAATTGGCCGATGCGAGCGTTGTGTCCTGCCATCTTTGGCCCGAGTTGAAGGAGCGGACCGTCATCGCGATTTGTAAATTTCTCACCAGGAGCGATGCATTTCGGGGTGCTCTGGCTCCTCCGCAGGGTGGGGAGGAAGTGCAACCTGCAGTGCCGCCAGAACGCGGCCGCATCTGTGCTCAACTACGCCGCACAAAATTCTTGGCAGTGCCAACAGATGACAGAGATAGCGGTCCGAATGTGCTGGTGCCACCATGGCGCATTTCCTTGGCGCTAAAGGAGCATCGGCCACCGATGTTTGCATTGCCAGCCTACCTTCAGGATCACACAGACCTCCTACGTCTGCTCGGTGTACGAGATGCACTTGAGCTGCCTCAAGGTGAATCGGGCGGAATGGGTGAGAGCGACACACATCGCGCTGCTGAGGAGTCCATGCGCTGGCTGTTCGAGCATGGTGCGGAATCCTTCTCTGATGTCACTGTACGCTGCGATGGGGGGCAGCTGTTCCTGCACCGCAACATTCTCATGTCCAGGAGTGACTACTTCAGGGCCATGTTCCAGGGTGGGGACTATTGCTTCCGAGAAGGTCAAGAGGGTGGTGCTGATGTGAACTTGGTTGCTCCAGTGGCAGTTGCCCGCGTTCTGTTTGGGTATCTTTATCATGGACGGGTTGATGAGTCACCTTTGGAAGGTCCAGATGGAACTAGCAATGCTGTGGAATTGCTTGCTCTTGCGGACGAACTTGGAGTTCCTCGACTTTTCGAGTTTGCACAAACATGGGTTGCAAATCAGCAGGATCTCGATGATTGTGCCGATACTCTGCAGCTGGCAGCACTGCACGGCGCTAAGGTCTTGGAGACTGCTACTTTGGCCTTGTTGGCTGCTAACTTGGACGTGCCAGAGGTCGAGCCCCAGCTCGAAAGGCTTTCCCAGGAGCACCGAGAGGCACTTCGGGAATTGGCAGGTTCACGCCCACGCCGTCAACAGCCCTGACCGAAGAGAGTTGAAGACCGATTCCTGAGGATTGTATGTACAGATGTGAATTTCAATAAGATGCTCTTTTTGGGACGCTGTCCGAATCGACCCACATCCTTTCGTGAGAGAGGTCCATCTAAACTAATTTCAGGATGATATCAACCTAGCGCAAACTCTATAATTGTTGCTTACAGCTAAACAACAGTTCGTGTGACTTCTTGCTACGGTTCACTGAATGCAAAACAACTTGTGTTTTGGAGCGTGAGCTTGGTGCAAATCGCAACTGATGTCTAGAATTGAATAGAGGCTGTGTTTGTGTCTGCTCCGAGCTCCTTCCACATCGATAGGTTGTAACTAGTGGTTGCGCACTGCATGATCCGCAGGGCCTTTCTTGAACCAGTTGAAGGTGTGCTCATGCCCACCTCGCCAC
>transcript_HQ_CT_transcript100396/f2p0/1610
GGTCATGGAGACGAGCTTATTGCGGATAGTCGTCGAGTTCCTCTTTGGTGGTGCTCTAATACGATGCTTCGAGGTTTGCCCCCTGTGGTTCGTTGTCTTTTACAAAACCCTGGATGATATCTTTGCAAAGATCGACAGGGACTTCAAGAGTTTCTATGGTCACTCCTTGACGCTGGAGTATGCGCGCACAGATTGGTCACCGGTGCATGTAGCAGAGGCGGGCATCCGCATTGACCGAATCCTTATTGCTCGTGTGACAGGCCAGCATATGGGAATGTGCACGAAAGTTGCATATGGCTATGCGTACAAGACTCCTGGACCCCTTGGAGATGAAAATGATAACAAAGCTGACGACTCAAGAGGCAAATTTGAGTGCGCCTTTAAGTTTGATACCTACTCCAAAGGCAGGTCACGGTCTTTTTGGATCCACAAGGACATCTGCCGCTTCCATGGTGATGAGACCCGTGTTGCGGCAACGCAGAACATCACTCCAGTGTGCGTCCATGACCGAATTGAGATCGCAGTCAACCTCTTCAATGCTATGGGTCTGGTCGATGTCAACAAGGTCAACTGGCATGAGATGGAAGTCTTCCCGCTCCACAGGCGAGAATGCCCAATCGAACAAGAGCTCTTCGATTGGTATGACCTGGACTCCTTTCAATCACAAAGTGTGGAGCGGCTACAGATTCCTGATTTCTTCAGCCCGCAGCTGGTGCACTGCTCAACAGAGTATGCTGGCATTGATGTTGCTGTGAGTCGAACAAGGCTCCGTGCTGATACAATTGGTGTGGTGCCACAAGCAGATCGCATTCTCGGGTCGCGATTCGAGGTAATGCCTCGCAGCAGCCCCATCATTCTTCCGCTCAAGCGGGTCGGCTTGCAACATGACCGCTTCACAAAGATTCAGTTGCGTCAGGGTGATTCCATAGAGCTGTACATCAGCCAGGGAGGTAAGATGACCTGAGTCTTTTGTGATGATGCTAAGGCCATGGTGCAACACAGACATGACTTAGTCTGAGCACTGCTGGCCTTGCGTCACTTCTTAAGGCAAGCCTCTGGGGAGTTATCCTGATACAAGAAACACTTTCTTGGTACATGCTACTCCCGGATTGCAGCTGATGGCATTCTTTGCTATATTTGTTTACACATGTTGCTGCTTTTGACCTTGATATGACCTTAGCCACTGCCCCTTTTTGATGACCTTGAACCTGGACAAAAAATGAAGCGAAGTCACAGGTTGCTGCATGTTGCCACAAAATGTCGCTGACAGACCACTGAGTGGTTCCACATGCCACAGAATAATGCACAATGCAAATAGCAGATCCCAAGGCTACGCCCGAATGGGGAGCAGTCGGCTGAGGTCTGTACTTGGATGACACTGAAGTTGAAAAATCCATTCTTCAGGCGTCTACATAAGCGCCCAGTCTTCTCGACATGCAAGCAAATTAAGAGGAGCCTTTGGCAGGCAGGTGGCCAGCTTGGCCGCCTTTGGGAGTATTGATCCCATTGCAAGATCACTGTAAAACTGGTGATGGAATATGGGCGCGCCATACCTGCGATGCGGAAAAAACAGTGTTGCCAGCCAGGCATTGTCAGCGACATTGCCAACC
>transcript_HQ_CT_transcript10040/f2p0/4377
GTGCCTCAACGGAGAGCGGTTGGGTTTTCCACCGCCACTCACAACATGGAGGGTCGAGATCCTGGAGGCCTTTGGTTTGCCCGAAGGAAGCCTTCTTTCAATCCGTGCTGGCGGAGCTTGCCGGCAGGGCAGCGCCGCAGCTAAGAGGACTTATCGCTTTCCAACCGGCCCCCAAGGCCCCCCAGGCACTTTGAAGATCGATGTTCTCACAACAGTTGGTGCTGCTCGTGTGGTTCCTCGACCTGGGGCTACGGAATATGTGGTACCCATTGAAAAGCTGGGTGGTGCTGGAACAATGTCATTGAAAGTTGGCGTAACTCCAATTGAAAGCACCAATACGTGCTCATCACCACCGAACTTTTCGGGAACTCAAATGCTTGATGAGGCCGAAGCTGCAGCTCCTTCTCGCGGGTTGAGCCGGCACGAGGCAGCTCTTGAAGCGCGGACCTACTTGGATGCGCACGGTTTGACGGCGTTTATCCAGTCGCTGCTCCAAGGGCTTATTCGCGAAAAGCCTGCAGCTCCCTACAAATGGATAGCAAGTCAGCTCGCCCTTTCTGGCCTGAATGATTCCGGCCCCAGGTCGGGCCCCTCAAAACCAAAGGCTCGCGGTGGCGTGTGTGTGGTTTCAGGGCCAAGTGGTGTTGGCAAATCGCTGCTCATCAAAAGACTTATGGCCGAGTTTCCAGGTCAGTTCGGCTTCTCCGTGTCGCACACAACTCGTGAGCCACGACCTGGTGAGAAGGATGGCGTGGACTACCACTTCACCTCCAAGCAAGACATGCAGAGAGACATTGCAAGTGGTTTGTTCATTGAGAGTGCCGAAGTGCACGGGAACTTATATGGCACATCCATTGCCGCAGTCGAGGCTATCACAAAGAAAGGCGTTATCTGCCTTATGGACATTGATGTGCAGGGTGCTGCGAGTGTCAGGAAGTCTGCACTACACGCTATCACCGATTATGTTTTTCTCACCCCACCAAATATGAGTGTGCTGGAAGAGCGACTTCGAGGTCGTGGGACAGAGGCAGAAGAAAAGATACAAAAAAGGCTTGGTAATGCACAGCGAGAAATTGCAGATTACGAAAAAAACCCTGACTGTTGGGAGCTCTGCTTAAAATGGTTCAATAACGAAGTTGACAAAGCATACTGTGAGTTTCGGGATTTTCTCAAGCAGAAGATTCCGAATGGATGCAGTCAGCCCCCACCTGCTCCCAAACCCAAGGTCAGGGGCGGGGCATGCGTGGTAACTGGCCCTAGTGGCGTTGGCAAATCCACGCTGATCAAGCGCTTGCAAGCAGACTTCCCAACGCAGTTTGGCTTCTCGGTCTCTCACACGACTCGGGAACCTAGGCCAAATGAGAAGGACGGCGTCGATTACCACTTTGTATCAAAAGAAGCGATGCAGCATGACATTGACAAGGGACTCTTTGTTGAGTTCGCTGAAGTGCATGGCAACCTGTACGGCACATCCATAGCAGCAGTGGATGAACTTACAAGGAATGGAAAGGTCTGCCTGCTGGACATCGATGTACAGGGCGCAAGTACAGTGAGAAGTTCCTCTCTGCACACGGTGACTGACTATATTTTCTTGGCGCCGCCAAACATGCAAGTTCTAGAACAGCGTTTGCGTGGACGTGGAACCGAGACAGAAGAAAAAGTCCTGAAACGACTTGCCAATGCCAGCAAAGAAATGTCTGTTTATGACAAGGATCCACAGACCTGGGGGCTCTGTTTGAGATGGTTCAACGAGGAGGTTGATCGAGCCTACCAAGAGTTCCGCGCATTCTTGGAACAAAAGATTCCCAAGATACCGAAACCTAAAGCCCAAGGAGGAGCGTGTGTGGTAACTGGCCCAAGCGGAGTGGGGAAATCGACATTAATCAAGCGGCTAGAGGCAGAGTTCCCTGGACAGTTTGGATTTTCGGTGTCGCACACCACACGTGAACCAAGGCCTGGAGAAAAGGATGGCGTGGATTATCATTTTGTATCAAAAGAGCACATGCAGAGTGAGATTGAAAAAGGTCAGTTCGTGGAGTATGCGGAGGTGCATGGAAACTTTTATGGCACATCTGTGAGTTCCGTGCAAACTGTCACCAGGCGAGGTATGGTGTGTCTTTTAGACATTGACATTCAAGGTGCAGAGAGCGTACGGAAGTCTGCGCTGCACTCAATCACCGACTACCTCTTCTTGACTCCTCCCAACATGCAAGTGCTGGAACAACGACTGCGAGGTCGGGGTACTGAGACAGAAGAGAAGATCCAGAAAAGACTCGCCAATGCAGCCAAAGAGATGGCAGTGTATGACCAGAATCCTGGTGCATGGGCTATGTGTTTCAAATGGACCAATGAGGAGGTAGACCGTGCATATGCAGAGTTCCGGGCTTTCCTTCAGCAAAAACTCCCAGAACCACCTCGAGCGAAAGCAAGGGGTGGTGCATGCGTAGTCACTGGGCCAAGTGGCGTTGGGAAGTCCTTGCTGATCAAACAATTGCAAGCTGAGTTTCCAGGACAATTTGGCTTTTCAGTGTCCCACACAACACGAGATCCTCGTCCAGGCGAGAAAGCTAGTGTGGATTACCACTTTGTGTCAAAAGAAGACATGCAACGTGACATAGACAAAGGGCTCTTTGTGGAGCATGCCGAAGTGCATGGCAACTTCTATGGGACTTCAGTTGCCTCCGTTGAGGAAGTTATGGCAAAAGGGATGGTATGTCTACTGGACATTGACGTTCAAGGTGCAGACTCAGTGAGAAAATCAACCTTGCATCCACAGACAGACTACATCTTTCTTGCTCCGCCGAACATGGAGGTGCTTGAGCAACGGCTCAGAGGGCGAGGTACAGAGAGTGAGGAGAAAGTCTTGAAGAGGTTGGCGGGTGCCCACAAGGAGCTCGCTATTTATGATGCCTCCCCAGAAGCGTGGACTCTGTGCTTAAGGTGGTACAATGAGCAAGTGAACTGGGCATACAGCCGTTTTCGGGATTTCCTGCAGACGAAGTTACCGGGCAGCCAGACAAGCCCCACTGCAGAGGCAACTGCACCTCAGACAAGATCGCTGCAGACAGAAGAGCCCAAGGCAAAGGAGACCGCGGCTCCAGTATCCATAACCTGCAAGAGTTGCAAAGGAACTGGCACCGATATGTTCGGTAGGCCATGCAGCTGTGCCGCGGGTGCACAGGCAACTGCACCTCAGACAAGATCGCTGCAGACAGAAGACCCCAAGGCCAAGGAGACCGCGGCTCCAGTAACCATAACCTGCAAGAGTTGCAAAGGCACTGGCACCGATATGTTCGGTAGGCCATGCAGCTGTGCCGCGGGTGCACAGGCAACTGCACCTCAGACAAGATCGCTGCAGACAGAAGAGCCCAAGGCCAAGGAGACCGCGGCTCCAGTAACCATAACCTGCAAGAGTTGCAAAGGCACTGGCACCGATATGTTCGGTAGGCCATGCAGCTGTGCCGCGGGTGCACAGGCAACTGCACCTCAGACAAGATCGCTGCAGACAGAAGAGCCCAAGGCCAAGGAGACCGCAGCTCCAGTAACCATAACCTGCAAGAGTTGCAAAGGCACTGGCACCGATATGTTCGGTAGGCCATGCAGCTGTGCCGCGGGTGCACAGGCAACTGCACCTCAGACAAGATCGCTGCAGACAGAAGAGCCCAAGGCCAAGGAGACCGCAGCTCCAGTAACCATAACCTGCAAGAGTTGCAAAGGCACTGGCACCGATATGTTCGGTAGGCCATGCAGCTGTGCCGCGGGTGCACAGGCAACTGCACCCCAGACAAGATCGCTGCAGACAGAAGAGCCCGAGGCCAAGGAGACCGCGGCTCCAGTAACCATAACCTGCAAGAGTTGCAAAGGCACTGGCACCGATATGTTCGGTAGGCCATGCAGCTGTGCCGCGGGTGCACAGGCCTCGAAATCAGAGACGCATGCAAAGGAGCTTGCGACGGTGCAGGAGACAGCGGCTCCAGTAACCATAACCTGCAAGAGTTGCAAAGGCACTGGCACCGATATGTTCGGTAGGCCATGCAGCTGTGCAGCTGGTGCAAAGGCCTCGAAATCAGAGACGCATGCAAAGGAGCTTGCGACGGTGCAGGAGACAGTGGCTCCAGTAACCATAACCTGCAAGAGTTGCAAAGGCACTGGCACCGATATGTTCGGTAGGCCATGCAGCTGTGCAGCTGGTGCAAAGGTCTAGCCAAATGATGGTGGCAGGGCTGAAGCCGAGCAACAAACAGTATATGGCAAATTGCATCGCTGAGGTATTTCTGGAGGCATTGTCGGTGAATGCACAATGCCTTTGTCAGAGGGTCGAACCTGAGCCACTGACAGCGCCTAAACTGAAGACCTTCAGTGTGAAACCAGCCTTGG
>transcript_HQ_CT_transcript100400/f2p0/1604
GGGGGCCGCAAGTCAACAAGAGGCTTCACCATCTCTATGGGCAAGGCAGGCGACCAGTCACCTGAAGCAGGTGACTTCCAGAGGCGAGATAGAAGGTTTGCATACCTTGCCGAGTATGCTTGGCAGACGTGGAGAGTACAATCTCTCTGAGGCAAGTCAGCGTGCTCTCCAAGAGAGACAGGACTTTTTGAAGCAGCGCTTCCGCCGAGGGTCTACCTCTGTGATGACTCCAGTGGCTACTGATGAAGAGATTAAAGAATGTTGGGATAAAAATGCAGTCTGCCATCTCTATGGCAAGATGACCAGTCTTCAGAAGTCCGGAGATGAGAGGGAGAGAGAACTTGTGTGCGGTGATAAGCTGCCATCCACATTACCCCCAATAATCTCATGCACAAAAGGTTCCAAAGGTCCCATGGACACGGCGCCTAATCAAGACAACTATTCCATGACCTACTTCAAAAATGGATACACTATGGCATGTTGCATGGATGGGCATGGTCCAAATGGGCACAAGGTTTCAACACGTGTAGTACAGACAGTCCCATACTACTTCATTAGCAGCTCTTCCTTGCCAGATATAGAGCCAGCGTTGCAGGAAGCCTTTGAGCGTGCACAGAAAGACATCACTTCAAAGTCTTTAGAGGAAGGATGGGATGTGCAAGCCAGCGGATCAACTGCTGTTGCTGTCTTGTGGAAAGAGAACAAGATATGGACAGCAAATGTAGGAGATTCTAGATGTGTTATTGGCAGTGAAAACACTCGAAAAGTTTTATTCGAAACGAAAGATCATAAGCCTGATAGCCCAGAGGAGCATGCTAGGATCGATGCAAACGGCGGCGAGGTGCGCTCCCAAACATACCCGGATGGATGGACTGTTCACAGGATCTTTGTGAAGGGCCAGGACTATCCAGGTTTGTGTATGACGAGAACCCTCGGAGATGAGTCTGTGAAGGCTCATGGAGTTGTTAGCACACCGGAGGTTGAGCACCTTGAGGTTGACATGGCCTCACAGCCTTTCATCCTTCTTGCCACTGATGGTGTTTGGGAGTTTCTGGACTCTGAGTTTGTCGTCAAGGCTGTTGCCAAAAAGATTCAGACCGATGGGCCTGAAAGAACAATTCAAAAGCTTCAAAGGGAGGCGAGGAAACGTTGGAAAAAGGAGGAGGGCGAATACTGCGACGACATCACCTCCTGCTGATCCAGCTGAGGTAGTGACGTCCTTCTTTTTGCTGGCGTTTCAGTACATGCTCTCTGCGATGGGCTTTGTCATTGCAAGATGTCAGCTAGACATAGCCCAAAACAAATATTTAGAGTCCAGCGCTGCATGCCTTCTAGTTGCTCCCTTATGGTCGGATGCTACAGCCAATCTTGTGGTCACAGGCCAGGCAAGAATCAATAGTAAGTTTGTGTGGCCGAAAGCACACCACCGTACATCGATGACAGTTGCGTTAGCAAGTTCTTGGGAGCATGGGCTTCCTACCTTAGACATGGGCTGAACCCTTTTCATCATGGCTGGAGCGCAGTAGGAAATGTGCGCGTAAACCAGTCTGGTGGACGACCATGGCAAAGAGAACTGTTTCATTTTCAACTTTGCAATTTTGACT
>transcript_HQ_CT_transcript100404/f4p0/1588
GGGGCTCAAGTGTTTTGTGTGCACCTTTAGCATCCCCTGCGCATCTTACATTGATGCGGCATCGTGGATCCGGATGCACAGATGGTGGCTCAGCAAACTCGGGCCTTGCAAGTGCCAATGAAGAAGCGGAGGGTCGCAGGCCCAAAGAGCCGAACCAGCAGCAGGACTCTCGAATCCTCTTGCTCGTCGGTGCCGTAGCTTTGGCTCCCGTTCTCATGGCAGGTTTCATTAATTGGTGGATGCCCCATGTGGAGCATGGGAAGTTCTGGACGCCATATGAGAGGCAGCGGTCGCTTGGTCGTACAGAGGTGCAGAAACACCTCATGAACCACACTCTGCTCCATATTGGCGGTCTGCACCGGAGTGGCACCACCTTATTATGGAAAGGGCTATCCTTGCATAAAGATGTGTCAAAACTGGAGTTTCAACCAGGAGCTGACACTCGACATGGCCATTGGATGGACAAAACCTACAACGAGGGTCTTTTTCTGCAGACCGTATATCCAAAGTTTGGATTGGACCACCGTAAATTCTTGATCAAAAAGTGGATCAGTATCTTTGCTAGGAGAATACCCTTCCTGCCAGAAGAACTCGTGTCATGGTTGCGCTTACGTGAAGGCGTTGGCCGCTTTGCGTTGGATCCTCGGCATCACCTGAACGAGGCATCTTTTCTTGTGCATGAAAGGAATCAGCAGAAACTCTTCCAAGAGTGGTCTCTCTTTTGGGATTTGAAGCGGCCCGTCCTCATGGAGAAGTCACCGTCAAACATGGTGGTTTCACCCTTTCTTCATCGGCTTTGGGGTTTGGACTTGGAAAAAAGTCCAGCCAGGTTTCTCTTCTTGCAGCGGCACCCTCTGGCGGTAGCGATAGCTACTTCGCGCGCTGGTGGCGCCACGGTGGACGATCTTAGCCTCGTGGATTTGGTGGAGCACTGGGTAGCCGCAGAAGAAAGACGCTTGCAAGATTTGCATCAGTACTTTGCGTTTCAGGACGAACCAGGAAAACCAAGCTTACACAAAACCTTCACCCTGGAGCAACTCTCCAAGGAGCCAAAAAAGACACTGACAAGCATCTTCAAGTGGCTTGGGCTGGAAGCCGATGATCAAATCACCACAGACTTCTCAGTCTCGGTGAAACTGAACCCCAACGAGAAGTACTTCAGAGCCTACTGCTCGCTTCTGGTCAAACACAAGCATACTGTGCATGAGCTGCACGAGATGATCCATCGCTTCGATGCAAGAGTTGCGGCAGTCTCTAGCTACAAGCTGAGTGAGATCCCCAATGACTGCAAGAGGGTGTTCGCTCCTGATAGCTCTTCCGCCGAGGCAACGGAGCTCAATGTTGAAGGCCCGATAGGCTATGACGCAGACGACGAGGACGACATATAGCGCAACTGCCGTGGGTCAGCGGCCTTGTGGCACGAAAGTATGCTGAATCCGCCTTGCCTTCTTGCCTGCAACTGTAGTGGCTGGCCACCTGCATAATTCATTCAGAGGACATGGATGCCCTCTATTGTACCACAGCGCATGAATTCAAATGATTTGCACTGCTCCCAGCAGACCAGTAATCACAAATGCATTGTCACCGT
>transcript_HQ_CT_transcript100405/f2p0/1624
GGAGCCGGACATGGAACATGACTTCTGTGCTACAGGTTTTGTTTTGGCCAATATAAGTCCTCGGATCATGAATCTATGGGTCTCATTACAAATTGTTGGTCTTTTGTTTCAGTGGTCTCTTTGGAGAGAAGTTGCCAGCCATTTGGAACAGTTCGAATCCAACCTGGTTATTCAATGTGCACCTGAGCGGATGAGGCATGGTGTATGCATTGGACCCATGTGGAACGTATCATATTGGGAAGAAGTATCTCTAGAGGGCCAGGGCTGGCACTCCCATCACCATCGTCTTATTGGAGGCAAACTTGGTCGATTGCGAAACTCGCGGAATGGAAGCCACAAAATGCTCGAATCAGAGAACCAGCAGCATCCGAGCAATGCAAGCCAGAGAGCTTTCGAGTTTTTCACGAGGTCAGTGCCTCCCACATTCCTCATCACAGTTGAACCAGTTTCCCTGGCACCACACCTAGGAGAGCCCGCACTGAATCGATCGCATACACAGCAGGAGGAGGGAATACTTGATGAGAGCCGATGGTCTCTGAAAGTAATGCGTGTGGACCCGCCTCAGACCTTTCATGCAATGGAGGGTTTTCGACATGGCCCTGACGCAATTACTTTTGAAGATCCATCCCAGGAGTCTGCGAAGGCCCTAAGCCAAATAGGGTTTGTAAAGTGGCAAGCCAACTTAACGAATCGTGGTGGCTCCCTCAGACAGACACGATTTGCTGTTTATGTTGAGGACTCTGCTGTCCCACACCTTGCTGACATCCATTCCAGTTCGTCTTGCTCCTTCGCTCGCTCTTGGCGTGCATTCAACCAGCAAAAACAGGGTAAGAGTCATGTGGTCTTGCGCTGGTGCTGCGCTATGCTTGGTAAGTTCCTTCCCGCTAGCATTCTAGCTACTTGGATTGTTTACTATTTCATTGCAGGAGCTCCCACAGCAGGAGCTCCCACAGAAGGATGTTGTGACGGTTTTGGTTTCCACTGGATTATTATTGCTAAGTTCATATTTGTTGACATTCCCCAGCAAACCTGCATTGTTCTTTACATGCTGGGTTGGTATGAGACAGACGGTCTTCGATGTCAGCTATGCTTGTTCCATCCGGATCATTGCGAAGAGGAACACCCATTTGCTTTTGCAAACTTGATGACAATCATCTGCACGCTTTTATCCTCAGTCTCCAACCAGATACTTGTACGACCTGCTCGACAATATGCTAGTGTTGATGACAAAAGCTTGCTGGCTTTGATCCGGATATGTGCAGGCTGTGTGTCAATGCTGCCTTTCACTACAGGTGTGTACTGGGCGACATCTGCGCTGTTATGGTGTCCTGTTTTCCTGCAGGTCGTATTGTTCTTCCCTTGCGCCATTGGTTGGATGACGGTCTTTTTTCTTGCCGTCTGTTGGGTTGCTGCATGTTGTGAATCCTGTGAGTGAGCACTGCTGCTTCTCCAGACGAGTTGGAATTCAAGCTAGCCAGAGAGAGGCCTCCGCATTTACATCTAGGCCCAGATATTTCGATTTCGCATTTAATTCAAACTGTGTTTCGATTTTTGCCAATATCCCCAAGTAGAAATGGGGAGTCGGATTTGATCATGCAGCTGCTGTTCCACCGTGTTTGCAGTG
>transcript_HQ_CT_transcript100414/f2p0/1611
GGGGCTCAAGCTGTCTTGGCTCAGCTGGGCCTCTTACTGCAGTTTTGGGAAGCACTTCTTTGCAGCGAGGCTGGGATGTCGCTGCAGCGTGGGGCCATCAAAGGTATTCTTGCAGTAGGACTTCTGTCATGGGTGGTCGCGGCAGAGGAGGAGGAGCGGGCTTCCAAAATGGCTGTGGCCATTGCTGCTACATTGCTTGGTGCTGTTAGCTTCCAGATGGCTTTGTTCTACCTCACCAATTGGCCAGACGCAGATATCAGAAAGTATAGTTATGACATCATTAATTCAACGGTTTCTATCTTCTCAGCTGTCCTCCTGTTCCAGACAGTCAATGATCTAGTCGAGCTCGGGTTCATGGAAGGTAAATCTCCCCTGTACAGATCCTTCATTGATCTTTGCCACATGCTTGTGCGGTACGTGATTCTACAACTAGCTCTTGCATGGATTTCGGGTGCCATTGGAGACCCACCACAGGACATGGAAACAATGGAATTGAATATGAAGTGCTGGGCTGTGCTTCTTGCCCATTTGACTGGCTTTGCATCCATCAATGCCTGGGGCTCCCTACAACAGCTCGACTTTTTTAGCTCCAGTCCAGCCATGTCCTTCTTGGTTTTACCGTTGGCTACTGCAGGCCAGCTTATTCTTCAGAAGGTCACGTTCACAATGCGTGACAAGATTGCACTTGGAGATGATGGTGAATACGATGAGTTTGAAAAAAAGTGGGTTGCCGAGTCTGCAGAGGCAGAGAATGATGTGATGGGCCTAACTTTGTCATTCAATCTGACCCAAGCTCTTCGATTTGCAGTGTGTGGACATCTACCTGATCAAGAGGGTCAAGAAACATGGGAAGAGATTCAGGCACATACCGCTCCACAGATGTTTGGTCTCTGGGGTGCTGGATTTGTTCTGGTTACAGTCATGATTGTGCTGTTCATGGTTAAGCCCGAGAAAGAGAGTGCAGATGAGGAGCAAGTGGAGGGAGAGGCACGAAAGGAACTAGAAGAAACAGAGGAAAAAGACAAAACCAGAACAACGCTAGTGGATTTCATTGAAGAAGATTCTGATGACGATGGCGAGGAGGAAGAAGAGGAGGAGGATCTCAAGGAGGGGTGGGCATCTTTTCTGAAGCGACTAACGGAATCATCCATCATCACTTTAAGCATGGGTTTTGCATGGTGTATGTTCTTCACCATGCGAATGTTTCTTGCAAGTATGCCTTCTCTTGATGACAAGATGCTAGTAGCTGTGGTTCTCACCATGATAATCTCGGGAGTTTCATTTTCATCCATTTGGGTTTTGGACAAGCTTGCTGATGCAGATTGTACTGGCGATCGAACAGACAGGGCCATCATTCAGATCATCAAGGCCATTGGTATCCTAGTCGGGTTTGGATGGGAGCAGTGCTTCGACCAGGCCGTGGAATCGATCTCTTCTGCACTTCCGCAACCACACCTCTCGAAGATGATTCTGGCTCTCTTGTGCGTCACTGTGATAGTGCCGGCATGGAAGTGGTACCTTCTGCCCATGGCAATACAGGAGGGATGGAAGTTTGGTTTTGTTGTCGATGACAGCAAGGAAGAGATGCAGGAAGCAATTAAAATGTTGCAC
>transcript_HQ_CT_transcript100416/f3p0/1583
GGGCTCAAGCGCTTGCCATAGAGGTTCAGAAAGCACGCCAGTCTAGAGATGATGTCAAAGACCTCGGGTGGTGATGGTGTTGAGCTTCACGGGACTTGGAATGGTGCACTTCTAACTCGGACCTGGCATGGAATCACCGTGCGTCTGACTCTTGTTCTGCTGTCGCTGCTGTTGGTGTTTGTGTGGTGGACGCGCAGTGAAAGCACCTTGCTTTTGACCGACACCGGGTCTTCAATCGTCATGGCTGCAGGCACCTATTGGTGCTGTGGACGTGGCATCGAGCAAATCAGGGCACCGTGCATACGCGGAGCAACAGACAGCGTCTGTAGTGCAGGAGAGATACCACTTCTTTGTTCTTCGGGTAGCACTGCTTACCTCAATGGCCATGGACATCCATTTTGCTGTGGTCCTGGCACATTGGGATGTCGCAATGTGTGCATGGACTCGAATCTGGTAAGCTCGATCTTGACGAGTGGGCATGCATGCAATGATGTGTCTCCACAAGGGCTTCGGATACCAAACCGCATACAGTATTTGGATATGCCGTGGGATGGACAGCTGCAGAGGTATAAAGTAGGGACCAGAGTTGCCACACTTGATGGATTGGCAGTTCCTCGAGGAACGAGCGACTTCACAATAACAGTCACGGTGACACCTCGACGTGACAATGGAATCGGAGTGGGAGATTTGTCGACGCTTCTATATCGTTTCACAAATAACTCTGAATTTCCAGTGGGGCTATCGGTGGCATTTAATGATAACAATAACGACCCCGCTACAAGATTGGACTTTGCTGTTGGAGCAGATATTGATATTTCTGCCGGTGATATTGTATGTTTCAAAAATTTCAGGTTTCGTGCGAATGTCTCTGTCACATTCAGATTCATCCGTCAAAGCCGAACTCTTTTCATGTTTGCGAATGACACGCAGCTTGGCAACACAACCGTAGATGAAATTTTCGATTTGGACAGCACGCTTGCCTTTCCTTTGGTGATAGGTCCTATCATTTTCCCAGTTCCTGGGGCTGGAGCCACAGTCCTCTTGAGCGCAGTGGATGCAGATCTTTCCGACTTGATGATATCCGAAACAGCAGATTTCCCTCAAAGTTCCAATTAATCCAGGGCAAACATGCCTTTGTGGCCGGGTCCCATCTTTCGTTATTGTTAGCTGTACCCAGTAGATGGCACTTCCCGAAGAGGCGCTTCATTGTGATGCAAGTTCTGTGTGGTGCCGACTCAGTTTGTTACAATTCTATCCCGAATTCGTCATGCAGACTTGGATATTCACTGTTGCTGTCTTGTCTGCGTAGTGATGCACGCCATGTGTGGCAGGAAAAGTGCATCTTTTGTGCAGGTGCTTCTTCTGAGCTCTCAGAGTACAGTCTGCCTCGGCGGGAGCATACAAGTGCTTTGGCCAAGCAAGTCAGAATGAGAGAGATCAGATTTTTTCAAGAGGAGCACAGTAGCTTCGTACCCAATGGGTGTAGGACAATTGTCCACAATCCACTTTAACACACATTTTTGTACAGCCATTGCAACAGTGAACAGATTGATTGCTGTTGGCGAAATGGAAGCGGGACGGCG
>transcript_HQ_CT_transcript100417/f2p0/1589
GGGTGATGAATGACGCTTGAGCGTGTATCAGCTGCCATTGCTCCTTGAGCATGAGCAAGCGCCTTCGCCATGACAAAACTGAGTTGCCGTCACATGGAGCAAGAACTGGCGAAGAGCAAGGAGTCTCGTGTTACCCAGCGTCTGGACTCCACAGCCTTTGGCATAAACCTCGTATGTCATCGGAGCAGTCGTGTGGAGGACAGTTGGGCTTTGCGGCCAAGACCATAAGCGGTGATGTGCTCGAGTGCAGCTCGATTCTTGCACCGCTGCTTCTCCAGCAGGTTCGCGACTCTGCAACGTGCATTGAGGTTTTGATTGTCTGCGGTGTGCACCGCATTTACGACATCAAGCAAGAGTTAGAGCGAGCAGGTGCTCATCATCAACGAGTGCGCGTGCACACCGCATGCGGCAATGCGCCACTTTCCAGAAGTAGAGACATGCTCCGCAATGCGTGCCCCAATATCCTGATAGGTGCTCCAGGACGAGTTGGTGCGCTTGTGCAGGATGGGTCTATCAACCTAGGCCAGTTGCGTTGGCTGGTTTTGGATGCTGAAGGCCGCCAGCTGCCTCTGCACAAAATACCGCAAGGGCCACAGTCAGCGGTCACTCATGCGAGTGCGCCAGTCCACATGATGAATGTTGCCATTAGCGGATCAGTGGCTTCAGAAGTGCATTCTTCTAGCATAGCGAACAGGCTGCCAAGTACATTCTCTCATTACTTTCTTTGCCTGGAGTCTGCTCAGAAGACTCAGAAGTTGGTAAATTTGCTGGAGTCATTGTCATTCGAGCAGGCAGTTGTGCTTGTTCGCTCAACAAAGGTCGCACAAGTGCTTGGAGAGTCGCTGGCAAGAGATGGGTTTCCCATAGTCACAGTAAATGACGACCTGGAGCCCGCCATTTGCAGCGCTGGCCTGCAAGCTTTCAAAGAATTTCAAAAGAGGATCCTGGTTGCAGATGGTACATCAGTTCGCGAGATTCATGCACATCGGGCTGATGTCATTGTTCATTATGATGTCCCTCAGACGCCTGATCAACTGCTACCTCAGCTTGTGAACAGCCACAAGCTACACTCACAAGGCAGGGTCCTCACATTACTTGAATCTGCAGAGGAAGAGCTGAGTTTCTCTGAAATTTGTGCTGGACTTGCCTTGAACGCCACACCTCTACCTGATACTGTGTGTGCATGATGCTGCTGTAGCCTCTTTAGTCTGTGGCGTGACCACAGAAATGCCCTGAGTCAAAAGGGCAATCAGGCTGGTTTGGCTGTGCGGTCGAAATATCGTTTGAGCACATGCTGTTGCCATGGACTTCAAAAAAACGGCCATCACCCTCGCCTATGGGATGCCAACTGCAGCGCAGTTCTTGAAGTCTGGTTTGATTGGCCGTCTGAGAAGACACCACAGAAAGTCAAGAGAGCCCATCAAGGAAGTGCTGCTATTGTGAGGGCGACCAAATTCTTGTCAAGCGTGCGCTGAGATTGCTCATATTGCCACTTCGTTCTTCAGCAGGCACTAAATACGACCGGCTTTATCCTCGTGGCAAGAACTATCAAGAGAGACATCTGCAGTTGACAGAATATGAGCACAATG
>transcript_HQ_CT_transcript100418/f5p0/1567
GGGCTCGAGCACTCGAAGTGAGGCAGAGGTTAGGCAAAGCGATTCCATTCCTGTGTATTTGAGAGAACCATGCAACGGCTAAACATCTTGACACGGCAGGTTGTACCCGAAGGAAGCACGCCTTCAGTGGGTCCTGACGTCGCACCTGTGGCTTGCAATGCTAAACCACCAAAGAAGGTGTGGTATGCTCCATATAAATTTGAAGCATACGGAGAGGAGGAGATCCAAGAGGTGGTGTCATGCCTTCGCGATGGCTGGCTAGCCCCTGGCCCCCGTACTGACGAATTCGAAACAAAAGTCTCTGCCCTCTTTGGCAAAAAATGTGGAGTCATGGTGAATTCGGGCAGTTCCGCCAACATGCTTGCATTGTGTGCAATGGATCTGCAGAAAGGCGACGAGGTCATCACACCAGCTTGCACCTTTTCCACAACAGTTGCACCAATTGAACAGCTCGGGCTGAAGCCGGTCTTCGTCGATGTTGTACCTAATACCTACGTCCCCACAGTTGAAGCCTGCATGGCGGCAATCACTCCTCGCACCAAGTGCATGATGCTTCCAAACCTTGCAGGGAGCAAGCCGGACTGGGCCGAGTTGCGAAAAAGAGTTCCAAGGCACATTTGGCTGTTTGAAGATTCATGTGACTCAATCACTTACACAGCCGAATCTGATATTTCTGTGATCTCCTTCTATGCATCTCACATCATTACAGCTGGTGGTCTTGGAGGTTGTGTCATGTTCAATGACGAGAAACTGAAGCAAAGGGCTTTGATGTTTCGAGATTGGGGGCGAATTGGTAACAACTCTGAGGATATGTCAGAGCGCTTTGGCCACAATGTTGACGGAATTGAGTATGACTTCAAGTTCCTTTATGGGTGCTTGGGATACAACATGAAAGCATGTGAGATGAACGCTGCCTTTGGTCTGGCACAGCTCAAGAAGCTAGAGAAGTTCAAGGCAATTCGCAGGCGCAACATCAACAGGTATTGTGAGAATCTGAAGAAGGCCGGAACACGGTACATTCTTCCTGCGCGACACGACGAGTATGATTGGCTTGCCATGCCGCTGCTGTACCATGACCGCAAGGGTGTTCTGCGATTCTTGGAAGGCAATGAAGTTCAAATTCGAGTGTTTTTTGCTGGCAACATCACTCGCCACCCAGCATATAGGCATCACCTGGACTCATTTCCTGGGTCGGATACAGTGATGAAGGATGCTTTCCTCATTGGGGCTCATCATGGGCTAGAATTAGAAGACATTGATCGCGTCTGCGAACTATTGGTAGAGTATGACCGCAAGAATGGGGCTGTTGCTGTTGAAGCTGCACAAGGCAGTCCTACCAAAGAGCGTGACTCTGTGAGCCTTGACCTCTGAGGTGAAGCCGCATGCAGTCATCACCTCAACACTGGCTTTGCCGAGCAGCGCCAACTAGGGCTGGGAGTTTTCAGTTCTCACCGTCAGAGAACTAAGTTGTACCATCCTGTCAGTCCAACTGGGGCTCTGCGTTGCTACCTCACTGTGGCACACATGGGGTATTGCCCTTGCACGGCTGTGGTGACCAAAAAGCTCC
>transcript_HQ_CT_transcript10042/f3p0/4355
GGGGCTCAAGTTTTTTGTGCAAGCAGTAGCCCCCGTGAAGTGCAAGAGAGGCCATGGAGGAAATCAGTGTTGGGGATCTTGTGTTTGCTCCATGCGCCGACATCACAGATGTTGCGTTTGCACCAGGGAGCATCATCAGTAAGGCAGGTGGCATCGTGGATGTCAGGCTGGAAGACACTGGCTCTTCAAATGTTTCACAAGTTCGCAGCGTTCCACTTGGTGAGATCCGCCATCGTTTCGCCCGCAGTGGTTCCTCGACAAGTGCAGACAACACTTCACTTATACACATGAATGATGCCACCATCCTTGAGAATTTGCAGCTTCGACATAGCCAAGATGAGATCTATACCTACACAGCAAGTGTACTTCTTGCAATGAATCCTTACAAGTCCATTGATGGCTTGTACGGTGATTCTCAGTGTGAACTCTACCGCGGGAAGCACATTGGCGCGTTACCGCCACATCCATACGCAATCGCTGATACTGCTTATCGAGCACTTGTTCGTGAGCAACGAAATCAGGGCCTTTTGATTTCCGGTGAGAGTGGTGCTGGCAAGACAGAGACTGCCAAAATTGTAATGCAGTTCCTCGCCTATACGTCAGGAGCAGCTTGTGATCTCGCAACCCAAATCCAAGGCCGGGTTTTGAGAGCGCAGCCCATCCTCGAGTCGTTTGGCAATGCGGTGACACTGAGGAACTCCAACTCATCCCGGTTCGGCAAGTACAATCGCATGTTCTTCAATGGATCTGGGACTCTGGTTGATGCTGGTATCACCACATACCTGCTTGAGAGCTCTCGGGTCGTATTTCATGGAGAACGCGAGCGAACATATCATGTATTTTATGAGATGCTGAGTGGGTTGAGCCAAGGCGAGCTCGAAGAGTTTCACCTCGAGCGCAATGGAAAGTACCGACTTATGTATGCATTTGAGCCAGTGGATGGCCTTGCTGAAAGGGATTCCAACAACTTCCGAAGACTTAAGGATGCCTTGAAAACAGTTGGACTTTCAGAGGTGAGGGTTCATGAGATTTTCAAGGTATTGGCTGGTTTAGTACATCTTGCTGACATCCCGAGGGACGCGGATCAACCGCCAAAAGGTAAATCAGACGATGATGCCTCAAATGTAGATGTCGTCACATCTAGCGTTGAGCATGCAGCTGCTTTGTTGGGAATGGATCCAGAGGAACTTATAGACAATTTGAGCTTTAAGAAAATACAAATTAGAGGACGAAGCTCCTTCCACAAAGCACCAAGAAGCGCTACGCAGTTTCGACAGGCACTTCATAGTCTCATAAAGGCTTTGTACAAGCGCCTCTTTGAGAGGACTGTCCAAGCAATAAATAACTCGTTTCTAGAGCTGCGGCCTGGGAAGGATTCCGGCACACCGTCCTTGTCAACTTGTGAATCTGAGTGGAGTCATATAGGTATTTTGGACATCTATGGATTTGAACGACTCCAGAAGAACTCCTTCGAGCAGCTGTGCATCAATCTTGCAAATGAGAGGCTGCAGCAATACTTCGTTGAGAATGTACTTGTTGCAGAGCAGAACTTATATGCTCGAGAAGGCTTGCCGTGGACTGGCTTGAATTTACCGGATTCCCAACCAGTTGTTGATTGCATCTCTCATGTTTTCCGTTCCCTTGATGACTTCAGTAGTCGCCTTGCCAAGGGTTTTGACAATGTTGTGGATGAGAAATTCTGTGAGAAGACGCTGGAGGAAGCTTTCAAAGATCCACAACGCAAGGACATACTTGGGAGACTCAAGATGCAGGGCGGAAGGAGGAACAGCGCTGCACCTGCCCTGAATGATGGTTTTACTATCAAGCACTACGCAGGCATAGTTGAGTATACGACCAAGGGATGGCTGGACAAGAACAATGACCGCCTGCTGATGGAATGCGAGGAGCTCATCTGCACATCAACATGCCCACTAGTACAATCTTTGGCTGAAGAGGACCAAGCAAAGACGCCATTCCGATCCATCAGTAAGAAATATGTGTCGGATCTTGAGGCTCTTCTCCAGACACTTAGCACATGTAATCTACATTATATCCGCTGTTTTAAGCCAAATGACCAGCAAAAGCCACACATTTTCAAGCAACAGCTTGTCCTGGATCAGATTGTACAGTGTGGGACCATTGAACTTGTGAAGATCATGCATGACGGCTATCCGAATCGCTGCCCTTTTGATGAGATTACTTCTCGATTCCGTGAGCTACTTCCTGAGAACTTCCGGCGTTATGGCATGCGAACCTTCATTGAGGCACTGATGCTTGCGTATGAAGTTCCTCGTGAGGAATGGGCTCTTGGTATGTCACGCCTTTTCTTGAAAGCTGGACAGCTCCGCATGTTAGAGAGCATGCGCTCTGAAGGCACAATGCCAAAAGCTGAAAAGCTGGCAAAGATTGTGACTGGCATCATACGAAGAAGGTGGATCAGCGCCATACATGCAGTGAGGCTCTGCCAATGGCTTCCAAAACTCTTAGAACAAATACGACTTCGCAAGCTTCAAGCTCGGCGCCGTTTCCGCGGTGCTTACATTGCTGTGTCCTTTGCAAGTGATGGGTGGCGTCGCATTAAAAAGAACAGACTACAGCGTCTTACTACTACAATGTTTCGGGTTTGCTTCATTCTGGCACGTACAAAGCCTTGGGTTGCCGCTGCCAAGCAACGTGTTGCTGAAACTCAAAAGCAAGCAGAGGCTGAGATGAAGCGCATTGAGGCAGAGCGACAAGCCCTTCAGGAGGAGCGCAGACGTGCTGAAGAGGCACGCAGAGCAGAAGAGGAGCGGAGGCAAATTGAGGAGAAGCAACGTCGCATTGAAGAGGAACGTAGGCTCGCACAGGAGCACCAGCAGCAAGAGACTGCAAAACAACAGCGCGAGGCTGAACAGCAACGGATGGAGAATGAGATGCGGGAGAAGTTGGAAGAGGAGAAGCGCATTTTGAAGGAGAAGATGGAACACGAGTTCGCGCTGGAGAGACAAAAGTTTGAAGACGAACGCAAGGCCCTAGCGGAGGAAAGGCGCGTGTCAATTCTTAAGCTTCCTACTCCCCAGCATAAGTCACTCGCTGATGAGATTACGTCTGCCGAACAGGGCCAAAATGCTGCCTGGGATGCAGATGAAAGGTCTGCAGTGACCCTTCAGGCATCAACAATTGCTGGTGAGGAGGAGGAGTCGGATGTGGGAGATTCTGTGAGTCAATATGTACATCCCCAAGATGTGCAAGCTATGGTGCAAAAGGAAATTGGCGATCAGATGTTGCAATTGCAAAAAGAGATGCAAAGACGGGAAGAGGAGGTGATGCGACAGATGCAGATGCTGCAGCAGAAGAACGAGCGTCTCGAGAAACAGCTTGGTAAAGAGCGGGGCACAAAGTCTTCAGGAGGTCACAATTCTGGTGAGAGAACGCCAATCAGGCAAGATGGTCGAGATGCGATTGCCGAGATTCTATCTACTCCTCCTTCATCTTCTAGTCGTGGGACTGGTAAGCGCGGTTCTGTGACAACATCCAGATCAGCAAAACGTTTCTCATTGATATCACCTGTCAGTGCCCGTGTGTCAAACACAAGCAAGGCGCCAGGACACACTGCACGAAATTCCATGGTTGTGCAAGAGGCACTCTTCTCTAGGAGTGGTGGGGGTGACACTTCTCGCAGGGTGAGCGAGGCTGCTTGTCCAGATGGCAACCTGAACCTCAAACGCCGATGGTGGGCTGAACAGCGAGATTTTCTGGTTCAGGATCTTTACCCTCATGGAAGCCCAAGAATGCCAGGAATGCACACTCTAAATAGTGCCCGGAACACAGGGAGGCGTCGAACTCAAACAGGGGACATTCCTGCTTCAGTTCTAGAAAATGAAGTGCTTGACAGCCGAGCACCCCGGAGCTCCACAAACAGAGCACCGGAGGCAGTTGAGCGCAATCTTTGTAACATGTTTGACAGCGCTGATGAACCCGACCCAATTCAATAGATGAAATGCTCTTTGGCCGCTGTGTCACCAAGTGATCAGCACACTACTAGTAGAAATCCAGCAGTTCTGGCGCATCTGAAGGTTGGCACTGCCTCCAGTGAGATCAATTCTGTTGAATACGCCAATGCCTTAAAAACTTTCATCCGAGAAACTTGGGTGAAGCCAGCCTGTCATCCTAATGCACATGCATTGCCAATTCGTCGCTGCTGTTAGAGATGTGTTGCTGTCAGGAATTTGTGTCCAACCCTGATGGATTTGCACGTGAATTCATCAACTCTGACAGCGCATGGCTTGCGGGTGGGTCAAGTCGTTTTACTAACAACTTTTGAGAGTAGAATGCCAGTTAGAAGCTCCGACCAGTGGACAAAATGGAATTAGTCG
>transcript_HQ_CT_transcript100427/f2p0/1589
GGGAAGACGAACGGCAACAGCTCTGCTCATCCTTGCTTACCTGAATATTGAGACTGGTATCGCAGATGGTGCTGCAGATGCTGCAGACCAGGCCAAGGCCTTGTTCGAAGAGCTGGATAATGTGAAAGGTCAGGGTATTGCATTGTACATGAGTATTTTCGCCAACCTGGCCAAGGAAGACCAGAACACTGCCATCACTGTGGGAGAAGCTGCGAGGGACCTTTTTGTGAAGGTTGGTGACAAAAAGTGGGAAGCCGAGGCGAAGCTGGCCATTGGAATTTCCTATTCTCTTGACCAGGACTTTGATCAAGGCTTGGCAATTGCAAAAGAAGGCTTGAGCATCTTGGAAGATCTCAGTGACCAGAAGGGCGTGGCAACCCATCTCATTACAATGGGCAAGCTCCAACAGATGGGCGAGCTTTTTGATGAGGCAACTGAGTCAGCAACACGTGCATCCAACATCTTGAAGAACTTGGATCACAAGATGGGACAGGCTGTTGCTCTGCATTTGAAGGCTGATGTGTGCTTCCAAACCGAGGAGCTGGATCAAGCTTTGGCCCATGAGTTTGAGGCAAGATCGCTGTGCAAAAGTGCTGAAGACAGAAAAAGTGAGGCCGTATTGATGCTGACGATTGCTTGCGGTTACTTTGAAAAATATGTCAAAGGGCTTAGCAACCCTTTGGAGATGGTGACAGATCCAAGGAACGGGGCAGCACAAAATCACCACAAAATGATGAGAGAAGCCCATGCTAAGGCCTTCAAGTCTGCACGGGAAGCTTGGGCTCTTGCAAAAAGAGCAGACAACAGAGAACTCCAGGCCAATGCGCTGCTCAAGGTAGCTCAAATCCAAATGATCAGTGGACGGTACAAAGAAGCAATGGAGGCACGCGATGAGGCACAGCAGCTTTTCCAGAAATTGGGTTTGAAGCGGGAAGAATCAATGGCAACAACCTTGGGCGCAGAGGTGCAGTTCGGGCTGAAGGAAGTGGAAGAGGCAACAGCCCTTGCGGAAGCAGGACTCGAACTGGCACGTGCAGTAAAAGATGGTGTTGCGGAAAATTATGCCATTGAAGTCCTCAATGTGATTTATACGTCGCTTACTAAACCTGCACCAGTTGTGCAGGAGCAGGCTGTGGCGGCAGTGGCGGCTTTGCCAATGAGTGGAGCTGGGGCAGTTGCTCCTGCTGCAGCTGAGCCCAAGGGGCTGGATCCGGATATGGTGAGGGAGAAGATTGCCAACGTTGCAGGTGAAGTTGTTGGTGCGGACGATGGCCTTTACAATGACAGTCCTCTTATGGAAAGCGGTATGGATAGTTTGTCAGCTGTCCAGTTCAGGAACATACTGACAAGAACCCTGGAAGGCATTAGCATGCCTGCCTCACTGATGTTCGATTATCCTTCCATCAACCAGATTACTGAGTATGTTGTGGAGGAGAGCAAGCGGGGCAGGTGAGAATTCTCAGGACAAGGGGCTTTTGTGGCACGCTTAGCCTTCATTGACCAATCCCTGCCCAAGCACAGGGACTAAGCAAATAGTCATCTCGCGAGTACCTTTTTTCCACGAGGAATAAAAGAAACTTGGTTGGGCT
>transcript_HQ_CT_transcript100429/f2p0/1597
GGGCCCAAGTGTCAAAGCTCTGGTCGTCTCTTCTAGGAACTGCGCCGATCTTCCTATCAAAGCCAGAAATGGCGTCTGCTCGGTCATCAATGGTGGCACTGCTCCGCCGATCCACAGCCAAGAATGTATCGGTGCGTCAGTTTAGTGAGCTGCACGCAGCAAATGCCCCCTCATTCGTACCAGTTCAAAAACCCTTTCATGAGGTGGTGAACAAACCCTTTGCTTTTACCCAGCCTGCTGGCACAGATTTCAAACGCGTCATCAACCTTTCTGCGGGTTGCGCAGCTTTGCCAGTTGAGGTTTTGGAAAGGGCAGCGAAAGAGTTTGTCGACACTGGATCCACAGGGTGTTCTGTGGCAGAGATGGGATATCGCACCAGAAATTTCCATGTGATCATGGAGCGTGCAGAGGAGTCCTTTAGACAGTTGATGAATGTCCCCGACACTCATGCATTGCACTTTTTCAATGGAGGGGCCACATTGCAATTTGCTGCTATTCCAATGAACTTGCTTGGCAAGCAGGGTGCCAAGGCAGACTACATCATGAACGGCCACTGGTCAGAAAAAGCACGCAATGAGGCTGCCAAGTACGGGACAATCAATGAGGTAACTCATGACCCAAAGGGGCTTTATTTCTCTTTGCCAGATGCTTCTACCTGGAACTTCAGCAAGGATGCACGGTATGTGCACTACACTGCTGCTGACACCCGGCAAGGCTTCGAGTTCCAGAAGTTCCCTTATGACGCACTTCCAAAGGATGCTGTGTTATGCTGTGATGCATCAGCTAGTTTGGGTTCCAAGCCTGTAGATGTTTCGAAGTACGGGGTCCTGTATGCGGCATCCCACAAAAACTTCTCAACAAGTGGTGTGTGTTACACAATGATACGCAAGGATCTTATCTCGGACAGCCCCCTTCCCATCACGCCAACCATGTGTGATTGGTACAAGTTTGAATCAGCGCCAAATCGAATCTATAATGTTCCGATCATCTTTTCTGTGTGGCTTGGCCAGATGGTATGTGATTGGATGATTGAGCGAGGAGGCGTGGAATACTTCAATGATCTTGCTGAGCGTCGCTCCAACTTGCTTTACGATTACATTGACAACAGCAATGGTTTTTACACAACCTTTGTCAATGACAAAAACTTCCGGTCACGCATGCAGGTCGTGTTCACCATTGGTGATGGAACTTCACCCCGCAACCAAGAACTGGTCGAGAAGTTCTTGAAAGAGACCAATGATGAGTTGGGCTGGTTGGACATCAGATCTCACCCCCTCGGCATACCGAGCGATGCCATCCGTGTAACAATGTATAACCCGCAGACTATTGAGACAATCCAGACGGTCAGGGAATACATGCATGACTTTATGAAACGTCATGCCTAGTTCCCTAGCAGGGCTTGACATACCAGACTTCCTGGAATCAAGTGGCCCAGAGTTTTAAGAATTTTGCGTGTCGGACCTACAATGGATGAGAGTTAGTTCACACTTGCTTGGCAAGCTCAGTGCAAGCCATCCCCGTGTACATTTTGCATACATGTCAGGTTTTCCCCAACTTGTGATTCTTGATCCACAGTGGAACAAACCTCAGGGAATTG
>transcript_HQ_CT_transcript100439/f2p0/1592
GGTCAGCTGTACCAGATGAGTCGCCGCGGCCAAATCTCCATTGACAAAATTGTTGCAGTGCGCTCCTCTGTACTGCCACTGTATGTCATAATTCGAAACGATGGCTCTGTGACTGCTGTTGATGAGGTCTCTGAAGACGGGAATGACTTCCTGACCACAAAAATGATTGGAGATCAGATCTGCTTTCGATCCATCCGAGGTGACTATTTAAGCACTGAAGGCGGCAAGGTGAGTTCACGAAGATATTGCAGTGCAGACGAGCGCTTTGCGGTGGAGAAAAGAGATACTCAATACGCATTTCGGGCTCGCAGTGGCAAGTATTTGAGTGTGATGGACAGGCACCCATATGTTTCATTGGCAGCATCTGCGGATGAGACTGAAGTGTTCCAGTTATTTTCGCTCATGATGTGTGGGGTCAATGTTGGTAAGCATCTTGAGGTTTTGGAAAGGTCTAGTTCTGTTATGATTGATGGAGTTCTTGACGATGAGCAAGTTGAGGAGCTCCGTGCGGCTATCATTGAAAACGGAGGATGTGGTGGTGCAGAGGCACCAAAATCTCATGAGGTGCGTGTCTCTGGCCTGATTGGGCGGGGTGATTGCTTCGCTGGGTTGGCAACGCATCCCGTGATACTGCAGCTTGTGCGGCGACTTTTGTCACCATCAGTCAAAATTTCTGATGTGGAGAGCTGCCGCACTGATGCTGAGTTTGTCCGCAAAGAGCTTGAGGTAACATCCTGGAATGTTGTGCATCCATACAGCTCAGTGGATTTCCCTGGAGTGGTGGATCCACGAATTAACTTTACGGCAACATGGTTCCTGGACTCCCTTGATGCCACGAATTCCACGTGGGCTTGGGCAAAGGCGCCCCATGCAGATGGTGCTCACCTGCCTATGCTGCCGCAACTCAGCTCACCTGAGGAGGTCGCTGCTGTGATCAAGACCTCCAAGCCAATTATTGCAAACCGAGGATCAGTGTGGCTATACATTGGCCCAATGTGGTTGTCCAACAGTGTTGGCGCAGCCTCGTTTTGGAAGGACTATGATGCCCAGACACGCTATAAACATTTGAGTGGTCAAAAGGAGCAAGCCCAGCAGACATTTCGTGCATTGACAGACGCTCAGCGTTCTGCACCACAAAAGGAGGAACTGTGTCCAATAATCTTGCAGACGAACTACGTCCGTGAGTATGTGGCCTCCCGTGATCCAACTCCGTGCTCAGCTGCTTTCGCTAACCTGAGCGAATTACAGCGCCGAGAGTTGGAATCCTTGCTTGCATGAACTAGAACTTGCGGCCTCTTATGGATAATAGTCGCAGCAAAGAAAGAAACATCTCCATGAATGACATTAGCTGCTTTGCAGGCATAGACAAGCTCCACAAATCCAGGGGTCCCAGTAGCACCTGTAGAGATGCTTGCCAAAACTGCAACAGAGGCGATCGTATGTTATACACGACCACCGATGCTGATTTTGTGAAGTTTCTTTTGATACTGAAGAATGCTTTCTTTTTAAACAGATGATCCCACATTGATTTTTGCGACCTGTACATGGCAGTTCGATGCCATGATTGCCATGTGATACCCAATGCCCGACAG
>transcript_HQ_CT_transcript100441/f5p0/1586
GGGGCTCAAGCATGATTCAAGAAATAGGAGATTGTGCCCACGAAGTCATTGCCATCACGAAATGGATCGGGATGTTGAGTACTTATCAGATACTCAGGAAGTTGATGGGCTGCTCGCAGAGCAAAGTCACAAGCTCCAGGGTGCCAACGCCAGGACGCGACTTCGCTACATATTGGCCATGGGAAGTGGTTGGCTCGTCGCTCTGGCATTAGCAAGCGAGCGCTATATGGGCACTCATCGCATCGAAGATCACATGGGCACACCAAGCAAGGATGTTGGTGATTCCGTCGAGTTGCTCCAGGAAGTCAAGCTGCAACATTTTGGATTAGGGCACGGGGAGCCTGAAATGTGGGGGAAAGTGAAAGAAAAAACAATCTGGTCTTACTGGTACAACCCAAAGGACTGTCCCTCCTCAAAGAACTGCAAGCTTCCACCGCACATTGAACTGTGTATCGAAACGGTGAAAAAGAACTTGGGGAGCTTTGATCACAAAGTCATCCATTGGGATGAACTTCCCAAGTACTTGAATATGGACACTGAACTCCCTCATGTGTGGACGCTTCTAAAACCACAGATGCAGAAAGATTCGTTGATGAATGCACTTCTCGCCCGATATGGAGGTGTTGCGATTGACATCAGCACCATACTTTTTCGACCCTTTGATGAGTACTGGAATGAGATGGTCAACAATGGAGCAACTTTTTGGGGCTACATGTATCGATTGAATGGGCAATCATGGCCACCGGCCATGTCAACACCCGTGTGGTTCATGATGGCTCGACGTGAGGGCGTCTTCCGAACCATTGCTACTCAACAGGCGCTCCGCTTTCCCCACAAGGGTGTCTCTATGGGTGGCATGGTGTCTCCCCAGTTAGTGAAATTCTTGCCTTATTCCACATTTGGCGATTACCTCTTAACACCTGTCCTCCACATGTACAACTACAGCTTGCCTCTATGTCACCATGACCCTGTGGTGGAGGCACCAAACCTCTGTCCTGAGTACAAGGCCCCCAATTGGACTGCTGGCTTGACTGGACCACCCCTGAGCAACACGAAGCTAATTCTCCGTGACCCACGAGATGGTCCAATCATGTCCTTCATCGTTCCATATGCGGTCAAAGGTGGTGTGGCATTGTGGAATATACACAATACAACAAGAGATACGGGCATAGCTCCTTGCAAATCAAATTCGTGCTGCTCGCCTGAAGAGTGCTGGACCAAAGTATTCATGCAACGCTTCAACACTCCGACAGCACCTGGTCGGCCTCATCTAATTAACTTCATTAAGATGTATGGGCATGGTGGGGTTGGTCTTATCAGCATGACCCGATCTGAGATTCTGAAGCACAAGGACAGCTACTTTGTGAATTGGTTAAAGCTCGCAGGCTTGGACCTGCAATGAAATTGTGGCTGTGTTGTTATGAAGCCGACTGTCTGACTTTAGCTCCCTGATCAAAAAGTGGAACAGTTTCGTGTTAGTCGAATAAAGACCAAGCAGAGTCACATACATGCTGATGGTTCCAATGAGAATGCGGCAGCACTCAACGAATTGATCGAGATGGTTGTTTCAAAAAATGTGAGTCGTG
>transcript_HQ_CT_transcript100444/f2p0/1595
GGTCAAACATCTTGCACCGCTTGGTGATCAAGCATCTAGTCTTCAAGAATCTTTCATTAGTGATAAGTCAGCACCAGGGCAACCCGACAATTGCTCAGGACTGAAAAATATCCTCTTGGATTGGATTTCCTTGCTCTTGATCTGCTGGCCTCTCGGACTGGTTGCGCATTACTGTTCTTGGGGCAACCCAGCTTGCTTCTGGCTCAACTTCCTCGCAATGATTCCCTTGGCCAAGATTCTTGGGGATGCCACAGAGGAGCTCGCTGCAGCGTTGGACAGCGATACAATTGGTGGGCTTTTGAATGCCACCTTTGGTAATGCAGTTGAGATGATCCTCACCATCCAAACTCTCAGGGCAGCAAGGGCAGACCCGTCCCTCCTTAATGTTGTGAAGGGCACTCTTCTGGGCAGTGTTCTCTCCAACCTGCTGCTGGTATTGGGGATGTCCTTCTGCTTGGGCGGCTTCAGTGGAGATAAAATCAAGGGTAAGGTTCAGAGGTTTAACACTGAGGCAGCACTGACCAACATGACAATGCTGTTTGTGGCTGTTGCATCATTCGCGCTCCCAACTGCTTTCATGATCAGTCCTGAGGTACGTGCATATACTCCAGAAGATGAAGGCGACCTTACTCTCCAAGTTTCCCGGTGGTGCAGCATTTTCATCCTTATTTCTTACATTGCGTTCCTTGTTTTCCAGCTTTACACTCACATTGACCTCTTTAAATCAAGCGGTGATGATGGAGGAAGCGAGGGAGATGATGAGAAGGGCGCGGAGCTGTCGCTTCCCGTTGCCATGTTACTCCTTTTGGTGAGCACCATTCTGGTCGCGATATCATCGGAGTTTCTGGTGGACTCCATTGATGGATTGGTGACGGAGCTGCGAGGCACAGCATTTCAGATGGGCAAGACTTTCATTGGCGTTGTGCTGCTTCCAATTGTGGGTAACGCTTGCGAGCACGTGGGAGCTGTTAGAATGGCGATGATTGATAAAGTCGATATCACTATTGGCATCGCGGTGGGCTCCTCCACACAAATTGCACTGTTTGTCGTCCCATTCTCAGTCCTGATGGGCTGGTTGATCGATGTCCCAATGGACATGAATTTTGGAGGCTTGAATGTTACGGTCATGGCGTCATCGGTGCTCATTGCCTTTTCAGTGTTGTGTGATGGGCTATCAAACTGGCTGGAGGGCTTCATGCTTATGATTGCATACTTTGTAGTTGCAGTGCTCTACTGGTTCTTCCCTGAGAGCTGAGGTTTCACACACACACACACAGACAAAGTGAAGACCAATTCAGCAGGCGCCTCGGACCAATGTTGCATACATCTTCAAGAAGGTACGGATACTCGTGTGATTTCTGTGCCGTGGCACTTCAGTTGACCATCATAGGTCAAAAATATGTGGCCATGCGAATACTGTTTACTCTCTGCTTTTTGGGAGCTTGGTTTGTGCACCACTTCCAAATGTGGGCATGTACCTCTTATAGTCTTGAATTCATGATGGCATCCTGGCTGCTCACGGGTGCAACCAGTTTGCTCAATCTTTCATCATGTTCCACTCACAGTTGCAGGGAAGGAGTTGATTTAGTGTGCGC
>transcript_HQ_CT_transcript10045/f3p0/4361
GGTAAAGCCAGTGGTGAAGTCTGCACTCTCATCACTACAGCGTGGCCTGACATCAAGTTCAACCCTGATTGCAAGACTGTGGTAGAAGAGGCTTGGGATGCTGCTGTGGCAATGTGCCCCAAGGGTCATGTGAGCATGCCAAGCCCAGCAGATGTAGAGAAGTTTGTCTGCAAGTATGCATCTGAGAAGATCGTTGAGGACAAGGCTGTTGATGAGGTGTGCAAGCTCCTCAAGGAGAAATACAAAGTCCCGCAGAGACTTTGTGAACTCAAGTTATATATGGCCTGGGACGATCTGGTTGCCAAGTGCCCAAAAGATCAGTTGGTCATGCCAAGCCCTGCAGATATCGAAAAGCTTGTGTGCAAGTATGCATCTGAGAAGATGATTGAGGATAAAGCTGTTGATGAGGTCTGTGCTCTCATTCAGAAAGAGTTGCCCAACATCAAGTTCAACCCTGATTGCAAGACAGTGGTAGAAGAGGCTTGGGATGCTGCTGTGGCAATGTGCCCCAAGGGTCATGTGAGCATGCCAAGCCCAGCAGATGTAGAGAAGTTTGTCTGCAAGTATGCATCTGAGAAGATGGTTGAGGACAAGGCCGTTGATGAGGTGTGCAAGCTCCTCCAGGAGAAATACAAAGTTCCGCAGACAGTGTGCAAACTCGAGGTGCGCAAGGCCTGGGATGATCTAGTCGCCAAGTGCCCAAAAGATCAGTTGATCATGCCAAGTCCTGCGGATATCGAAAAGCTTGTGTGCAAGTATGCGTCTCAGAAGATGATTGAGGATAAAGCTGTAGATGAGGTCTGCACTCTCATCACTACAGAATGGCCTGATATCAAGTTCAACCCTGATTGCAAGACAGTGATCGAAGAAGCTTGGGACGATGCTGTGGCAATGTGCCCCAAGGGTCATGTGAGCATGCCAAATCCTGCAGACATCGAGAAGCTTGTGTGTAAGTATGCATCTGACAAGATGATTGAAGACAAGGCTGTTGGTGAGGTCTGTGTTCTTATTCAGAAGGCGTGGCCTAACATCAAATTCGACCCTGATTGCAAGACTGTCGTAGAAGAAGCTTGGGATGCTGCTGTGGCGATGTGCCCTCAGGGAAACGTCAGCATGCCAAGCCCAGCAGATGTAGAGAAGTTTGTCTGCAAGTATGCGTCTGAGAAGATGGTCGAGGACAAGGCCGTTGATGAGGTGTGCAAGGTTCTCAAGGAAAAATACAAAGTTCCGCAGACCCTTTGTGAACTCAAGTTACACATGGCCTGGGACGATCTGGTTGCCAAGTGCCCAAAAGATCAGTTGGTCATGCCCAGTCCTGCAGATATTGAAAAGCTTGTGTGCAAGTATGCGTCTGAGAAGATGATTGAGCATAAAGCTGTTGATGAGGTCTGTGCTCTCATTCAGAAAGAGTTGCCCAACATCAAGTTCAACCCTGATTGCAAGACAGTGGTAGAAGAAGCTTGGGATGCTGCTGTGGCAATGTGCCCTAAGGGTCATGTGAGCATGCCAAGCCCAGCAGATGTAGAGAAGTTTGTCTGCAAGTATGCATCTGAGAAGATGGTTGAGGACAAGGCCGTTGATGAGGTGTGCAAGCTCCTCGAGGAGAAATACAAAGTTCCGCAGACCGTTTGTGAACTGGAGGTACGCAAGGCCTGGGATGATCTAGTGGCCAAGTGCCCAAAAGATCAGTTGACCATGCCAACTCCTGCAGATATCGAAAAGCTTGTGTGCAAGTATGCGTCTCAGAAGATGATTGAGGATAAAGCTGTAGATGAGGTCTGCACTCTCATCACTACAGAATGGCCTGACATCAAGTTCAACCCTGATTGCAAGACAGTGGTCGAAGAAGCTTGGGATGATGCTGTGGCAATGTGCCCCAAGGGTCATGTGAGCATGCCAAATCCTGCAGACATCGAGAAGCTTGTGTGTAAGTATGCATCTGACAAGATGATTGAAGACAAGGCTGTTGGTGAGGTCTGTGTTCTTATTCAGAAGGCATGGCCTAACATCAAATTCAACCCTGATTGCAAGACTGTCGTAGAAGAGGCTTGGGACGCTGCTGTGGCGATGTGCCCCAAGGGAAACGTCAGCATGCCAAGCCCAGCAGATGTAGAGAAGTTTGTCTGCAAGTATGCATCTGAGAAAATCGTTGAGGACAAGGCCGTTGATGAGGTGTGCAAGCTCCTCCAGGAGAAATACAAAGTTCCGCAGACCGTCTGCAAACTCGAGGTGCGCAAGGCCTGGGATGATCTAGTCGCCAAGTGCCCAAAAAATCAGTTGATCATGCCAAGCCCTGCGGATATCGAAAAGCTTGTGTGCAAGTATGCATCTGAGAAGATGATTGAGGATAAAGCTGTTGATGAGGTCTGTGCTCTCATTCAGAAAGAGTTGCCCAACATCAAGTTCAACCCTGATTGCAAGACAGTGGTAGAAGAGGCTTGGGACGCTGCTGTGGCAATGTGCCCCAAGGGTCATGTGAGCATGCCAAGCCCCGCAGATGTAGAGAAGTTTGTCTGCAAGTATGCATCTGAGAAGATCGTTGAGGACAAGGCCGTTGATGAGGTGTGCAAGCTCCTCCAGGAGAAATACAAAGTTCCGCAGACCGTTTGTGAACTCGAGGTACGCAAGGCCTGGGATGATCTGGTCGCCAAGTGCCCAAAAGATCAGCTGGTCATGCCAAGTCCTGCAGATATAGAAAAACTAATTTGTGAATATGCATCACACAAGATGATTGAGGATAAAGCTGTTGATGAGGTCTGCACCCTCATCACTACAGAATGGCCTGATATCAAGTTCAACCCTGATTGCAAGACAGTGGTCGAAGAAGCTTGGGACGATGCTGTGGCAATGTGCCCCAAGGGTCATGTGAGCATGCCAAATCCTGCAGACATCGAGAAGCTTGTGTGTAAGTATGCATCTGACAAGATGATTGAAGACAAGGCTGTTGGTGAGGTCTGTGTTCTTATTCAGAAGGCGTGGCCTAACATCAAATTCGACCCTGATTGCAAGACTGTCGTTGAAGAAGCTTGGGATGCTGCTGTGGCGATGTGCCCTCAGGGAAACGTCAGCATGCCAAGCCCAGCAGATGTAGAGAAGTTTGTCTGCAAGTATGCATCTGAGAAGATCGTTGAGGACAAGGCCGTTGATGAGGTGTGCAAGCTCCTCCAGGAGAAATACAAAGTTCCGCAGACCGTCTGCAAACTCGAGGTGCGCAAGGCCTGGGATGATCTAGTCGCCAAGTGCCCAAAGAATCAGTTGATCATGCCAAGCCCTGCGGATATCGAAAAGCTTGTGTGCAAGTATGCATCTGAGAAGATGATTGAGGATAAAGCTGTTGATGAGGTCTGTGCTCTCATTCAGAAAGAGTTGCCCAACATCAAGTTTAACCCTGATTGCAAGACAGTGGTAGAAGAGGCTTGGGATGCTGCTGTGGCAATGTGCCCCAAGGGTCATGTGAGCATGCCAAGCCCAGCAGATGTAGAGAAGTTTGTCTGCAAGTATGCATCTGAGAAGATGGTGGAGGACAAGGCCGTTGATGAGGTGTGCAAGCTCCTCCAGGAGAAATACAAAGTTCCGCAGACCGTGTGCAAACTCGAGGTGCGCAAGGCCTGGGATGATCTAGTCGCCAAGTGCCCAAAAGATCAGTTCATCACGCCCAGTCCTGCAGATATCGAAAAGCTGATTTGCAAGTATGCATCTGACAAGATGATCGAGGATAAAGCTGTTGATGAGGTCTGCGCTCTCATTCAGAAAGAGTTGCCCAACATCAAGTTCAACCCTGATTGCAAGACAGTTGCACAAGAGGCCTGGGACGCTGCTGTGGCAATGTGCCCCAAGGGTCATGTGAGCAACCCAAGCCCGGCAGACATAGAGAAGCTTGTCTGCAAGTATGCATCTCAAAAGATGATAGAAAATAGGGCAACTGTAAGCATCTGCTCCCTAATCTCAAACTTGTTTCCGGACGTGAAATTTGACCCCGACTGCAAAACAGTTGTGCAGAGTCTCTGGGATGAGGGTCTTTCTTATTGCCCCAAGAAAGGGGTGGAAAGCATCAAGCCGGTCTTTGTGCAGGAAATTGTTGTGTGAGCTTACACTTGTAGATATTCAAAGCAGCACTGCTGTCCCGTACTTGAGCAGTGTGTTTTCCCGCGAGTGCCCATCACATGTTCCTGAACTCGTGTTGTACCAACAGGTCTCATGCCAACAGAGTGCTGAGACGCTGCACAGAAGCATGTGAGAGAGGCTCGCAATTCCAAATAAGTGCTGATACAGCCATGTGCCTGAACTGGCAACTTATATGCATGGACTTTTGACCACCACCAAGTGTGCAACTTTGATGTCATTGGCGTTTCTGTTTCTTC
>transcript_HQ_CT_transcript100454/f2p0/1589
GGGGCTCAAGGCTCATAGGTCATGCTGTGCACTTGTAATTCGCCTTAGTTCATGTGATATCCCGTGGCGTTTACTGCTTTGAGAAAAGCTGAGCAGATTGCTCATTGTTCGGGTGGACGATGCCGCAAGAGTCGCTGGCTGTGCGTTCAGCTTCGCCACAGAAACCTGTCAATTCTTTGATAGAATTCAGCAGTGAGTCTAGAGAGGATCCCAATGAGGGTCTAAACTTCGGAGATGCGCCTGTACACTGCGCTTGTCCACACTGCGAACGCAATGTTGTCACATTCATCGACCACGAGGCCTCTTGGGTAACATGGGTTCTCGGGTTTGTAGTATGGTTCAGTCTAGGATGGATGGCTTTTTGGGTGCTTCCACTTCTTTGGCCAGCTTTTAAGGATGCGGTTCATCATTGTCCTCGGTGTCTCAACGTGGTTGCCAGGAAGTCACGTATCAGCTTGCCCACATTTCGCACTGAAGTAATGACTATTAAGATTGGTGGGTGCGCTGTCCTTCTTGCTCGCAAGTATGTTGTCATATTATTTGGACTTATCGGAGTGATCCTCACTGTGTATGTCCTGCGATCAACTGTTCATCTAGATGCCCAAGAACTTCCCAAAGGAGCTCCATCCATGCTCACCTGGGAGGACTTTTTGTTTGATTGTGGACCTCGAACATCTTTACGTTCACACCACACATCGACAGTGAAGTCTTTTCAGGAAAGGTATCGTCTGCGAACGTTCAAATGGCAGGGGGAAATCCGGCAAATCCGAGAAGGTTTTGAATTGCTCTTCCTCCGGACTAAGAGCGTTGTTCTCGTTCGCATGTACCCTCCACGATTTCCCAGGCGTGACATCCCTGATGTCGCCTTGCTGTTCGGTGAGGACCGGAATTCCGAGGTCGGGGAACTGAATCCTGGGGACTGGGTTGAGTTTGAGGCAACCATGAGTGGACATGGTCATCGAGGAGATCCAGAGGTGATGATGCTGTGGAAAATTGGTGTTGTGACACGCCCTTCACCGCTGTCCAGTTCAGCTGGGAGCACTCATCATGACACGGATGACCATGACCACGTCAATGTCTCTGCGAGCGGGCACACTGGGTTCAACACATCTGATGCCACTGGTCCTCTTGAAGGAGTCAGGAAAAGCAGTGCGCAGGACACTGCCCAGAGCCATGAATCTGCAATGCATATTGGCGACATAGATGTGGCCACTCCGGATTCGGCAAAGTTCACTGCAGCAACAAATCATTCGGGCCCTGGTGCGGAAACACTGGTGAAGACTGGAGACTCGGGCCAAGAAAGTGCTTGATTCTGAAGGTCGACTCTGCAGGATAAATGTGAACAATTCTTCTGAAGGTCGACTCTGCAGGATAAATGTGAACAATTCGCCAACCGGACTTGACCAACATCATGCCAATCTAAGGTATCTCACGAGGTGGAAGTTCTCCAGCACCCCACTGTCAGCGTCATCATGCTTTGGGCATGCTGCTTCACGGTGTGACAGAGTGTCTGGAACCGCTTGGTCGGATGCTCGTGCAACTTGAGTTAACCTATGAGCTGCTGTCAGCCTTGAAGCAACGCTTGAGGC
>transcript_HQ_CT_transcript100457/f2p0/1591
GGGAATCCAAATTCTGCGTTGTCCTTGGTGCTCAGTGGGGTGATGAGGGCAAGGGCAAGCTTGTGGACATCCTAGCACAAAAAGTGCAACTATGTGCTCGCTTCAACGGTGGTGCAAATGCAGGGCACACTCTTATCGTCGATGGCAAGAAGTTTGCTTTCCATCTGCTTCCTTGCGGGATCATCAACAAGAGCTGCAAGAACTTGATTGGCAATGGTGTGGTGGTGCACGTCCCGACACTTATGAAGGAAATTGAGAACATCAAAGAGTTTGACCCACGTGCAATTGAGAGAGTCTTCATCTCGACACGTGCGCATATTCTATTTGACAGCCACCAGATCATCGATGGAATCCTTGAGGCTGAGCAGGGCACGAACTCTATTGGAACTACCAAGCGTGGAATTGGCCCCTGTTATTCAGCAAAAGCCATTCGCAATGGCTTGCGTTTTGGAGATTTGCTGCACATGGATGAGTTCGAGCGCAGGCTTAGGGACCTGATTCAGTGGAGTCAGAAACGGTTCGGCGACCCACGTGAGACGGACAGTCCACAGCAGCTCCTTTTACGGAAGGCATTGAGAGAATACAATACCCAGTACGCATTTGATCCACAAGGAGGTAGCAAAGGAGGTGTGAATAATCTCGAGGAAGAGTTAAGTCGATACCGAAAATATGCTGAGATATTGCGCACCCAAATCGTGGACTCGGTGACCCTCATCCATGAGGACATCTCAAGAGGCTACAAGGTCCTTGTGGAAGGTGCAAATGCAGCACTTCTGGACATAGACTTTGGCACATACCCCTTCGTGACTTCGTCGAACACCACCATAGGTGGTGTTTGCACGGGACTTGGGGTACCACCCCAAAAGATAGACAACGTCATAGGTGTAGTCAAGGCATACACAACTCGTGTTGGGCATGGACCTTTTCCCACTGAGCTGCAGAATGAATCACAGACTCTGGAAGACTACGTCGAAGAGTACATCGGCCCAAAGGTGACTTGTGAACGCAAAGGACATTCCAGTGGAGATTACACTCTCGAGACTGGCCAGAAAATGAAAGTCGGTGAGATGTTGCAGGAGGTGGGGCACGAGTATGGCACTACTACTGGACGTCGTCGTCGATGTGGTTGGCTTGATATTGCACTGGTCAAGTATTCAGCATTGGTCAATGGCTTCGATAGCTTGAATGTCACCAAGCTAGATGTGCTCACAGGGCTGAAGACCATCCGAATCGCCATAGCATACAGGAACAAAGGAATGACTGAGGTGCGATTGCCGCGCGGCTATTTCCCTTCCCACCTTGAGGATTTGAAAGAAGTTGTATGTGAGTATGAGACCTTGGAGGGCTGGAGTGAGGACATTTCTGCGTGCACGCAATGGGCAGATCTCCCTGAGAATGCGAAGAAGTATGTTCTTCGCATCCAGGAGCTGACCGACATTCCAGTCTCCTGGGTTGGTGTTGGCCCAGATCGTGCAAGCATGCTACAAGTGACCGATTAGGACCACCGAGGCAGCGGCTCACGCTGTGATGACAGCACAAAAAACATTTCAAAACGTGAGCCAGCTAAATATCCTGAACATGATGATGCTTC
>transcript_HQ_CT_transcript100465/f4p0/1576
GGGGCTCAAGATGGAACAGTTTTGACTTGCAGCCTCCCGTTTGCATAGCTTTCGTACCCCACCTGATGGCCGCACTTGAGCGAGCAATTTCACGCATGGAGAGGAAACAGAAGGTTTCGCAAACGTGGGCCAGATTCACAAGGCAATGCTTGTCCAGAAGTCCAGCAGCTGGCATCTTGGTGTGTATGTTGATGGTTGTAAGAATAGGTTTATCGCACATGCAAACTCCGCCTCTTGGGGAAACACCACTTCAGAATGCCTTTGTGGCTGGCTTCCTGGGTCAGAACGGTGTTCGAAGATCGAGTTCGGTGGGTCGAGCTACTTTGGAATCCTCTGCCAGATTCAAGGGACAACGCCCACGAGGTATCACCCGACGGGTTACGGCTGAATTGCAGGATGTGGCAGACGCTGGTGTAAATGCAGACGCAGGAAATGACCGCCGCCGCATCACTGAGCTGTTGGCCAAGTATCGTGCAAATGATGGAGAGGCATGGGGGAGCCTTGCACTGACAGTGCTGCTCTGGAGTGCCGCATTGTTCTTGTTGCATGTCACTGGAGGGAACTGGGCTGCTGTAATTTTCTTGGGTCTCTGTCAGGTGCGAAGCTTCATCGTATTTCATGATGCTGCCCACTTATCGTTTTTTGAAAATGCTGACGCCAACAGAACACTGGCATGGGTTTTGCAATTCTTTGTGAACTACAGCTATGAAGAATGGGATGAGAACCACAACCCCCATCATGCACACTTTGGTGACTCAACAGTTCGGGATGCATCACTGACAGTGTTCTTTTCTGAGGCAGAGCTTGAGGCTGCACCATGGCCACTCCGTTTGGCTCACCGGGTGATCCGAGACCCCTTGCTGTTTTTCCCTCTTGCGGGCCTTTTCGTGTTTTTCTTGAATAAGCCTCACCGGCATGGTCCATACCGAATTGTGATCCCATTAATTCTCTGGTTTACGCTTGGTCAACAAACAACTCTTGCATACCTGGCAGCCGCTCTCATCGGAGGCGCGCTTGGCGTTGCATGCTTCCATCTGCAGCACCATTGTAATGCACCTTACCGTGTGGAAGGTCCTTCAAGTCGATCGAACGTTGACGCTGCGATGCTGGGGAGTACGCGGATCCCGCTGCCTTTCCCATTGTCGGTGTTCTTTTTTGGCATTGAATATCATCACATTCATCACTACGATGTGCGCGTACCTGGATACCGTCTTCCCAGGTGTGATCAAGAAGGCGAGGCAGCTGGTCTTTGGAGAAATGCAAACACTGTTGGTGCTTGGCGTGCATTCAAGAGCCTCTTCCACACGCAATTCGAAGGATCTAGGAAATTCAATGACGCTGATGGTAATCCCCCAAAGTTTGTTTCCTTCTGGCCATATTCGCAGCTTGGTCTGCAGGATGGATGAGGTACTTGCACGAATGCTCAGCTTGATGTTTTCTCCATATTAGCAATCGCCAACAACCTGTGTAGGCAAATTTTCATGCCCAGCTGCACAAGCGAAGCTTTCCTGCTGATGGCATCCATTACCTGATCAGGTAATACTGCATCTCAAGTTGCAAGGTAGATGAGGAATGC
>transcript_HQ_CT_transcript100466/f2p0/1615
GGGGTGTAGTCTCCACCTGACCAGAAATACTGATTGATGGTTGTTGAGTGTTGGGGACCGATCTTTGCCTCGGATGAACACGTTTTAATTTTGTATCTTTTGGTGAGTCGTTTGGTCCTTCGCACCCTTTATTTTATGTCTGCCAAAAATAATGAGTGGCTTCAAGGCCAGTTCAGAGTGTCTTACATCCACAAACTTGGAGAGGGCTCTTTTTCATGTGTATATAAAGGACTTGACACAGTTAAGAACCAACAAGTGGCAGTAAAGATATCAAAAAAGAAAAAAGGGTCAGACTCCGAAGAATGGCCAAATCCTGATGAGCTTGAAAGCTTCAATGAAAGTGTGTCGGTAATGAAATCACTAGGTGAAGGACTGACCAACAAGGCCTTGGAAACACTCGGAAATGAAGGCTTTGAGCAACATCGTGTTGTACGGCCGTCTGGCAGGCACCACTCGTTTATGCCAGCACCAATTCAAAAGGATGCCCAGAAAGCTGGAACCACTATCAAGGACCTTTTGTCCACCATTGACTTCTCCATCTGCTTCTGCCAGATGATTGCTTATTCAATGGACACTATGGGAAACCCAGGTCTTGATATTGAGTCTGAGAAGCTGTTCATAATCACAGAACTGGGGCAGGAGTCTTTGGACGACCTTTTGGCACGTCGTCGTGAGAAAGGACAAACTCTGTCTGTAGAGGAGCTGCGCAAGGTTCAGTGGACACTTGTGACCATTGTTTCTGGCTTGCACGCAGTCGGTTATGTACATTTTGACATTAAGCCTGCAAATGTTATGCGCTTTGACAACACATGGAAGCTGATTGACTTTGATGGAGCAATGAAATCGGGGACGATGGTACCTCCTGACAAGTGTTCTGTGACACCTTTCTACATGCCACCCGAGATGGCATTGCTGAGCAAAGAAGGGCACTTTGACTCCATCATGGCGTCTCGCCTCATGGACGTGTGGAGTGTTGGGCTCTGCGCTTTGGAGGCAGTCTTCCTGCAGCCCGTGCTTCGGCCCTGGTACATAGAGTGGAGAGGACCGGATGGAAATGACGATAAGTTCATCGAGTGGCTGGGTGATTACACCACTGACCCGATCATATCAGGCGATATGAGGGCTGCAATGGATGACATCGATCCGAAAATGAGAGACCTGTTGGAAAAGATGCTTCAGAAGGACCCAAAAAAGCGTCATTGCATCACTCAGTGTTTGGTCCACCCTTGGTTTGAACCTGTGCGGTCAAGTTTGTGGGTCGAATATCGGCAGTCAAAGGGACCGCGAAAGAATGTGTCCGGGAAAGGCTTAAATGCCATTCCAGAACCATCTCCCCGCTCGCTGAAATCTATTCAGGTGAAAGACGAAAATGCTGCAAAAACATGCAACGTCATGTGATGATTGGAGGCCCACCAGTGGCAGCCAACGAGTGGCACAGGTTGAATTCACATCAGATTTTCTCCAATCCTGTATGGTTCTGTGCTCGTGCAAGAATTTTGCGTGTAGCACTGTCCAAGCCTTGCTGAAGCCAGAGACGTGAAACTGCGTCCTCTTCAGGAGCACGCACAGATGGATTATTATACCTTGAACTTTTGGCCATCAAATCAATGGCATC
>transcript_HQ_CT_transcript100467/f3p0/1602
GGAAGTGCAACTGCAACACCTCGGGATGAGGACATGGAGTTGACAGTGCCGAGCAAAGAGACAGAGCATGTCCATACCGGGCCAAGCTATATTGCTGGTGTTGGTATTGCAGAGCCGCTGGGGCTACCACCTCCTGAAGTTGAAGGAACATCTGATGGTGCTCCATCTGAAGAAGCACTTGTGCAGTCAGATGCTCCCTGCGAAAGAATCATTGGCGATATCAATTCAGAGAACGGTGTTTTTTCAGAAAATGGGTTCTCAGAGCTGGATAGAACACTTCCTTCTGCACATGTAAGCACCAAAATGCGAACCCTAAGTGACCTCTACGAAGACCAAAGTATACCTTTGGAAGGAAGACTTGTTATCAAGGAAGCAGCACAGACTTTGCAAGACGCCACAAGTGGGCTTCGAGGTGAAAGCAAATGGAAACCTTCAAATCTCTGTCCACTTCTGGAAGAACAGTTCGAGAACAACCGAGATGACGACACCAACGGCAATGCGTCTCATGACTCAGGTGTGAAATTCAGCCTGCCTGCGTATCAAAGCGGTCCTGCTAGTGACGTTCGGGTTGAGCGAAATAATAGCAATACCAGTTATCCTGCGACTGCTCCTGAGCTTCAGCCGAATGTGAGTTCCACAGATTGCCGCTTCGAGATGCACATCGAATCATCTGATAGTGTACCCTCCAGTAGCGTGCGGTTGGTTCGAGATGCTCCTCCATTAGTGGCTCGCACACAGTCGCCCGACAAGGGGCCCCGCGTTGCCCTAGTTGCGTCTCCAGACAAGTATCACCACACAACATCGCAGCAGGCTGGTATGCCGTTGCAACACCATGCTGCTTCGCCAGTACGACAGCGTCCTACTGTCGTCAGCGCGCAGCCGTTGCACAGCACTAAACCAGGACGCTGCTCGCATGCATTGAGTGCTGCTCCACAGCCGTTGGAAAGCCGGTGTGGCAATGTTGGTCACGATCGTTCCCAGCAGCCGCCGTTGGGGCGGCCAGCTTGGGAGAGTCGTGATGGACTTCGACCACATGATGCTCAAATGTCAAGCGTTGAGGTGCCACAATCCACTGCCGATTTACGCGCAGTGGTTGCCCCAAGGACGAGTGAGCGAGAGCGGTTGATGCATGAGCTAACATCTCTCAGGGAAGAAAATCGGAACCTTCGAGAGGAGGTTGGGGACATGCAGGAGCAGGCCAGATGTGTGCAGGGCCAGCATGCCTGTGATCCCACAGTGAGTGTAGTTGGAACACCACAGGGTCAGAGGCTCTACTCTGTAGTTCCGGTACCAACTTCCCGGATATGCAATCCAACGACACCCCCTGCCGGACCCCTTGCTAATCCAATATTGCAAACGACAAATCGCGGTGTAAGTCCTGTCCGTCAGGCTTCTCCGCTAACCAGGCACTCCTCGCCTTTGCGGCAGCCTCGGGTCATATAGACAATGTGTAGTAGATCGGTAATGTCCTATGTGCTCCTGATGAAGCACACTGCATGTCTCAGGCACACAGCATAATGCTGACGTGCCAAAACCTTGTCATCAAAACTATGCTGGGACTTTTCACCAGCTTGTGTCATGGCTCGCGTGTAAAAATGTCTT
>transcript_HQ_CT_transcript100469/f3p0/1618
GGATTATCAGCAAGGCTCCTTTGGAGAGCAAGTCGAACCACCGTTGTATCGTGAGGGAGTCACAAGACCTGAACGGTGGTTTCAGCAATCGCTTGCCTGTCACCTCACATCACCAAGGAGAATCCCTCCCATGCTAAGCCATGAAGAAATACATCGCCCCGAGTTGGATGGTGCGTTCGCCATGAACTCGGCGGATGCCAGTACACAGGACAAAGCGTGTGTGCCAATGTTGATGAGCAATCCTGTTGAGGTCACCCATGATGTTGATGCAACCGACCAGGGGGAATTCAGCTCTTGTGGCACTGAAGAAGCCATCAGAAAACTGCGCGAACGATGCTCAGAGCTCAGGAAGAGTGTTCAAGCAAATACGTTGAGGGCCCGCCACGACATACTGCAAAGCGAAGTTGTGCAAGTGCAGGAAACACTTCTCGCATTGCAATCTGAGTTCAAGAGCGAGAAAAAGGAGTTTGAAGACAAAGTTGCCTCTTTGGGACTAGCAATGAAAGACCAGCTTGCAGCCACTTGTGCTGCAGACCGGCGTGTGATCTGCACTGAGGACCTGGTACGTTTTCATGAGGAGCAGCGTAGACTGTTGGCAGGACATTGGAAATCCGTGTGCCAGCAGAAGGATGAACACATCCGATCTCTCAACCTGCAACTTACAGAATACACCATTGATTGGCAACATCTTGGCGCCCAAAAGCAAACGGAGGCAAGCGTGTCTCATGAACTCCAGTGCCTCAGGGATCGCTACGAAGAGCTTCACGCCTTTTCCGCCTGCTGTCATGCCCGTCGGGACGGACTCATCTCTCGCCTTGCCAGTGCAAATGAGGAGGTTGGTCAGCTGCAGCAAGCAGTCCAAACAGCTGAATCCGCAACCTGTGATCAGGGTCAGAGCGGCTCTGGAACATCACAATCAACATTGGTTTCCGCACAAATGCACAATGTTGGCCTGAAGCGCCAGCTGCAGTTGTTACGTGAATGGTGTACAGCACGCCATGGCGAGTCCTCTCTAGCTGCTCCACCTTGGCCACATGCTTGTATCTGGCGTGACGAGCTCGATGTAAGAGAAAGGCAGCTTGAGAAAATCATAGCCCAGTTAGATAAGACACATAGCGCTGTCCATCAGGCGAAGACAGCACTTGCTCTCCAGCATGCGCATCATGAGGAGATCAAAAGTGAACATAGGGAGGCAGAGTCAAGGCTTCGTAGATGTGAAACGCGACGTGCGATTCTTCGCCGACAAGCTGCAGACCTGCAACGAGCAAGAGATGGCCTTCAACGTGCTTTGGATGAGGAAATAGGTCCTCATGTACACCAAGGGTTGCTGACAGAGCCTCATCTCGAATTAGGGAATCGAGCTCCTCGTGGAGTTCAGGCGCTTTCTTTCCAGGAACGGATTAGTGCCCTAAGTCGTGGAACGCAGCGTTTGGTTGGGTGGAGGAAATGTGGTTCGGCTGCAGAATCGACGACAGCAGAGACAATATCACTTCCAGGGACAGAATATTACCCTTTTGAAGCTGGTCCTGAGATGGGATTGGCTGATGGCGAGGAGCTACCAATCAAAGATCGATTTCCAACTCATAGCGTTCAGAAATGTACTTCAATTCCTACCGAC
>transcript_HQ_CT_transcript10047/f2p0/4372
GGGGCTCAAGGGTTGCATCCAAATGGTACCAGGCATAGACTGCTTTCCAGCCAGCTATGCCAACGGATACCAAGTTGCAGAAGAGTGTATTCAAGTGGGTCTATGCTCAAGACGACCGGAACGCGGAAGATCATGGGAACCACAACCACAAGCTCCACGAAACCATCACCTCCGCTGAGGTGGCAGAGACTTATGGTGTGCCAGAAGAGTACCTTATCAAGCATATCAAAATGCTGATTACAAAGGCAGAGTCGTGTGCAACTTTGCCCTTCGCACTCTTGATGGTTGTGTCCTATCTGTTGGCAATTTCGTTTCATGATCCTGTGGTTCCCATCAATTCTGTGGAGCACTCGATTGCTTTTGATATCGAAGACAACGCAAATTTTGCTTTCACCACGAATGACCTTGGCCATAAGAGCCTTGCTGATGTTCAACAAAGACCTGACTTTTGGTCTTGGGTCATCCACGGATTCATCCCGTTGATGTGCGTCCAGGAATACCCGTTCTCTGAGAACTTCAACATTTGGTATGCGCGCTATGCCTTCAGGATCACAACGACAACGACCACCACAACCACTTTTACTTTCTTGAATGCCACTACAAGCATTCAATCTTCCTTAAATGCCGCTAACACGTCAAACAACCCGAACAACTCAAACAAAACAAACTCATCAAACAAATCGAACTCCACAAATAAAATAAACACCACAACTTCCACAACCACCTTCACGTCCACCACCACCGCTTCCACATCAACAATTACTAGCACCATAACCCAACCACAATTTCAGAGGGTAAAGGGCATACTTGAGTTCACCACCACTGATTGGCAAAGGTTCCAGAATTCCAACAATATCACTCAAGCAGCTGTTGCGAATGCATTCCGGGTGGATCCATCTGCTGTGACTGTATCTTCAGCAGTGCAACAGGTCAACGGGGCTTGCTCAGGAGAAACAACCACCACCGCCCCAGGAACAGCTACCACAACTGCTGGTTTGCAACCTGGAAACGTCCGGGCTGACTATGAGGTCCGACTGAGCGTGACTGCAATTATTGTTGAATCTAACATTCAAACCCAGCTTGACTCTTATATGCAGCAAACAGTGGCAAACTACCAGGTGTGCCCAATCTCTGGGATCTTGTTGCCCACCACTACGCTGCCTGTGACATTCACAACCACATCTGTATCGACGACCTCAACATCCTCGACAATAACAACTTCATCAACCACAAGGACATTGACAACAACCACATCCACCACTAGCACTTCCACCACAACGAGCTCCACAACAACAGCACCCGAAACCACAACAGGCACACCACTACGATCAGCACCGAAACTGGTTCGCCACATCGTGGGCCATTTGGACCTATATTTTACTAATTCCACGACAACAAACTCAACACCGTTCCTGTCTGATGTGTCTGCACGCGAGATGATGCAAAATGGCTTTGAGAGTGCAGTCAACATCACATTACCCAGTAAGGTTTTGTATACGTTCAAGAGGATCCCAGAACTTGATGCCCGACAGCAGGCTCGCATTCGACGCCTTACAGCTGCACAAATGTCAATACGTATGCAGTTCCATATCAAGCATGCGAATTCGACACTTCAAGGCCAGGGGATTCTAGACAAAAAACGAGTCATCAAGGATCATATCAATAACAATCTCTACATGGGTGGCTTCGCCCACAACGTTACAAATATTACGATGGCGATGCCTGTTGTGAGCATGCGATTACCGGAAGCTTTGCAAGGAGTGTTTCCAGATTCCCTGTATACAGTCCACCCAAACCAACGTGGCTTCCTGCTGAATTACAATCGAATAATCGGTGGAATTCGCTTCCGCAAAGATAGCAGCGATGGCGGCTCCTGTCTATTTTCACCAACGCGTCTCACATACTGGTTCAACAAGTCCTGCTACGGGGGGCAGCTTTACGAACTTTACCCGGAGCTTTGGGCGTCTTTTCAAGAAACAGGTGGGGATGACGAGTTCTGGATATGGCCACACGATGCAATCGAGGACAGTCTCAATTTAGTTTATCAAAAAGAAGCCAACGAGACATGGCTCAATGACTATACACTGAAGATCGAAATTGCGATTCCAATTTACAATGCTGAGTTTGGAGTGTATTCGCTCATCACTGTGAATTTCTTCTTTTCTCGAGGTGGGCGCATTTGGCACCGAATAAATAGAATGTCAACGCATGCCAAGTGGTTCCATGGAATTACAAACTACGTGTTTGATTCCATGTGGCTGTTTTGCCTCCTCATTGTCATTATTCAGGAATCCCGAGTTTTGTACGTTGGTATGAAGGTGTCGGGCTTTTGGAACCTTTCAAATCACCTGAATGGATGGAATCTTGTTGATTGGGTTGCCGTCGTTTTCGGCCTAGGTATTACTGGATCCTTTTTTCTTTGCTTCATGGGGACATACTACTTGAACAATGCCATTGCTGACCTTTCTGTTCTCCATCCGAGCCAAGGCAAAAAGTACACTAGTGCTGTTGGAAACTTCGTAGACATGCTGGATGACGAAGTCCATCTAGTATATAGATTCCGAGTTGTTTGCGGTATGTACCCATTCTGTATTGTTGTGCGGCTCTTCAAATCTTTCTCCGCGCAACCAAGGTTGGCAATTGTGACCAAGGCGTTGCATTTTGCAGCGAGTGATTTGGTTCATTTTTTCACAGTTTTTTTATCTTTATTCTTGACGTTTACAAGTGCGGGTGTAATCCTCTTCGGTCGTGAAGTTGATGGGTTCACTACCCCTCAACGTGCATTGATCACGTGCTTCAGGTTGATGATGGGCGACTTTGAGTGGTCAGAGCTTTCCTCTGTAGGCCGCCTTGAGTCTAGTGTCTGGTTCATTTTGTTTGTGATGGTCATTGTGCTGGTATTGCTGAACATGCTCCTGGCCATTGTCATGGACGCATACGGTGCTCAAAGCAAGGCGATGGGTGAATGCGATACACTCTGGGCAGAAGCTGGTCGAGGCCTTACTCGAATGGCAGGCAAGTGGAAGGGTAATGTTGTGAGTCTCGAGGAGGTGCTATCTTCAGTCGTGCACTACTCAACGATGACGGATTTCCACAATAAGAAGTCTGCTACTAAAGGTTCTTCCGGTTCTTCCCATAGCCTTGACAAAGAACGTGGTCTCAAGAAGCTGCACCAAACGAGGTCATTTGGGGACGACTTTAAGATTGTCACCAAGAGCGACCTGCGCCGCATTTGTCGACGAATAACAGAAGTACAGGCCATGGAACTGCTACAGGGGACCGTGGAGGATTATTACAACTCTCACAGAGAGCCTCCCGCTCTTGAAGACATGTTGCAATCCCTCCGCGATGTGGATCATAGCACAAAGAAGACAAAGGGGGAGATCAAGAAGTCTCAGGATATCATGGACGACCAAGTAAAATGTTACACCGGCGATGACGCTGCGGAAAGAAGCTTCGTGGACGAATTGAATCTTGGCTTGCTGCAACTCAGGGATGCCAAGGGGCTCATTGGACAAAGACATCACGTCGCAAAAAAGGAGGTCATGCAAACACGCCACAAAGGGCTACACTCTTTAACACGACGTCTTGTCAAAAGCCGAGAGAAGATGATCCAGGAGTGTCGCAAGGTGGGACTCAGTCATGATCAAGACGCAATTCGATTGATGTCTGTTGGGAAAGAAGTGAGTGTGCTCAGTACTGATGTAGACACCGAAGTGGTTGAATGCTTTTTGGAGAGCATTGGTGCCGTAAAGTTTGCCATTGCTTGCCTTGTTCAAGACGATGAGTTCGATGAATCGCCGGAGGGCTTGATCCAAAGAGAAAGAGCACAAGCCAAGCGAGTCCAGGAGCTGGAGCGGGAGTTGGAGATGGGAAAGAAAACGCTGCGGGATGCCAAAAGTGCGATTGCAGCCATGGAGGCACAACTGCTCGAGGAACATGAAGCGAAGAATAGCGCATTGGAGCAGCTCAGATCACTACAGAAGAGTGTCAAAGCTCTCGGCGCTGAGAGCAAGAGGCTAGCTAAATCCAAGGAAGAAGATGACAGAGCAGCTCTGACAGAATCAGCCAGAGATGAATATGCAGAACTCATCAAGCGCAAGTTGGCAGAGAATCTCAAGTTGAAGACAGCAATCGCCAAACATGGCCCTGCACGTCTGATGCTTACCAATGGTGAAGATGAGCTGCGATACGATGCCAGCCGATCGGCTACACGTGAAAAGCCCGATGGTCGCTCCCACCGACAGGTAAGGCGCTCAAAGAGCAGGTCACGCTCAAATGGACAGCCCGCGAGACTTGCACTACCTGGATACTGAGCTGAAGGACTCTTGTACTTGTTCCATACTGGGATGAAAAAAGTGCGCCTGTGCAG
>transcript_HQ_CT_transcript100478/f2p0/1590
GGGGCTCAAGAAAGTTAGTGCGCCTCCCAACTTGCCATGCGATGTCCATGGACACTCAATGGAACGCAGGGGTTCTTCCAACATTGGAAACCATTGGCCCGCAGAAGGTTGTGAAAGAGGGCACCCACCACGCCGCTCTCCCCGTGGTGTTGTAGAAACACTTCCGACATCATCACCTGTCCGGATCGGTGACCGCTGTGTGCCTGCAGCATCACCGAGGTCACCAGCTTCCCAGCGTTTGCCTCCTTTGGAGAGGATTCCAGTTCCGGCTACTGGCGCTTCTGTTTCGTCAACTGCTGCGACTGCTGGGGCTACTGGGGCTTCTGCTTCAATTTCGCAGAGCGGTCTGTTTTCGCCAGGCAGACCGAATGCACATGCCATTGGCGCTACAGCACAGTCTCCGATACAAGCGCCATCTTCATTACAGAATCCACGGACATTAGCAAGAGAAGACGTGTCTCGACAGCCGCTGTCTCCTCTTCGACATGAACCCAGGCTTCAAAGTCCCTCACGTCAAGATCCTACAGGCAGCACGCACTCTTCTCGATGGTCACTGCCTACATGTACTGGTTTCCCAGACATGCCACATCGACCTTCAAACACACAGAGGCATGCGCATTTGCCTGCTCTCGATGTGAACACCCGCATTCAAGCACCAAAGGCACCACCACCCCGTGAGTCTGGCTCACTTCGACGACCTGTGTTGTGGAACCCCACAACCCTTGGTTTTCATCATTCTCCTTTGCTGATGACTGGAGGCATTAACACCAGAATTGTGGCACCGCCACCCCCGCCTCGCCCTTCTGCATGCGAAGCACCACGAGGTGCGGCATCCTGTGAACCCACAGAGGACGGCTCAGATCCAGAGGTTGAAGTTGTGGATGAGGGTTGTCGGGAGGAGAATCAGTTACAGATTCCGGAGGATGACTACGATGAAACTGCAGCCGCAAGTCCTAGTGCCAAAGCTCGTGCGGTAGCTGCCTTACAAAAGTTTTTCTTTGAAGAGCTATCTTGTGGTCAAGACCCCAATGGAGCTGCTGCGAGTGCACTCCGCAGGCTGACAGAGCTACCTGATGCAGGTGATGATAGCCCCCTGGCTTCACATACTGATCCCCAGGTGGACTCAATGCCAGTTGCGGATTCAGCAGGTGGACCAGTCACTTCCACTTGTCAGCCTCCACATGTGGATCCACCTCAGCATCGGAGACCCAATCCGCGAATTCGTCACCACGTCGCAGTTCAGAACTGAGGTGGGATACCATGAATGTACCAGAAGTAGCTTTTGCTTCTGTGGCTGAATAGTGCTGTAGCTTTAGGCCGTTAACTCGCTACTTGGAGTTCTTTTAACTTGGCATGTGGTACTCACAAGTCATCTGAAGGTGTTCAAAGGGAGCTCTTTCAGTACAAGGTGATGTGCAGTCGCCGCTGTACAGGGTGTCTGTTTCCTTGAGATGTTGGTTTCCTGATAATTGTGTAGTGTGAGCTGATGCAGGCTAGATCTGCAGGGCCCCGCCCTCGAAGAAGGACTAACGGCCATCAGAATGCGCTTTTTTTGTTGAGCCACTGATGACATGTTCCCTTTAGAGCACC
>transcript_HQ_CT_transcript100480/f2p0/1602
GGTGCCCAAAACTTCTAGGCAATCGGTATTCTAACATGCAGGTTGGAGTCAGGAGCTTCTGCGGAGACCCATCATACAGCACACAGAAGATTCCACGCCCACCAGCTCTTCGTCCTTTCGTGTCTTCAGAGAAGCAAGCATGCACGGATAATAACACACGGATCAAAGACGTCATCAGACAAATTACTCTTGATCCAGTGTATGGGTATTTCATTGGATTTATCGAGAAGTTTTACTCCGTGAAACTGAGCAACCTTAACTGTATTCTTGCCAAGTGGGGGAATTTTTGTGATCTGAATTCATTTGCGAAAAACCCAGAGAATGGGCAACTGACAGGAACTGCGGATTTTGTTGGGGAGTCATGCCCAAACTCATGCTGCAATGTCGGTTTTGCATCATATGGGTGCCCTTCTACATGCGCGGCCTCAAGCGACAGATCGGACAATTGGCTAAACTCACGAATTGGTCGTGCACTTTGCATCGGAAGGACATGTGCAAACGGCAATCTCAGCCTCACCGTCGACCCGGTGTCTGGCTCTCTGCGAGCAGAGAGGACTGGAGATGTTTATCCGGGCGGTGACCTTGTCAAGATACTGATCCAGTCAAATTTAAGGTTGCGTTTGCAGATCCTGTCCTTTGATGCTGGCCCTGACGATGACCCCTACTGCAGCACAACTTATATACAACTTGATGGGGTTTCATACTGCAAGGCAAACTTGCCGGAGTATGTCGATATTCCAAGGAGGGAAGAGGGGCTGATTGAGCTAGTGTGGTTCATCGACTCTCAGAAACAATGCGAGGATTCTGCAGAGAAAGTGTGCAGAGTGAATCTGCAAGTGGTTGATGCCGGAGAGCCCATGCAATACAAATTCAGCGTGCTGGCATTCAAAAGATTTGCTGAGTTCAACAAGGAGACGCGTGGTGTAATGAGCCCGTCTTTTAATATTTTTTGTTATCTAGTGCTGGTCATCTGGGGCTCGTACATATCGATTGAACTCGGACATGCAATGATGTACCTCGATTTCGTTGTTAGATGTCCTTCTTACCCATATGCACTTTCCACCAGGGCGTTGATGGTGATTGCGGTGTGCTTGCCGAGAGTTACTATTGCGTGCTGGGTGTACTGGCAAGGCATACTGCTCCTCATCACAGATACAAACAACTATATTGACATCATTCTCAACAGCTCTGCTCTTGCATTCATCCTGGATGTTGATGAATACCTGTATATGCTGGTTGTGCCCCCCTCGGTCAAACACGAAATTGTAGAGACTCCACCATTCGTGTGGCCCTTCACTACGAAAAGGTGTCAATGTCTCTTTGAGCATGTAAGTTTTCGACTAGGCTTTCCAATTGGAGCTTCTTTGGCAATCCTGCTGTTCCAGTATAAGCGGCCAAATGGCTATGAACATACAGCTGCTGCTGTGATGTGTGCATGTAGTTTGTCCGGTCCCTCTTGCATTGACCCAATGCTGTAATGGATTGGGTGCTCCACAAGTGAGCACTACCTTACACCAGTGTGCGCCACCATCGCCCTCATGCATCTTGCTCTGACCCAGTGATGTGATGGACTTCGTGCTGCATAAGTGGGCATTTCCTTTC
>transcript_HQ_CT_transcript100489/f2p0/1577
GGGGCTCAAGAGCAGGATACCAAGCCACCCGTGTTTAAAGTTGTCCATGTTTGATGCGGAGTTGTCAAGCCAAGCTGCCAGGGCAGAGGCGTTTCCTGCTGCAGGCAAGAAATCAGTCAAAAGAAAGTCCAAGAATGAGAAGAAAGCTCGGAGTGGTAACAAATCCAGTGGTGCAGATGGTACTCTACCTGCAGCAGTTGGAGATCCGCTTAACCATGGTGAGGGGAATGATGCCAACAACAGTGTTGTGACTTTTGCTTCTCTAGGTGTGTGTGAGGAGCTTTGTCAGGCGTGTGAACTTATGAAGTGGTCAAGCCCCACACAGATCCAGCAAGAGGCCCTGCCCTGGGCATTGCAAGGCCGTGATATCATTGGCCTTGCCGAGACAGGAAGTGGAAAGACTGGAGCGTTCGCCCTTCCTATTGTGCAACGTTTGCTGGACAGTCCACAACGCTTCTTTGCAGCAGTGTTGGCTCCTACACGTGAACTCTGTGTGCAAATTGGGGAACAATTCGAAGCTATTGGAAGTGGCATTAAGCTCCAGACTGCTGTTGTTGTTGGCGGCTTGGATATGGTCACACAAGCAATGGCACTTGCCAAAAGGCCACATGTTGTAGTCGCAACCCCTGGAAGGCTTGTCGATCACCTTGAGAACACGAAGGGTTTTCATTTAAAGACCGTCAAATACCTTGTTATGGATGAAGCCGATCGCCTTCTTTCCATGGACTTTGACGAGGCCCTCGACAAAATACTGGAGGTTATCCCACGGGAGAGGAACACATTCCTTTTCTCTGCAACCATGACTTCAAAGGTGTCCAAGTTGCAGAGAGCTTCGTTGAAGAGACCTGTTAAAGTTGAAGTGAGCACAAAACACGACACTGCAAAAACGCTGATCCAGAATTACATGTTTATTCCTTACAAATTTAAGCAAACGTATCTAGCTGCACTAATTGCGCATTTCCAGCATTATGCCGTCATGGTTTTTGTCGATACTTGTCTCGTCGCGCAGAAGCTTTCTATCTGTCTTCGTCATTTGGGTCTTTCCTCAATCTGTCTACATGGCCAGATGACACAGGCACAGCGGTTGGGTGCACTTTCTGGTTTCAAGGCGCGTGAGAAAAGAGTTCTTGTTGCCACAGATGTTGCATCCCGCGGTCTGGACATACCGTCTGTAGACCTTGTGGTGAACTACGACATCCCAAAAAACTCGAAGGACTACATTCATAGAGTGGGCAGGACAGCCCGTGCTGGTCGGGCTGGGCGATCAGTCACCTTAGTAACCCAGTATGACATTGAGTTGTTTCAACGTATTGAGTTCTTTCTTGGGAAAAAGCTTGATGAATTTACAGAGCTGGCGGAGACAAAAGTAAAAGCCAATCATGAGCGCGTGCTCGAGGCGATGCGAAGCACGGAGTTGGAGATTCGTGAGACTGATGAGGATGCCACAGGAAAGTCAGTGAAGAGAAAGATGAAGCAATTGCAGTCAAAGGGCAAGAAAAGGAGAAAGCGATGAACGTCGCAGTTGTTTTATGCTCAGGGCCTGAAAACAAAATGACAGATTTGCGAAAGTGCTGCGT
>transcript_HQ_CT_transcript100490/f4p0/1561
AAGCCTGTCAAGGAGTACAAGCTACCAAAATGGGTCTGGCATCCAGCGGCTCCAGAGAGAAAATTGATAGTAGAGAAAAGTGCTTATGAAGGGATGGCTTCCGCCGGCCATCGAAACGTTGATCTTTGGAATATTGCTCATGTGGCAGCTTATCATGACGACCTCAAGCTTCTTTCATTAGCAACACCCGAAGAGTGCAGAGAGCCCAACAAATGGGGCAACACACCTGCGCACATGTGTGGTATGGGTCAGCATCCATACGGGGCGTCACTGTGTGTTTTGTATGAGCTCGTTCAGATGGGCGCAGCAGATGTTGAGCAATTCAACTTCCAACACCAGACCCCATGGCACATAGCCCAGCGAATGCAGAAACCAGGCACCATGAAGGCGTACGAGAAGGTGCTCTTAAAAGGTGGCAAGCCACCTATGTACGAAGAGAAAAAAGAAGCACAGCTCCGGAAGCGAGGGAAGTTTGCAAGGACGACAAATGTCGACCCATTGATGCCTATTGGAGATGGTCCTAGCTCGCTCCCAGTCTGCCTGGTGTTCCCAGGACAGGGTGCACAAATGGTGGGTATGCTGAAGACACTCAAGGATCTTCCACCGGTCAAGGCAATGCTTGAGAAGGCGAACGATATACTGGGATATGATTTGCTGGAGCTATGCCTCAATGGTCCTGAAGAAAAATTGGTGGAGACACAATATTGCCAGCCCGCAATCTATGTGGCAAGTTTGGCAGCATTGGAGCAGCTCAAACAGGATGATCCTGAGAAGGTGGACAAGGCAATGGCTGTTGCTGGTCTATCACTTGGTGAGTACACTGCTTTGACAGTGGCTGGAGTCTGGGACTTCGAGACGGGGTTGGAAGTTGTAAAATGTCGAGCAGAGGCAATGGACTACGAGGTCACAAAGCCAGATTCACCTGCGCAAGCAATGATCAGCATTGCAGGATTGCCAGAGGAAACTGTTGAACAGCTGTGCAAGGATCAAGCTACAGGGGGTACTATCTGCCAGATCGCGAACTACCTGTTCCCCAAGGGATTCAGCGTTGCGGGTGACAAGAAAGCCATCACTGCCTTGGAAACAACAGCCAATGAAGCAGGGGCATTGCAGGCAAAACTTGTGAAGACGGGAGGGGCCTTCCACACAGCCTTCATGCAAGGAGCAAAGGACGCCATTCTTGAGAAGCTTGCAGAGGTTGAAGAGAAGATGTCAAAGCCACGGCGCCAGGTATACATGAACGTCACAGCCCAGCCAATTGGCCCATCAACGCCTGTGCATGAGATCATCCGGTTGCTTGGGGAGCAGCTTGTGAGTCCGGTGAAGTGGGAGCAGAGCATGAACCAGGCCATTGCTGATGGATTGGAGGAATTCTACGAATGTGGTCCAAATAAACAGTTGAAAGCAATGATGAAACGAATTAATCCCAAAGTCCACGACAAGACGTACAACGTTTCCGCTTGAGGAGGGCGGATCTAACTGTAGGATATTCGCTTGTAGTCCACTGCATTTTCCACCTGGAGCTGCGAGGACACCATGAATCAAGCATCGTGAGCAATCA
>transcript_HQ_CT_transcript100494/f4p0/1591
GGGGCTCAAGCCATTTTGGCTCCCGTGTTAGCACCAGGAGCACACACCTCCAGCTTTTGTCTTTAAAGTTCAAACGTGTTGCAAGCTTTCACATGGCACTTTCTACACTCTTCCGCTCCAATGTTGCCCGCGTAGCGCAGGGTGCTTCCAGTTGGGCATTTGGATCTCAGTGGCGCACTTTGGCCACACCATCGGCAAAGGCAGTTATCGTGAATGCGTCTAAGTATGACAATGGCACAAGTTGGTCATCCCTCGGCAACGTCGCCGAGGTATTCCGGCATGATGACAGCACTCCTCAGGAGTTTGTTGAGCGTGTAGCTGGAGCAGCAGTTGTGATCACGAAAGAACTACCGGTGACTCGTGAGATAATTTCCCAATTCACACCATCCGTGAAGGGCATATGCGAGGCAGGGACTGGCTACAACAATATTGACCTTGAGGCTGCCAAAGAAAAGGGCATTGTCGTGTGCAATGTACCTGCTTACAGCAATGAAGCTGTTGCCACCCTTGTGATGACTTATGTGTTGAACTTTAGCTGCTCGATGTTCGAGCAACAGATCAGGCTCATGAAAGGAAACCGTGTGAGCTTCACGACTGGGATGGTGGGAGGTGGTGGTACTGTTGGCTTCGACTTGCCTCACTTTGAAGTTCGCGGGAAGACCATTGGTCTGATCGGAGGTGGTGGCAGGATTGGCCTTGCTGTTGCAGACCTTGCCCTGGCCTTTGGCATGAGAGTCCTGATCAGTGACCTTGCCAAGCCCAGGAATGAGCAGTGTGAGTGGGTGGAGATGGATGAGCTCCTGAAGCAGAGTGATTTCGTCAGCATTCATTGCCCACTCTTCCCATCCACAAAGCACCTCATCAATGAAGCCAAGTTGAAGTTGATGAAACCATCAGCATTCCTCATCAATGCCGCAAGAGGGCCACTGGTTAAAGAGACTGATGTGATTGCTGCACTTGAAGCAGGTGTCATCGCAGGAGCTGGACTTGATGTACAGGAAGTGGAACCTCTGGACAATGACAGTCCCCTTTTCACAACAAAGAACCTCTTTCTAACTCCGCACATTGGCTGGCAGCGCCTCGAGTCTCGGCAGAAACTGGTGGACACAACGATTTCAAATGTGGCTGCCATCCTTGCGGGCAAGCCAGAGAATGTAGTGGGGTGATCAGCAACACAGCAGTTTGCAAAGAACTCATACAATTGGGATGCAAAACTGCTGCTTTGTGAGTGCACTGGTGTCAACACTGCCTTGCAAGCGTCTTTGGTCTTTATCGAAGCAGGTGCTTATGGTTGATACTTCACTCCTGGTTGGTACATACAGCATATTATGCACGTTGAGGCTGTGAAGAAGCAAATAATTATCTTTGGATCATGCTCATTGGGAGGTGTGGCTTTGGATCCTCACTCCTTTTCGGGTTGTTGAGGGGTGATCACAGAGTTTGCAAGGGCATATTATTTTTCATTTGAAATACGCTTATCGAGATGGTTTCCACTCGTTCGTTGTTCAGACGAATTAGTCTGGACCTGACGATAGCTTTCGAGGTACACAAGGTGCAGAAAGCTTAGGTTAAAGCACTAAACAGGGCGCGC
>transcript_HQ_CT_transcript100499/f4p0/1612
GGCTCAAGTGGTAGGTGGATCAAGCAACCATAATCTGCAACGCCCCATATAGTCATGGTTGCCAACTCCGAGAAGGATCACCTCTCCATCGTCATCTGCGGCCATGTCGACAGTGGCAAGAGCACCACAACTGGAAGACTGATTTTTGAACTTGGCGGTCTTCAAGAGCGTGAGCTGCAGAAGCTGAAGGATGAGGCTGAGCGTCTGGGTAAGGGCTCTTTCGCATTTGCCTTCTTCATGGACAGACAGAAGGAAGAGCGTGAACGAGGTGTGACCATTGCCTGCACCACCAAGGAATTCTACACCGAGAAATGGCATTACACAATCATTGATGCACCTGGCCACCGCGATTTCATCAAGAACATGATCACAGGTGCATCTCAGGCAGATGTGGCTCTCATCATGGTGCCAGCAGATGGTAACTTCACCACAGCCATTGCCAAGGGCAACCACAAGGCTGGTGAGATCCAGGGCCAGACCCGCCAGCATTCACGCTTGATCAACTTGTTGGGAGTGAAGCAGATCGCCATCGGTGTCAACAAGATGGACTGCGACACCGCGGGCTACAAGCAGGAAAGGTACGATGAAATTGCCAATGAGATGAAGAACATGTTGGTGAAGGTGGGATGGAAGAAGGATTTCATTGAGAAGAACACCCCTCTCATGCCCATCTCCGGCTGGCAGGGCGACAACCTGTTGGTCAAATCCGAAAACATGAAGTGGTGGAAGGGGGCCGATGTCGAGGTGGGCAAGGAGACCGTGCATGTGGATACCATCTATGACGTCTTGGACAAGATGTGCCGCGTGCCAGAGCGTCCAGTGAGCGCCCCAATGAGAATGCCAATCTCCGGTATCTACAAGATCAAGGGTGTCGGTGATGTGCTTGCTGGACGTGTTGAGCAGGGCGTTGTGAAACCAGGTGAGGAAGTCTTGTTCCTGCCGACACACACCGCCTCCAATCCTTGCACAGGCAAGGTGTTCACTGTGGAGATGCACCACCAGCGTGTGGACTTTGCCAACCCTGGCGACAACGTGGGTCTGAATATCAAAGGCCTGGACAAGAACAACATGCCTCGATCCGGAGATGTCATGGTGTACAAGAAGGACACCACTCTGGGTCAGACAAAGGAGTTTGACGCTCAGATCCAGGTGCTGGACATCCCAAATGAGATCAAGGTGGGCTACTCCCCCATCGGTTTCGTGAGGTGTGGACGAGCTGCTTGCCGCATCTCCAAGCTCAAGTGGAAGATGGGCAAAGAGACCGGCGGAAAGAAGATGGAGGAGCCACACTCGCTCAAGTCCAACGAGATGGCTCAGTGCAGCTTCGCGCCTCAGCAGCCTCTCGTATGCGATACCTTCAAGAACTGTGAGGGCCTGTCCCGTGTTGCCTTCATGGATGGCAATGGTGTGGTCATGTTGGGCAAGGTCATCTCTTGCGAGCGCAAAGATGATGGAGCTGCAGGAGGTAAGAAGAAGTGAGAAGGTCATATTCAGGTAGTGGAAGGTAGGGATGTGATGCTCTGACCACCGTAAGGGCGTTGCAAAAAATTTTGGAAGTCGATAAGCGCACACAGGTCATGCTATCGCAAATGTAGTTTGAATCAAAGGAGAG
>transcript_HQ_CT_transcript1005/f5p0/6491
GGAAGATGGGACGTTGGAAAAAGTCGTTCTGCACCTTCCAACTGATGGCATGTTGAGGTCGCCAGCGAGCAGCGCAATAGTGTCGCCACTGTCTTCATGCTTATCAACACTGGCTCAGATTGTTGCACAGCGGGTGTCTCATGGCAGCGAAGTGAACTATGGAACAGCTTCAGTGGTTGGAAGTGAAGGATCTGACCTTCGAGAGAGCCAAAAGCAGCTTCCTGCTGAAAAGCCGGTTGAACTTGACGGAGATGGCAGCTACATAGATGCAATGAGTTCTACGCCCAGTCAACCACATGTTGAAGGGCTGGTGGAGCTGAATCCTGCACAAAAGCATGCTTCTGCGACCTCGTATACTGGTACAATGCTATCAGAAGAGTCTCGCCGTGGACAGGCTCAGCATACCACTCCAATCAGTGAGGTGGCAGAGCAGCATGTTGAGGAGGAGAAAGAGATTCTGGGAGATGATGTAAAAGATGCAGACCAAGTAGCAATCAGCATGATGCCGCACTTCAAGCCTACGCCACTCAAAGCTGGCAGTGAAGCGTCTGGAGACAGGGTCAGCACAATCATGCTGGGGGAAGCGTCAGTAGTCGCTGGAAGCATGGCAGAGGGTCAGATCTCCATCAGCGACCTGACAAAGAAGCAAGTTGAAGAGGGATCGGAGATTATAGAGGAGATGACTCCACATCCAGAGAAGGCTAGGATTTCCTTCAGCGATCTGACAGAGAAGCAAGTTGAACAGGAATCAGAAATTATAGAGGAGATGACCCCGTACGCACACAAGGCTGGGATGTTGCTTCGTATCGATGAACTGGTGCAAAATCCTGCTAAGGACAAAGCAGGGATTGAGGAGGATATGGCAACAGAAGCAGAGAAGGTGACTACGCATGTGCTGCTTCCAACAAAGGCTGGGAGCGAAGTGTCTGGAGAGAGGCTCGACTGTCTTCTACTTGGTGAAGCTTCTCCGGTTGCATGGAGCGGAGTAGAGGTGCCTTCGAGCGGGATGGCCTTCCTTCCACTGGATCTGCAGAATAGACCACTTGACACTGACTCTAATGATCCTGGCGAGATGTCCGGCAAAGCTGGAAGCTGCATATCTGTGGACCGAATGTCAACGTCCTCATTTGGAGGCAACCTTGACGAGATGGTGCCATCGATTTCGAATTTGAGGCGTGATAGTTTCCTGATTCCTCCTTGTGAGCTGGGCATCGTGCCAGAAGAAGACGAAGAAGAACCGGGTGACAAAGATGCTGTCTCCGATATCAACACAGCTTCTAATGTTGCTGCCCCGGCTGGCGAGGGAGCATTGCTGGGCAGGAGCCACATATGTCCAACTGGAACTAGTGAAGCATCAGAAGACAAGGTTTCCTCGTTATCAGCCGTGCAGGTGAGAAGCTTGGTTCCGGATCCAACACAACTCCTACCGGACGTGACTTCGGAGGTGGCCTCTGCCCGTGCCCAAGAGGAAGCAAGCAGTGCAACCTCAGCAAACATGATGACTGACGCTGTGCAGACAGAGATGCCAAGCAACTTAGCGCAAACGGGTGGCGGCGGCTTGGTTGAAAATGTGTTCCCACAGTTCTCAAACCTGGCCAACAGTGAGGAGGCATCTGGAATCAACGACCAAGGTTCCCAATCTGTCGAGACAATTCTTTCCGAGGTGATGCCATTCAGTCGGGCAGTGCCTCATTCGCCGGTGAGCTCTGCAATGCAGACAAGTGCATTCCCCAAGGGCGATGTGGGGTCTCTAGTTCAAGCGGACACCATTCTAGAAACCGAACCTGGTGAGCAGGCAACAAAGCTGCCCCAGAAGGACTTTCAACAGGGCACGTTGGCGTCCGTGGAAGCTGACCAGACAATGCCCGAGAAAACACTAGGCCCGCAGGACTTGCATCTGCAGGAGACGGCTTCAGAACAGGTCTGGCCTGTTAAGCCGCTCAAGAGAGGAGCAAGTTTGGCAGATTCTGGGAATGGAGCCTTCGGGCAGTCATGGTGGCTCAATACTCCAGGACCTTACCGGCGCGTGCATCCCGGCTCAGAGTTCGAAACTTGCTCTACTCGCAGTATGGTTTCCGCAGTGGAAGAACTCCTCTCGCAGGCGTGTGCACAAAGACCGACGTCATCAGCCAGCAGCGTTACATGGCCCGCGCCATCACAGTCTGAAGGAGCTTTTCAGCAGCTCGCCCCAGAAATCAAAGACGCAGAGACATCACCTTCGGTGGACAGGATCTCAGATTCTGGCACAACTGGAGGTTTCGTTCCGTTTTCTGAACCTATATCACCTTCTTTTGGCGAGGCCACTCAGGAATCTGCAACACCAAAGGGATTGCTCACCTGTGAGCAAACAACTTCCGCCCAAACGACTGGATCTAACTTGACGTCCCACCAAACGACTGGATCCAACATGACTTCCAACCAAATTACTGGATCCATCTTCACCACAAGTACTCAGTCAGCTCCTCGCGACAAGCTTGAAGAGACGCTCGAGAGCACATGGGACTCCACTCAAGATGCTGCAGATGTGACAATGGACAAGCTTGACAAAAGTTCATCATCTATCCCGACTGCCATCTCTGCTCAGGACGGAGATGTAAGGCTGGAGACTGGATCATCTGTCGCACAGACACCTGTGCACATGTCGCCAGGGAGTAGGGCAGTGGCCAGTCAAGCAGGGTCAACGATGAGTTCGTCTCATTCCGCAGCGGACGAAGAAGTCAACGAGGCGAAGCAGAAGCTATTGTGTTTGCGAAGAATGGCTCGTGACACTTTGAACAAGGGATGTCAGGACGGCAGGTTAGCAACAAACTTAGAACACATCACGACACCGCCTCGCTCATCGAGAAGCTCTAATCTCGATGTGGAGACTCTTCGTAGACAAGCAAAAGAGACCTTCGTGCAAACAAGTAACGATGGAAGGCTTCTTGCAACACTTGAGCAGGTCAAATCACCAAGCAAAAGTCAGGAGTCAAACGCATCTCCGACAATGCCGCCACGTAAGAAAGTGAGTCCGCTCGACAAGATGTGGTCAGAGGAAGCAAAACAAAAAAGTTTGCCTTCTGCGGATTCAGCTAAACTAGTGGAGGAGTTTAAAGCCATACAGACTGAAGCCAAGCAGGAGTCGAGGATGCCGGAGGTGCCAACAACGCCACTGGACCCAGTAGAGGAAATGCCATTAGAGGACAAAATACTCAAGACACAACCTGCAGCGGAAGTGGAAGAATTGGTGGAAACGGAAGCCAGCCAGGAAACAGCCATGCCGGAGGTGCCAGCAAAGCCAGTGAGTCCTGTCGAGGAAGTGCCAGTGGAAGAAGCAGCACAGAAGGCGGAACCTGCAGAAGTGGTGGAAGCAGAGGAGGAGATGGGAGTAACCCAGGTGCGTCCCGGTTCAGAGTTCGGAACTTGCTCCTTCCGCAGTGTGGTGACATCAGTGGAAGAGCTCCTCTCGCAGGTACCGCTGGTGACATTGCCACTCCAGCAGCACCCATCTGTGGGCTCTTGGTACCAATGTTTACCAAGACATCAGACACCCGCCATGGGTGTTGCTGAACTACCGTTGCAGACGTTGGAGGAGGAACCAGATGTCCCACAAGCACATGTTCCAGAGGCTACACAACAGGAGGCAAAGGTTCCAGAGCCTCCACAACTTAGGAAGCTGACGCAGGAGGAGGAAGCAGGATGTGTGCCGCAGGAGACGTCCTCTGCACCAGACCAAATGGAGGTTGCAAACGTGCAGGTCCAGATTCAAGACCACGAAGAACCAGGTCCCTGCGATTGGGTCATCTTGCCTTCTGTTGGGTCATGGCTGAGAAGGTGTCCTGTGCAACAGGAGGTCAATACCCGTGAGCTGCCTAGCACTCCCAGCCAAGCAGAAAGAGGAGAGGTTGCTGGAGAAGAGCATGATGAAGACAGCAAGCTTCCAGCTGTGCCTCCCAGAACCGAGGAGGCAACAGCTTCAGCTGGTACTGAAGTCCAGGAGCACAAGGACGAGGCAGACGTGGAGCCCAACAAGAAAGCTCCAGAGCTCACGCAGGTTTCTGCTGGTGATGCACCAACCTTGGAGTTGATAGGTAATGAAGCAACAGTTTCTGAATCACAGCCTCTTGTGGAATTGCCACACTCGCTTCGTCCGTCAGTGGGCACATGGCTCCTGCCATGTTCGAGGCGCAGCAGACACGAGGTGCAGGAGGCTCGGATTCTTGAAGTACCAAGCCTGGAGCTAATAGGCAGCCAAGCAACACCACCTCAACCTGCATCCTTCGTGGCCGAGCCACCCTCGCTCCGTCCGTCCGTGGGTACATGGCTCCTGCCACTTCCGAAGGAGAGCGGTGCAAGGGACCTCGTTGAGGTTGCTGTTTGTGAAGTGCCAAATACGGGAACAGAAGGCAGCAGGATGACACCTTCTCAACCTTTATTTCTGACACAACCACCCTGGCTCCGCCCGTCTGTAGGCACATGGCTGTTGTCGCGCCCTTCAGAATATGCTGCGGAAGAGCCTCAGGAGACACAGGTTGCTGTTTGTGAAGTGCCAAGTATGGGGACAGGAGGCAGCAGGACGACACCTTCCCAACCTTTATTTCTGACACAACCACCGTGGCTCCGCCCGTCTGTAGGCACATGGCTGTTGTCGCGCCCTGCGGAATATGCTGCGGAAGAGCCTCAGGAGGCACAGGTTGCTGTTTGTGAAGTGCCAAGCATGGGAACAGGAGGCAGCAGGACGACACCTTCCCAACCTTTATTTCTGACACAACCACCCTGGCTCCGTCCGTCTGTAGGCACATGGCTGTTGTCGCGCCCTTTGGAATATGCTGCGGAAGAGCCTCAGGAGGCACAGGTTGCTGTTTGTGAAGTGCCAAGTATGGGAACAGGAGGCAGCAGGACGACACCTTCTCAACCTTTATTTCTGACACAACCACCCAGGCTTCGCCCGTCTGTAGGCACATGGCTGTTGTCGCACCCTTCGGAATATGCTGCCGAAGAGCCTCAAGAGGCACAGGCAACAGCGCTGCCAATGATGCCTGAGAAAACAGAAGGTCATTGCGAAAAGCCAGGAGCCGAGGAGGCTGCACAAAAGTCCGCAAAACCCTCAGAGGCCTCTGTAGCTCAAGAGGTGCAGCAATCCGAGGAGAGGCCAGCAATGCAGGAAACAGCGCCTCCAATGATGCCAGAGAGAAGAGAAGATCATGGAGAAACGCCGGAAGCGGAGGAAGCTACACAAAAGTCTGCACACCCCGCAGAGGCCGCTGTAGCTCAAGAGGTGCAGCAATCCGAGGAGAGACCTGCAATTCAGGAAACAGCATCGCCAATGATGCCTGAGAAAAGAGAAGATCATGGAGAAACGCCGGAAGCAGAGGAAGCTACACAAAAGTCCGCACAGCCCACAAAGGCCGATGCAGCTCAAGAGGTGCAGCAATCTGAGGAGAAGCTGGAAATGCAGGAACCAGCACCACCAGTGATGCCTGAGAAAGGAGAAGATCATGGAGAGATGCCGGAAGAAGAGGAAGCTACACAAAAATCTGCACAACCCACAGAGGCCGCTCTAGCTCAAGAGGTGCAGCAATCTGAGGAGAGGCCGGCAATACAGGAATCAGCACCACCAATGATGCCTGAGAAAAGAGACAGTCATGGAGAAACGCAGACAGCAGAGGAAGCTACACAAAAGTCTGCAAAACCCATAGAGGCCGCTGTAGCTCAAGAGGTGCAGCAATCCGAGGAGAGTCTGGCAATACAGGAATCAGCACCACCAATGATGCCTGAGAAAAGAGACAGTCATGGAGAAATGCAGACAGCAGAGGAAGCTACACAAAAGTCTGCAAAACCCATAGAGGCTGCTGTAGCTCAAGAGGTGCAGCAATCCGAGGAGAGTCTGGCAATACAGGAATCAGCACCACCAATGATGCCTGAGAACAGAGACAGTCATGGAGAAACGCAGACAGCAGAGGAAGCTACACAAAAGTCTGCAAAACCCATAGAGGCTGCTGTAGCTCAAGAGGTGCAGCAATCCGAGGAGAGTCTGGCAATACAGGACACAGCGCCACCAATAATGCCAGAGAAAAGAAACGATCATGGAGAAACGCCGGAAGCAGAGGAAGCTACACAAAAGTCTGCGCAGCCCCCACAGGCAGCTGTAGGCCCAGAGGTGCAGCAATCCAAGGAGAGGCCGGCAATACAGGACACAGCGCCACCAATAATGCCAGAGAAAAGAAACGATCATGGAGAAACGCCGGAAGCGGAGGAAGCTACACAAAAGTCTGCGCAGCCCCCACAGGCAGCTGTAGGCCCAGAGGTGCAGCAATCCGAGGAGAGGCCGGCAATACAGGACACAGCGCCACCAATAATGCCAGAGAAAAGAAACGATCATGGAGAAACGCCGGAAGCAGAGGAAGCTACACAAAAGTCTGCGCAGCCCTCACAGGCAGCTGTAGGCCCAGAGGTGCAGCAATCCGAGGAGAGGCCGGCAATACAGGACACAGCGCCACCAATAATGCCAG
>transcript_HQ_CT_transcript100500/f23p0/1481
CAAGCAGTCTTACATTGGCAACTTTAGGCTAGTCACACTTCCTTTGGAGAGCAATGGATCGTTTGCAACGCATTACCCACCATGTGGTGGCCTCGTCCTCTACACCACTCAAAGTGTCACCAACAAGCTCCAGCATGAGTTCCGCTGCAAAGTCAGATGATGATGTTGTGATCTGTTGTGCGGTGCGCTCTCCTGTTGGGAAAGCAAACAGGGGCGGCTTGAAAGACACACCATGCGAGGACCTGCTGGGTCAGCTCTTTGCAGCAATTGTCGACAGAACAAAAGTGGATGCAAAGACCATTGGTGACGTTCAAATTGGTAATGTTCTCCAGCCTGGTGGTGGTGCGATGACCAGTCGTATGGGCCAATTTCTTGGTGGACTTCCTTTTGATGTTCCTCTCGCGGCTGTGAACCGTCAGTGCAGCAGTGGCCTGCAAGCTGTTGCAAACATCGCATCCAGCATCAAAGCAGGTGTGATTGACATTGGTATTGCTGGAGGTGTTGAGTCCATGTCCATGTACCCCATGGGCTCCGGCATGGATCCAGAAAAGTTTTCCAAGGAGATCGGCAACAACAATCTCGCAGCCGCTTGCATGATTCCCATGGGCATCACTTCAGAAAATGTGGCGGAAAAGTGGAACATCCCCCGCGAGAAGCAGGACCTCCTCGCAGTAGAATCAAACAAAAAGGCCCTTGCTGCACAGAAAGCAGGTTTTTTTGACGACGAGATCGTGCCTATCAAGACAAAAGTCAAAGATGCGCAGGGTGAGCTGAAAGAGGTTACTATTTCTGCAGATGAGGGCCCAAGAAACAGCTCTTTGGAGTCCCTGAGCAAGCTAAGGCCAGCATTCAAGCCAGGTGGTACCACTACAGCAGGCAACTCAAGTCAAGTTTCAGATGGTGCCGCCCTTGTGCTTCTAGCAAAGCGCTCTACTGCCCAAAAGCAGGGTCTCCCCATCCTTGCCAGAATGCGCAGCTTTGCAGTTGTGGGTGTCGACCCAACCCTCATGGGCATTGGACCTGCGTTTGCCATCCCTGCAGCTCTTGAGAAGGCAGATCTTAAAGTGGAGGATATCGACATCTATGAAATCAACGAGGCCTTTGCATCGCAAGCCACCATGTCCGTTGAACACTTGAAAATCCCCATGGAAAAAGTCAACCCAAAAGGTGGAGCAATTGCGCTGGGACATCCGCTTGGTTGCACGGGCTCACGGCAGATTGCCACACTGCTTCCAGAACTCAAGCGAACAGGCAAGAAACTAGGAGTTGTTTCCATGTGCATTGGAACTGGCATGGGAGCAGCTGGCGTCATTGAGAGTGAGCAGTGATGTGCGCCAATCCCTGCTGAAGAAGTTCACGCAATTTTTGAGATATGTTGCTTGGCCATCCTTTGAGATTGATGTGGTCAACTTCCGTGATTAACTTTCAAGAAGTATTTGTGACTTTAAGTGGAAGCATTTTGGACCATAGAGTCATGCGCC
>transcript_HQ_CT_transcript100510/f4p0/1584
GGGGCTCAAGCTGTTTCAGCTCATCAGCTCAAGCTCTTGGCCCGCAGCAGTCTGCACCTTTTCTGGGTTTCCGCTCATCATGTCAAAGGTGCTGAATGCCATGCGCTTCTCCCATGCAGGCATGAAGGCTTTCAGCAGTGGAACTGCAGTGCCCTTCACAGGGCGCAAAGGGCATCGCGCAGGAGCCCTGTTGCCATCATTAGCAGCCCTGGTTCCAAAGATCCCAGCATGCCAGAGCATGAAACCCTCTGAGATGCCGTGGGTCACAAAGTCACAGGCATTTTTTGAGACTTGGAAAAAGCTGAAGGTATGCATGCCAAAGTATGAATCGTTCCTCCAGACGCATGTCCCATTGGGTGGAAGTGGTGGTGATTTCAACAAGGACGTGAAGATGATGAGCAAGAAGATGGAGGGCCGGGTCATGAAAGAAGAGTCTCAGGTGGCTCTTGCTGAATTTTATCTTGCAGTGGCGATGCAACTGCGGCCTGCAGAGATAGAAGCTGCCGGTTCAGACAACACGGCACTGCTTAAAGTTGCGCGAGAGTGTGCTGAACAGGACTTTGAGCCATGCATTGAGCAAGCCCAAGCGTTGGTTGCAGATTACGATGCTGCTTTGCACCAAGCCCTCGAGGAGACATGCCCACTGTATGAGGTTGACGATGGCCTCTTCTGGGTTTCAAATTTCGAAATTGTAGCTCCGATGGAGTTCCACCACTTTCTCACAGCACTTGGCCACGCGAGTGGGCAGCAGCACACACTGGACAGAGCTCACACCTCTCCGAAGGCAACTGAACAAGCTGTTGCCGAAGCTGAAAAGGGTTTGACCAGCGGCGATTCATCGATGGAGCCTGCCCGCCGTGCTGGCGAGCTTGTTTACAGCAAGTGGTTGGAAGCATCGTCCATGCCGGTGAAAGCTGTTATTGCAAACTCTCTGATGTCACACGGTCTGATGGTTTCCGTTGATGTTTACCAGAACGACAAACTCCTCCCAGACTATCTCAATGCCCCTCAATAGGACCTGGTAACCACCCACCGACATCCAGACAGCGTCTCCTGGCAATTTCGCAGGGCATTCAATCGCCAATGATCCAGTCTCGGGAGCACGGCTTTGTTCCAGGCAGCATTGGACCATCTATATCCACAAATACAGTACTTCTGATTTTGTTTGAACCGAAATTGTTTTTTTGACATTTTTGGGAGTCTTAATTTAGTTTACTTGGCAACAGTGCCGGCGTGCATGTCTGGTGAGACTTTTGTCTAGGAAGATTTGTAAGCCTCCTTGCATGCAGACACATGTTGACCGATGGAGTTGTAAACGATTTCTGGGCCATCCGCAAACCCACATTTTTCCTTGCGCGGTTAGTCAAAATCGTCTCACCACTGTGAAGTAAGTGATTGCTCATTGCCATGCTGGTTTCAGCGTTTTTGGTTGCTGGCAACTCTGCTGAAGGGAAAGAACTCGGCTTTCATTCAGCAAATAGCTCTTGTCACAAACTGCATCAGTTGTGTCTTTGTATAGTTACGACGACTGCATCTAGGGAAGATGAGCAAAGATGATCCCAGGAAGCTTATTGTGGTGGCAGG
>transcript_HQ_CT_transcript100512/f3p0/1633
GGGGCTCAAGTAGAATTAGTTGGACCACCAAGTCAATTCGTGCATTGACTGAAGCAAGATTTTTCTCATTCTGCATCGCCCCCTTGTGGGTCCGTTCGGCCGGTGGATGATATATTCGCTGGCTCAGCCGCAGCTTATGGTGGCTAGAGCTGATGCACCTTCCACTTCACGCGGTGAGAAGCAGGCCAGCTTCAAGATCCGATTGCCCGAGGGACAGACCATCAAGGTAGATGCAAACACACGTATCTGCTTCGCGCAGGACAACCAAAGGCTACGGGGTAGCAAGAGTCTTGCCACGTATGATCGCTACAAGGTGGCCCGCACCACTGGCGAATTTATGGAATTGCACGGAGGTCCTTGGCCTTGTCGGTCACGAGCTGACATGCAGCGGGACGCCCTGAACGGGCAGGTGACCTTCCCCGACTTCGTTCCAGCATGTGCATCGAGGAAGCGTGAAACACACAGAACAACTGCCAAAAAACGACGAGCTCAACGTGTATTTCGATGCACTAACACCGATTACGGCAGTTCCCAGCTCATGAAGAAGTGTACTTCAAGATCAGCGACACCACCGAGCAATGCTTCACGATTGCGACCTCTTCGACGTTGCCTAAAGAAAGTCAGGTGGGGCAATGTGCCGAGGAGCGAGCCAAAAAGAAAAGCTTCGGAGTGCGCTGCGGAGCCATGTGCACTTGGATGCGCAGTGGAGCAACATGCAAAGGAGCAAACAGCAGTGGAGCCTCGTGCAGCTGAACAGCTACCGCAGTCAAGCATGCCTGCAACTTCTTCGACGGATTCGCATGGTGAGGGTGCTATGCCATCAGAGACTGTTTTTTACGATGGGAGCACCACTGCATCAGTGCAGCAAAAGCCTGCTGCAGAGCAGGATGAGGACCAATTAAAGGAGGCAATGGTACTTCGACATTGCGAGGAAGACTCCGAGGAGTCAGTGCAAACAGTTGCTGTTACTCAGGTGCTACAAGCCACTGCCGTCTCGGAGGTGGATCACACTTCAGTGAGAGCCACTGAGACAGAATGCCAGCGTCCAGCACCAAAGAGGAGGCGTGTAGAGCTTTGCCCTCATGAGGCTGACTGCCCCATGATGGGAAACTTCCTTAGTCAGGAGGACATGCAAAAGCAAAGGAAACTGCTTGTGCAGCTGCAAGGCAAGGGGATCCAAGTTAGAGTGCCAGTGAACACATGTCCTCCTCAGCATGAAGCAGCACGACCTATCAAATGTGAGAGGCTGATGAGCATGGTGAAGAGGGCAACCTTCGCATATGCAGGTGCCAGGGGTGCCTTGGGGGGTGTACCTGCAGGAGGCTGTTCTGCAGAAGTTACCCGGTTCGTGGTGGGCAGGAGACCATTTGCCGGGTTTCATACTTCATCGTCTGGCCCTTACGAGCCGATGTGTGTACGAGATCATGAGGTGGTCGTGATTGCATCCTGATCGCCATGGCAATCCAGCAATCAGGAATGTGCCAATCATGTGGGTCAATGAACATGTAATGGATGGAGTGCTTGCGCCTGCTTCCTGAGCGGCACGAGCCAGTGCGCGGTGCAACTGACGGTACCTGAATAGGGGCTCAGGAGTTTCGGGTGGCACTGAAATGTGTATCTTGGGGTCCTTGCC
>transcript_HQ_CT_transcript100514/f3p0/1594
GGGTTTGATAGAATTAAACAAAAACAGGTTTACTTGATAGTGCTATTTGGCGGGGTGCAGCAAGGCAAATCAACTCTTGCAACAATGTTGTCATGCACATTTGGTCAACAGAATGCAGCTCATTTCAAAACTTTCAGGGAGGGTGATCATCAGCGCAAGGGCACAGAAGGTTTCTGGATATCGAAGCCGTTCGAATTCGAACAAAGAGAATATATTGTGGCAGACATACAAGGGCATGACAAGCTTCTTGGTGGCGAAAAAGAGAATGTCATTAAGATCCTTGCCATGCTTAGTGAAGTCTCGGCGATATTTCTGCAGGTAGTTATAAATCCTTTTTCACTCACTCAGTTGAACGACATTGGACACATCTTTCAAGATACAAGACAACACATGATATCAGCAAGTGAATCTGGCCTAGAGTCCCAAATGCATGCGACAGACCACCCGGCGCTCATGATTCTCGTAAGGTATGGGAATGATGACCTTGTGCAAAAGTCTGATGACGAGGTTGATGAAGCTACTAAGACGATGTGGAAACAACTTCAAGACGAAAAGTCAGACATGGCCACTCTCATTAAAAACAATTTTAAGAATGAACACGTTTCGGGGACAGATGTTCCTTTCCGCGAGCATCGAGTCCCAACTGGTAAGAATTTAGACAAGATTGGGGAAAGATTTTGCGACGTGCTCACAGACGAGGAAAACATACTTTTGAAGAGTCAAGTGGAAAATCTAAAAACAAAGATTCAAAAACAGGCAGCTCGAAGAGAGTTGTTGGTGGAAAGCAAGCCAAAAACTCTTACTGGACAGGTGTTGTGGGACTTTCTGCTGTACGGGGTCAATGAGATGAATCTACTTGGGCCTCTTCCCCAGGATGAAATGTGGCGGCATATCATGAACGCTGGATGCGAAGTGTCTGGTATCAAGCTTGCCGAAAAGATGTTGGGCGAAACAGACAAAGGGGCATTGACCAAAATCAAAGACTACAGGAAAAAACACCAGGAGTCACCAAACGTGGCACAAGAGATAGACCAGATATGGGATATGAACAAGAGGGAATTCGAAACGCAAAGGGATCAGCACCTTCGAAAGTATGAACCAGTCCGAGAAATGTGTAACGCAAACATAACTCTCCACGTAAATGATTTTGAGAGCCAAAAAGATTCAATCAAAAAATCAGCGCAACTGTACATTTCTGAAGTTAAGCGTCTAGAAGCAGAAGCAAACGCCGACAAGTTTCGGAAGGAAGCCGACTGGGAAAGAAATAAACTCTTTTACTCCGTTGTTGCAATAGGTTTGGCCGTTGGTGGGATCGCGCTCCTTTGCCTCGCGAACAAAGTTTGCTCTTGCTTTAAAAGCATCGCTCCAGCCAGAACGCCAGTTTACCAACAGGAAATGCAGAACATACGAGTTGAAGTTGCACCACCTCAGTATTCAGAACCACAACCACCTAATTGGCACCCGAAACATTGAGGGAAGCAAATGCGCACCGGTTCATCCGTGTCCGTCGATGACGAAGCGAGATGACATTTTTTTGTACAGCAACAGCCAGTAAACGGCCAACTGGGAACGCTAACATCAATATCCTGGGAGG
>transcript_HQ_CT_transcript100515/f4p0/1570
AGTTCTTCCTCTTCACACAACGTGCAGACGCAATTGGAACAGCCAACTTACTTAGGAGCTTTGTCTCTGGAGACTATCCAGTCTCGGACAGAGAGCCCAGGCTGTGGGCGTCAAGTTCCTGAGCGGCGAGCCTGCCAACAGGTGCTGGGAGCGCCATCCCACTCATCTCAACCTGAAGACTGTGTGCGAAACTCTGGGGAGCGTATGGCAGGACGCAGGGTGCCGGCACAAGCAAATGTTGGCACACGCCCTCCAGCTCCATGGCCACCGAGCTCAGTTCGTACACCTTCAGAGGACACTGCTGAATATACACGATGTATGGTCCATACACCTGCAGACGCTCCACATTCCCTGCCATCATCACCTTCGTCAACATCCTCACGTAATCATGCAGTCAACCGTCGTGATGATGTTACCAGCAGACGCGATGATGGCATCCACTACCTGAGCTATGATGAGCTCACTCCTTTTACTTCTCTCCCTGATGAGGCTCAGATTTCGAAGGTGTTTGAACATCTTGGCACATCAATTGGATGGGCTGAGCAATTTAAGGCCATCGATGACACGCGCAGGCTTGCAAGATTTGAGCCTCGACTCCTTGCCTCTGGAGGACGGCTTCGGAAAATTGTAGCACTGATAGCGCAGCTTGTGGAGTCCCTTCGCTCGGCACTGGCCAAGAATGCACTCAGATGTATTAGCGAGTTGTTCGCAACTTTCGGACCACGTCTGGACCATGAAATTGATTTGAGCCTCCCTGCCATTCTTCGGCGAGCAGCGGACACCAACTCCTTCATATCCGATGAAGCAGAGGCTGCTTTACGTGAGGTTTGTAGAAGTGCTACGGAAGCAAAGCTTGTGGCACCTGTACTTGCTGGAGCTTCTCATCGAAAAGCAGAGATCCGAGCACACGCTGTATGGTGTGTTGCCATGCTTGTCCAACGCTCATTGCAGCGTGGTGAAGCCGGCCAACGAGAGCTTAGAACGCTTTCGGATGCCGCTGTAAAGTATCTCAGTGATGCCAATGCAGATGTAAGGTATTCTGCCAGAATGGTCGCCATGGTGATTGCTGGCAGAAACGTGTTGTTGAATGAACTTCCAGGAGAAGCAAAACTCAAAGCTGCTGTGCCAGCTGGAGTGGACACTGCGTCTTTTGATGCTTTTGATCCTGACGCAAGACATCCAAATACAAACTTTGCGAGAAATGTGCCCTGCGCCTCTGCAGTTACGCCTGCAATGAAGTCTGCAGGGGTAAGGCATCAACATGATGCCATTGGCGCAGGCCGTGCACGAGCGTTGCCATCACGATAAAAATCGAAGGTTATGGAAGTTCTGATTTGCTTCGCAAAGGTGCATGCTACTCTCAACTGCAAGTGCCCTGCTTGCGTGGCAAGCTGGGAGCTTACATTGCTCGACTTCCTTGAACAGACTATGCATGTGTAGAAGGTGCTAGACTCCTATTGCCAAAACCTTCAGAAGTTGCTGTGTCATCAGCATATGGAGGGTTGACGCAATCATGCCAGAATCAGTGGTCATGCACAACAGCTATGCCTTGTGAAGTGATTGCTATTCT
>transcript_HQ_CT_transcript100518/f3p0/1602
GGGATCAACCATGAGAAAGGGGACCTGGCAAGCCTCATGTCAGATCACTGGGGTGAGGTTTTCCACCTTGGTGGTCTTGGTGGGGCACCATCTGCTGGCAAAACAGGCTTCGATCTCTATTCAAAAAATGCACCGGAGGGTGGGCACCTTTTGATCTTGTTTGGGCCACATATAGCAATATCAAACAGGGGCGAGCTGGGCAAGTACTTGCGAGCAGGGCAATCACACCTCTCCATTGCGTGTGGAACCGTGCTGTCTGCCTACGAAGCTTGTCGTGTGGAAAGTGATCCCAGTACATTGAATATTGTGGATGACATGCAACATCACTGGATGCACCAGCAGGTGGCGAAAAACTTTTCTCGAGTTAAAACTTCTGACAGCCCCTTGGTGGAGTTGATGATGGTTGTTTATGAGGCGATTCGAGATCAATTGTTAGCATGCGTGCATACGGACTTTGGTAAGGGCAAGCTGATCCTCTTGGGTGGCATTCAAATTAATATGCCCGAGCCATACGAGGACCATTTTGCACCTCTCATGTTCAACATCCTGACAAAGGGGCAAAAGCCAAAGAGCTTACTATTTGAATTTGGATTCACCAAGGAGGACAAAGACGAACCAGAGATATCAGCTGATTTATCAATGTGCCGAACCCATGGCGAGGTCTTCTCATGGCTGGGCTGGTCGCCTCAGTCAAGCACTCCATGTCACAAAGCGTTAACCAGGTGCTTTCCAAAGGCTATCCCTGGAACAGCTGTACTTTTGCGCACAGCAAAAGTATTGCGTGCTCGTGGCTTGAACCCAACCAACACAATCTACGGGACTTCGATCTGTCCAGACGAAATCAACTTTGAAAAAGGTGACTTCACCATGCGCATGAAGGACTATTGGGGCACATGCTTCCCATTGGGAGGCATTGGTGGCGCTCCATTCGTTGGCAAAGCGGGCTTCAACTCTTTTTCAAGTCACGTCCCAAACGGTGGGCATGGACTCATTCTCTTTGGGCCGCACGTTGCTGTCTCTGACTTTGGTGAGATTGGAAAGTACCTGCGACATGGCCACTGCAGACATTCTCGTGCCTGCTTAGCTATCTGCAAAGCCTACGAGGCATGCAAGGCAAATGAGAGACTTGGCAGAGAGGACCCTTGCGACACACAACAGAACTGGCTTAAACAGGAACTTGCGAAACGATTGCCAGGCCTTCCGCAACCAGAATCTGCAGAGGTTTTGGCAGATATCACACTTCTGGTATATGAGGCTGTGAAGGAAAAGCTTTTGCTCTGCGTGCACAATGATTTCGGCGACGGCCATCTTGTGCTCATAGGTGGAATTCAGATAAATATGCCGGAACCGTCAGAGGACCATTTCGTTCCCTTGATGTTCCAGTTGTGGTCCAAAACGAGGAAGCCAATCAATCTGCTCCCTGAATTGTGTTCTTAGCTAGATTCAAGCATTCAGTTACTGACTTTGCACCATGTGAAGCTGAGGTTGCTCTTGGATGCAAAACAAGGAAGCCAATCAATGTGCTCCCTGAGTTTCTTAAGTAGGCTCAAGAATTGATTGGCTGACTTTGTACCATACGAAGTTGAGGTTGCTCTCGGATGC
>transcript_HQ_CT_transcript100529/f4p0/1582
GAGTATGGGAAGGAGGATGGGCGGACCCCTGTTTTGGGAGACCGTCTTTTCTCAGCAGCTGTCCGCGCTGTTGCGCCTGTTGTCCAGGCGCAACCTGGGAAGAGTGATACAGGCTCGCGCCGGAAGCCAGATGAGGCACCTTCTGTTGGAGAGACTCGGAACTCGGAGGCTGCACCGGCCTCGCCTGAAACATCAGTTAAGCCAACGGGCGAAGATGCTGGAAAACCAGCCACTCTGCGATCAGAGCAATCTCCGGACCAGCCAGAGCCTGAAAGGGGGGAAGACCGCGAGCCTGTGAACCGTGTACTCCGCGGGAGGGGAGCGAAGAGATACGGAGGTGGTACAGCTGAGGAGACACTACGGTCTGCAGCAATGGAGAAGGGTTCCAGCTGGGTAGATGACGACAAGCCTTGGAGTCATCTACCCTTGCAACTGTTAGTGAGGAGATCGCTCTCGCAGCGATCGAGGCCGCGCCATGTGCCATCCCCATCTGAAAGGCGGCGTTCGCGCTCTCGACGGTCAAGGTCTCGGCGTCCAAGATCCAAGTCACGTCGTTCTCGTTCAAAGCGTTCCCGGTCGCGAAGTTCACATTCGCGCCGCACAAGGTCGCGGCGCCGGTCAAAGTCTCGGCGAAAGTCGCGATCGGGAAAGCGTTCCAGGTCTCGCCGATCCAGGTCCAGACGGTCCCGATCACGACGTGGTAAGTCGCGCTCAAGGTCCAAGCGCAGGTCTCGCAGCAGGCGTGGCACTCGAAGGAGATCCCGAAGTAGAAAGGACAAGAAGGACAGGAGGAGTGACAAAGACAAAAATGATAAGAAGGGCAAGAGCGACAAGGCGCGTAGCAGAGACCGCGATGGTGGCAAGAAGAGCAGACACAGGTCTCGGTCGGGCGACAAGAAACGGGATGACAGAAAGTCCCGAAAGGACTCCAGCTCTCGTAGCAGGCGGAGAAGCAGAAGTAGGAGTCGCAGCCGCAGAAGAAGAAGCCGCTCGCGAAGCAGAGATCGCAGAAAGAAGAGCAGATCCCGAACAAGCTCCCGGTCACGCAGGCGCAATGACAAGGCACCGTCTGCCAGTGACACGAAGGGTGTGACTGACGATGTTCAGAAGCAGCTTGAAAAGTTTAAGCCGTACAGCCGAGTGCTTCTCTGTGACCTCCTGAAAAATGTTGAGCTCAACGGCCAGTGTGGTGTCGTGCTGCCGCCGGGTTGCTCGCAATTTCCTGACGTGCCGGGATGCCTCAAGGTTCGCATGGAGACAGGTCGGGAGGTTGCTGTGAAACCTGCAAATTTGCAGATGCTGATGGCGGCCAACCCAATTGCGCCCGTGCCAGAGCCAGCAAATCAGGAGCAGCGGCTACAACAAGTCCTTGCTCAGATCAAGACCGAGGCACGCGGAGACCCACCTGCCGGCACTGAAGTTCCGCAAACTGGCATTCCTGGTGGATGTGCACTTGTTGCTGAGTCGTGAGACGTGAGAATCCTATGAGCTTGGGTTGCCCGGTCCGAGCGCGTGAAATCTGCAACGAGACGTTTCGTCGTTAAGTGAGACTCTTGTTTTTGACTACATCATATGCTAGCTG
>transcript_HQ_CT_transcript10053/f4p0/4352
GGGTTGGGTGAAAGTCAACAGTTGAACAGCTGGTTTTTGTTGTCCCATTCTCAGGTGCGTTGCGATGTGCATGGATTAATTCACAATCCGCAACTATCACGCACGAAAAGACCAGTACTTTTATCAGATATGTCCAGTCAAAACAATCTTGTGGAACCACCCCTTAATCAATGGAGGATGGACGGTCAAAGGTCCGACAGGCTCTGAAAGAGTCCACTGATGTTGTCAGGACCTTGTTGAATGCCAGCAAGGAGGAGTTCAGTGTACAAGCTTTTGAGACATGGTCGGATCTTCGTCGCAAAGCGCACCAGGCAATCCGAAAGGGCGTGGGAAGTCCTGAGGATATCGATGCATTTTGGTCTTTTGTGGTCAAGTTGTCGACACTCAATTCCAAAGTCCGTAACCAGCAGATCCTCGAAGTTGTTGCAAGCGCGGCTGAGACGGAGATATGGGGAATGCGATTCTGGTTGAGTTCTGGCAAGCAGCTTGAGGTTTGGAACCTCCCAAATCCGTCGAAACCAGATTCTCCAAAATTAGCCGAAACAACCGCTGCCGCCCTGATGAGATATAGTCCTCGTGAAGATCTGCGTGCCACATGGATCGCCAACGCACCGGAAGAATTCCGAACGAATGTGCAGAGCAAATTCGATGCAATGTTTGTGCGTCGTGGCACGGCACCTGCTATGGCATTTGGGGGACCAAATTGGCATGGGAAACCTTCAGCTCCCAGTCATGCAAGTCCAATACTACCGGACCCTCCTTGGTCGCAGGGGCACACAGGTTCAGTGGATGACGCCAGTTGGGAGGTTGCTGTGGAGGAACAGGCAGCGCTGAAGGCTGACAGCACTCCAAGAGGCGTTTTGAGATCAGACTCCACCATATCATTGCCTCGAGTTTCTTCCATTAGGCCTTCCATTGCAGATATGCCGGAGGAGTTGGAGCGCTTGCGAGCAGAGAAGCACGAGCTGGAGGTACGGCTGGCTGCAGCTTGCAGGCAAAGAGACATGCTCGCTGAAAAGGCCAATCTTCGATCTAGCACACGGCCAGCCTACAACGCAGGGGTGGCTCTGCCTGGTACATTTGCTATTGCTGCATGTAAGTTCGAGACGCTGGGCGGTACTGAGCTGCCAATACCTGGAGATGGCACACTGCTTGCTGTTCAAGCTGGTGAGTCATTAGAGATCTTGGGCCGACATCCATCCGGCTGGGTACGTGTTCGTCGTGCACTTCATTTTGACAGAGTACAGTCTGGAACAGGGAGCATTGCACATGAGGGCTGGATCCTTGATACTGTTATCCAGGCTGCAGGTGAAATTGGCAGGGGCATTGCTACTTGTAAAGTTGACCCTCCTAATGGCACAGAAGACAAGCAATTGGAGGTTGCCGAAGGCACTTTGTTAAAGCTACTTGCGAGAGAGGGGTCATGGTGGCTGGTGGAACTTGAAGGGTGCAGGGGTTTCGTGCCTCTGACTGCTGTTAGACAAGCCCGAGAAGATGAGCTTGATGGAGTTTTGTCAAGCGTGCCCAGTTTATGTCGAGCTCAGTCCAAATTGGCTCTGCATGATGCGAAGTTACGTGGAGATGAGGAGGCGCCAAAGCGCCCAAAAGTCAACAAAGCGGAAGACCAGTCTCCTCAACAGAGGCAATGGACCTTCGGGCTGTGGGCATACTTGGGCTCCTACCCTGCGCTCTCCCTCTGCATCATGATCGGCATCTGTGGCATATTCTATCGCTTCCGCCGTGAGCAGAACCTTCCACCCCCACTCCAAGAATATCGTCGTTCAATTCGCTTTCTGATAGTCCCGATTTACAGTGTTGCTTTGGGCCTCTTGTGGCTTGCTTACATGTTGAAGGCTAGCTGGTCCGCTTCCTCAGACGATAAGTACCCTCGAATACCCATCCGAGGTCTTGCAATCTTGTTTCTGTCAGCACCACTCTTCTCCACAGGAGTGACGTTGCTTCCTGGCTTTGCTACAGCATTCATTGGCTTCTTGTATGTGATCTCAGTGGCACGCCAGGAGAAGGGCAAGACTCCAGACAGCGTGTACCGACGGAGTCCTGCAGCATGGATGAGGAAAGAGATGGATGGTGACTTACAGGGCATGTCTCGTTTATCCCCTAGGTTCTGGGCCAAGTGGTGGGAACTGCAGGGCTTGCGAGGAGAGCAGCGCAAATGGTATCTCATTTTGATTTGGCTTGCAGCAAATGCATTTCTTCTGGTGACGCGATACCTCTTTCAAGTTCAAGCTTTGAACAATCCAAGCAAGGAGCTCCTTGAAGCTATCACAACGAGGTGTTGGACGGGGTCGGAACAGCATAAAGATTGTGGGACACTATTGGATGCATATCGGTTCTGGATTCCAATCGCAAAAATGTTTGGTCAAGGGTTAAACTTAAACTGTGCACTGATTGTTATGCCGGTGTGCCAGCACTTCCTCCGTAAAGTCAACTCTTTGGCAATTCAAGACAAGGGCGCGAGTGGTGCAGCTTGCCGCGTTGTTCCTACACATAAAAACTTGGTATTCCACAAAGGACTGGCTGGGGTCATTGCTATTATGGCTTGGGCTCATACATTTGCCCATTATATGGCATATTCATTCACTCTCACAACATTTTCGCGCTTCGGGTTTTCCAACACTACAATCACAATTTCCATCTGGGCAACTGGTGCCATCATACTGCTATGCATCGTTGCAATGTACCCCGTATCTCGAGAATATGTCAAGCGCACATATTTCGAGTTGTTCTACTATACACATGTGTCCTGCGCTACAATCTTTATGGTGTGCCTGTTTTGGCATGGGCCTGTGTTTTACTATTGGGCTGCTTTTCCTGTTGGCCTGTACCTTGTTGACCGCTACTTTCGATGGGAGGTGTCTCAACTTGCACCAGCAAAGCTCCTGCAAATCATTTGGCGCCCCCCGGTCATGCAGCTCATTTTTGAAGCTCCTTGGCATTACCACGCTGGCCAATATGTTTGGCTATGCTGCCCAAGGCTTGGGCGATTTGAGAAGCATCCCTTCACGATATCGTCAGCTCCTGAGACAGAACTACTTAGCCTTGCTATAAAGTGCTGGCCGGGGGGCTGGACTGAGCGCCTCAGGGACTTTCTTGCAGCTACCTGTGAGATTTCCAATGGCAAATCTCAGGGGTGGGGTCATGTGTTCGAAGAGGTGGATTGGCTCAGTGGTATGAAACGACGAGGGTTGTCCAAATTGGAAGATGGGACACCGCTGCTTCAGATAGATGGTCCGCATGCTGCGCCTGCAATGCTCTACGTTGAGTTTGAAGTCGTGCTCCTTGCTGCAGCTGGAATTGGTCTGACTCCTGCATCTTCCATCCTCAGGTCACTTCTGCAGCATCGGTGGCGTTCGAGTCAGGCCTCGCGACCTCACTGCATTTACTTTGCCTGGTTGTGTGCACATCCAGAAGTGCCAGCGTTCGAGTGGTTTGCTGAGGAGCTTTCGGATTCAGAGGTGGCTGCTTCTGCCAATGTTGTCAGTGAGGATGGGCCTGAACGTCATTGCGAGCTACACTTGTTCGTCACTCGTGCTCCTCCAGCAGATGACGCAAAAGCTACGAAGGCTCCTAAATCTAGGCCAACCTTACTTCATGGAGAGTTTGACGGCAAGCTCTCTAAGCGACCATACACCAGCACTCAGCTTCTGGAATGGATGCAACACCCAGCAACCAAAAGCTCCGACATGTCTAGTATACTTAAAATGCCACCGGAGAATCGTCCCAATCAATCAGGGCACACTTTGATGTGGAATGGTCGTGTGGATTGGACAGCGCTCTTTGAGCACGTAGTGCAGCGTCATCAAGCTTCACACACTGAAGTTGGTGTATTTTTTTGTGGTGCTCCAGGAATAGGTAAAGACCTGAAGAAATCTTGCCATGCACATTCAGGCAAGAATGTTCGATTCAACCTTTTGAAGGAGAGCTTCTAAAGGTCTATATGTGGATGATGGTTGTGATTGTTGGGCAACCGGAATTCTCGGAGGTTCATCAAGCGTGGTCTGTGTGCTGGTGGTGTGTATTTCGGATATTATTGCCTCTTTGTGCCCAGCGCTAAGTGGACTACTGCTTTCTCAACACACAGGGCCCTCACCAGTGTACATCTCAACCTAGACACCAAAGTCACATAGGAATCCGAGCATGCAGGACTTTGGGATCTGTACAGTTTCACCCTATGTTAGCTTGTAACATTATTTACCCCCGCCACTTTAGAAGTTAATGAGTGACTGCATGAGCTCCGCTGCTAGTGATGGTGTGCAGCCATCTTGCAGCTTTTACATCTTTTGTCAGGGGCCTACCCGGAAGAAATACTTCTATGTGCAATGTGTCCGCAG
>transcript_HQ_CT_transcript100534/f2p0/1589
GGGTTGCTCAACGCGTAGTTTTCGACAAGTATTGTGATGTCATTCTTGATGGGTCGAGAGGTATCTCATTTGAAGGATTTTGCTCCATGGCATCAGAGTTACATTTGCCAGTTGCTGTGAATGGCAGTGTGGCCCAGCGAGATCTGTTTCAAAGATTGGCTGGGCATCAGAAAGGCGTCCAAGATGCAGTCCTTTTTGATGAATTCTCAGCATGGGTCACTGCTGGGAATGATGTGGATGCACTCGCAGTTCAAGAGGCAGTTGAATGTGTTGAAGATGCCTCACTCTACGGTGCAATTGTGAGATCCATGACGAAACTAACACGACCACTTGTTCACCTGGTCTCCCAAGCAGTGCTTCAAGTGAAGATTCAATTCAAGCACATGTTTATGCTTGTCGTCAAAAAGTTTGGTGCAGCACTCAAGAAGTCTATGATGAATCCAATCAAGTTGTTCAGACGTCAGGCTATAAACCCGGCAGACGTGTTCAATGGCCATTCTGTTGGATTACTCATTGCATTACGAACTGAATTTCAACTGCGGGGATTTCGAGGTGTGGCAGGCAAAGCTCTGGGTCCGTATATTGCAAACTCATTTGTGGCAGTGTGCATGTTCCACACTTACACCACAGCAAAACAACTGCAGCAATGCTTTGGCTCCGGCGATCCGCACTCAGAGTCCGAGTCGATGTATTGTGAAGCAACCTCAGGAATCATGGCAGGAATTGTTCAAGCAACCTTAACTGCTCCCTTGCACAACATGAAGCTCCAGGGGTCTAGAATCCAACAAGATGGAGTTATTGTGCGGAAGCAGCCTCAACGCATAAGGGTAGGATTACAATCTCTATATCAACATCATGGCTTGAGTGGTATGTTTCGTAACTATCCGTACCTCTTAGTCCAAGAATGCTGCTCTCTCGGGGCCTTCTTCGCCAGCTACCAATTTTTCAAGCAGCACACCACTGATACTTTGCGTCGGCATGTAGATCCAAGTGGGCGTTACGACACGTGCGCATGGGCACTTGCGGCATCTGGGGCTGGGATTGTTCTTGCTGGCGTCGGCACACCTTTCGAAAATCTCCATGAGTGGCATTCAGCAAGAAGCAGCCTTTCATGTCCAAGGGCCGTTTTACCGCACTTTCTGCGCGATGCGCGACCTCGAACAAGAACCCGAATTCTCATGAGCGGGTTACGGCGCAAGATACCTCTCGCACCATTGGCAGGACTGCCTTTGCTCACCTATGAGGTGATGATGCACAACGGTATTGTACCAAGTATTCATGATGATGAGGCGTGAAGCCCAACTTTTCGCACAGGTGCTCACCACACCAGTTTGAACATTGTGCTTGTGCTTTGTGAGCACTCATCCAGTGCCTAGAGGCCTCTTCAATACTGTACAGACAGAAGGCCAACACTTCAAGTGGCTACAAGGTCCTTTTTCGAATGACCAGATGTCCCACTACCACAATCGCAATGACGGTTGACAGATGTCTCCAGCTCTGTCATTGACAGTTGCAGCTTTGCCGGACATCTTTCAACATGATTGCTGTAGCATCGTTTAGATAACATTTGCCGGGAAGTGTAACCTATC
>transcript_HQ_CT_transcript100535/f5p0/1582
GGGGCTCAAGCAACTTTGGCTCAAATAGCATTCAGCTCACCTGCATTGGGATCATACCTTCGTGCCTCACTAGTGCAACGGCCATGTCCAAAGTTGAGCGCAAGTTTCTGTTTTCATCTGAATCTGTGAATGAGGGTCATCCTGATAAATTGTGCGACCAAGTATCGGATGCAGTGCTTGACGCATGCTTGAAGGAGGATCCAAAGAGTAAAGTGGCATGTGAGACAGCAACAAAAGATAACATGGTCATGGTTGCTGGTGAGATTACCACTCAAGCGAAGGTGGACTATGAGAAGGTTGTCCGCGGAGTAGTTGCGAAGATTGGTTTTGATTCATACGAGGATGACCTCTCCAGTGTGGACAGCAAAGGTCTGAGTGACAAGACATGCGAGGTGATAGTGCGCATCAACAAGCAGAGTCCAGACATTGCTGGCGGTGTGCACGTTGGCAAAGAAGACCTTGACATTGGTGCTGGTGACCAGGGAATTATGTTTGGGTATGCCAGTGATGAAACTGAGGATTGCATGCCTTTGACTCACTCTGTTGCCACCAAGCTCGGAAAAAAGCTGACAGATGTGCGCAAGAGTGGGGAATTGTGGTGGCTTCGACCAGATGGTAAGACACAGGTGACCATTGAGTATTTGCAGAAGGCAGATGGCTCAGTCGAGCCACAAAAATTCCACACTATCGTGATCTCCACCCAACATGCTGAACCATGCAAAGCTACCAGATGCAAGGAAGTGGCAGGGTACACAGGACCCGATGAGACTGCACCAAGCATGGAAGACATGAACAAGGCAATCATTGAACAAGTTGTCAAGAAGACCTTGTCAGAGGTCACACTGAAGAATGGGCAGCCAGCACTTTCTTTGTTCGGGGACTTCACTCATATGTACATCAATCCTTCTGGTAAGTTCATCATTGGCGGTCCCCAAGGTGATGCTGGCCTGACTGGACGCAAGATCATCATCGATACCTATGGAGGCTGGGGTGCTCATGGAGGAGGAGCTTTCTCTGGTAAGGACCCAACCAAAGTTGACCGCTCAGCTGCATACATTTGCCGTCAAATGGCCAAATCTGTCGTGAAAAGCGGGCTCTGCAAGCGTGCATTGGTGCAGTTGTCATATGCCATTGGCGTGGCCAAGCCCTTATCCCTATTTGTTGAAACCTATGGTACAGAGCAAGGCTCATTGACACCAGACGATGTCACCAATGCCATCAAGATTGAGTTCGACTGCAGACCTGGAGCAATTGCTCAGTCTTTGTCCCTGAGAGAGCCGAAGTACCAGGAGACAGCAGCCTATTGCCATTTCGGCCGTGAGGCCGTCACCAAGGATGGTATGAAGTTCTTTGAGTGGGAGAATGCCAAGGATTTGGCCAAGTACGCGACAATGTCCTCCGCAGAGGTGTCAGCAGCTCTTGCAGCAAGCAATTACTTGACAAAGTGGGTTGACTGAAATGCCTTTGCTGCTTAGTGCCAATCACAACTCAAAACAAATGAGTACCATTTTTCCATTTTAGCTCCTGCCTCGGATCCATCAGACCAAATCACTGGTTGGATGCGTTGAGACAGTTTTCAAAC
>transcript_HQ_CT_transcript100540/f5p0/1584
GTGGAGGGTGAGCTGCTTTTTGCATGGAACGGTTGGAGTACTGTTGCTGCACGCTGTCGACTCATGTGATCCTGAGCAACAAAGCTGCGTAGCAGCAATGTTTCAGGAACCATGCTGTTGCCAGAGAACTTTCGGTACGTGGGCCGGGATGGGGAGCCATGCTCTGTTGAGATCAGCCTTTTCAGGAAGTGCCGAGCATTCTTCGGCATCAGCGAGGACAGCCATCGCAGGACTCTCCACGAATTGTTGTTCAAAGTGTCCCACCATGGCCAGAAGTCAACAGCAAAGTCAGGAAGTTTGATGGCCTTTCATGGTGGGTTGGTTGCCAAGTCTATGAGCGAAGAGGAAGTGGATTGTCTCTTGGACATTCTCGAGTCTTTGGTCGAGCACTTGCAGGACCCCGTGAATGATTCTCGTAAACGCGGTGGCACAATCAGTTCACTCTTGCCTCGAGTGTATGGCGCATTTACATACAACAGACCCTGGGCCCTGTCATGGTTCTCTACTCGGCAGAACTTCCTCATCATGGCTAACGCCTTTGATGGGGTTCCTGCAGCAGACATGAAGAACTTGGACATCTTTGACTTGAAAGGCAGTCTAGATAACCGACATCAGCGCACAGAGGGTGGGGTGCTGATGGGATTTGACCTCCTCATGGCGGACAGGAAGCTAGTGCCAGCTAGCGCCGACGAGGGAAAGGAACTCCTCGCACAAGTCGAGAGAGACACTGCAATGTTGGTGAAGCAGAAGATGAGCTTCGACCCTTATGGTTTTGATGAGGACATGCATTCTCCGGGGCTGATGGACTATTCACTCTTAGTGGGCGTCGCGCCGCTTGGAACACCCGGCGGTTTGATATCTTTAAAAATGCGGGACGAGCGTACAGTATACCACAATGACGTTGAGCATGGGTGGAAGAGCGGATGGCAAGTGGAGTCGACAGATGTCGTCGTGTCTGTTGGAATCATCGATATACTTCAGTTTTGGAACACCAAGAAGCGGATTGCCAGATATATGAAGAAACTGGTTGGAAAGGAACGCGACGATGACGGCAAGTACAAAGGTGGAATGCTGGACTCGGTGCAACCTGAAGTTTATCAACAACGCTTTATTAGATTCGTGGACCAGGTGTTCGCATCGGGCAGCTGGCTAGAATCTCTTCCGAAGATGTATGAAAACAACTGGGGTTACGTACCACTGAGGCAAATCCACCAGTTGCCCGACCCGCAGCGGAGCAAGGCTGAGATGCAGCACACTGCTGCATATCGGACGCTCAAGTGGAGTGCCAGGACGCACCCGGCTTCTGGATGCAACATACCAGAAACGATAGCGTCTTGCTTTTGTTGCGGCAGAAAGCTGAGTGGAGAAGATGAGAAGGAGCAGCACCTGCAGAAGCAAATCCTCCATCACATAGATGACTTCTAGGGCGGGTGATGAAGGCCGCCGATTTTTTGTGGAGCGGGTGTGCAAACACGCGAGCACCCTGCACAGATGGACGCCTAAGATGCAGTCTCTTTGTGCGCAGCATCCGCAATTGGGAGTTCGGAGTTCCAGTTCACATTTCTATGAAAAAGACGCACCACC
>transcript_HQ_CT_transcript100541/f3p0/1585
GGGGCTCAAGTTGCCTGCCTGCAGCTTTTGTTCGATATTCACCTGCCCTCCTCACAAGCTGCCTGCGGCATCTGACGTGTCTTGCCATGTCTACTCAGCAGAGTCACAAAATCACTTTGAAAGAGTTCCAGCTGGAATGTGGAAGAGTGCTACAACAAGCTGAGACTCGTTATTTCACGTGGGGCACTCTCAACAAGCAGCGCAACAATGTGTTGGTGCTCTTCCATGCACTAAATTGTAGCCCAAATGCTGAGGAATGGTGGGGTCCTTTAATTGGAGCTGATAAGCCTCTAGACACCAACAAGTATTTTGTATTCAGTGCAAATGCTCTTGGTGGCTGCTTTGGCAGCACAGGTCCATCAGCCATCGACCCTGCCTCGGGCAAGCGCTTCGGAGTCGATTTTCCGGCAATCACTCCGCGTGATATGGTGAGACTTCAGGCCAAAGTCCTGGAGCACCTAGGCGTCCAATCAGTTGCATGCGTCATGGGTGGCGGATTAGGTGGCATGCTGGCATTGGAGTGGTCCATTGAAGTGAAGCATCCTCGGGCTGTGTCCATGATTACACTCTGCTCTTGTGGGCGTCAGCAGCCATGGCAAATTGGATGGAGCGAGTGCCAGCGCCAGGCTATCTATGCGGATCCACACTGGCAGGGAGGGCATTACTCTGCTGAGTCATCACCTAGCTCTGGTCTCAGCATTGCTCGCATGATGGCCATGATCAGTTACCGCGCACATTCTGCCTACTGGAACAAATTTGGACGAGGCGTAAGAAGCCAGGATCAATCAGAATTCAATGTAGAAAGCTATCTGCACTATCAAGGAAAGAAGTTTCTTAGCCGAGGCTTTGACCCAGCATCCTATGTTACGCTGACGCAAGCCATGGATAGCCATGATGTGTCCAGAGGCAGAGGTGATTACAATGAGGTCTTAGCAAGCGTAAAAATTCCCTCAATGGTCGTATCCATTTCTAGCGATGTTTTGTATCCCAGTGTGGAACAGGAGGATCTCTGCTCCCACATGCCCAATGCGCAGCACCACCAAATTGAGTCAGATCAGGGCCATGACGGCTTCTTGTTAGAGCATACAAAAATTGGAACCCTTTTTCGAGGTTTCCTGCTTGATCGCGAAGTTGAAGCCCATGCTCACCAAGTAGCTTCCAAGTTGTGAAGCGAAGTTGAGATAAAAGTGTTCCGCAGGCATGCTGGTTGTGCTCGCACCCTGCAAATCTGCCCAACTTGTCCAGTTTAAAACAATCAGGGACAGCATGGATTACGTGTTCTCCACAGCCAGGTTGCACTGGAGTACAGAGGCCAAACCATTTTGAGGTCAATGCCCACAATGAAATGGGCAGATGGAGCCCTGGCAACCACCAGCATTCATTATTTGGTAACGCTGATGACCTCTGCTGGTGTTGCTACATGCCAACAGCAGCTTGCTGTGCAGCTCCCAAACATTGTGGAGAAGTTTTGCGCTTGCAGTGAATTAACACTTTTGACAACTTTTCAATCTCCAATAATTTTGTCATCGAATTCTGACACTTCAAGGTGCGAGATCACAGTGACTGGTGTTTTTACCGTGCGCTG
>transcript_HQ_CT_transcript100543/f2p0/1587
GGGGCTCAAGCCATTGGAAGCTCTTAGAATCCCCAGCTCATCACCCATTCCAAGATGCCGATGACAAAAGGAGCCCTTGCAGAGGCACTCGCTAAAGAGACGGGCCTGAAGAAAAGCGAGTGCTCAAAGGTCATCGGCTCCCTCGGAGGCATTGCAACGCAGGAGCTGAAGGGTGAAGGCAAGTTCACATTGCCTGGCCTGTGCATGGTGAAAACCCGGAAGAAGCCAGCCACAAAAGCAACTAAAAAGGTGATGTTCGGCAAGGAGATGGTCGTGAAGGCAAAGCCTGCAAAGACAGTGGTCAAGGCATTCCCAGTGGCGGCGATCAAGAGAGAATTCTGAGATCCATTGGCAAGCATGCTGCACTCGCTTCTGGAAGGCGCACTGTGGGGATCCCTACAGCACCTCCAGAGGAACGTCGACAGCCAGATCCGACCAGTACCTGATGGACATGATGAGTAGCCATATACCACGAGCTGACTCATAATGTTCCTGGGAAAAGAAATTGCACATACCATGAGAATCATGGACATCTACGAGTGCAACCTTCACTGATGCAGATGCATGTTGAAAAGAATCACGCAAGAAAATGATAAATGCAAGTGAGCTCAAGGCGGAGATGCAGTACGCATCAGGCGATCATGTGAAATACTTTTACTCAGATATGCTGGTTTACGCGCGATCTGTTTGTGACGCGCTTGCACGCCACGGGATGCAATGCTAATGGTGAATTTGTTTTCCCATGAAAGTATTTCCAACTGAAACGTACCGCCGTTTGGGCGCAGGAAGGCAGCGGCAGGAAGGAAGATGAGAGCGGCAGTGGTAAACAGCAAGTGCAGGGTTGTTGTGCCAGCCTGATAGTGTGCATGCTGATGATGAATTTGTTGCCCTGTTAATTTTATTGACGAAGCTGATACTTGCCGCAGTTTGGATTTGGAGCATGGCAGCGTCAGGAAGGAAGATGTAACAGCAAGTGCAGGGCGCAACTTTGTAGGACAATGTATGACTGCTGTGACAGTACTGTGAAGTTCAAGCAAACATTGTATGAGAGTGAAATGGGGACATGCTTTCTATCTTGTAGCCTTTGGAATCAGCTCTCAGAATTCTGTACGCACATCACCCTTTCCAAGATGCCAATGACAAAGGGAGCCCTTGCAGAGGCACTTGCCAACGAGACGGGCCTGAAGAAAAGTGAGTGCTCAAAGGTCATCGGCTCTCTCGGAGGCATTGCAACGCAGGAGCTGAAGGGTGAAGGCAAGTTCACATTGCCTGGCCTCTGCATGGTGAAAACCAGGAAGAAGCCAGCCACAAAAGCAACTAAAAAGGTGATGTTCGGCAAGGAGATGGTCGTGAAGGCAAAGCCTGCAAAGACAGTGGTCAAGGCATTCCCAGTGGCGGCGATCAAGAGAGAATTCTAAGATCCATTGGCAAGCATGCTGCGCTCGCTTCTGGAAGGTGCACTGTGGGGATCCCTACAGTAAGTACCTCCAGAGGAACGTCGACAGCCAGATCTGACCAGTATCTGATGGACATGATGAGTAGCCATGTACAACTAGCTGACTCTGGGAGGCAAAATTGCACATACCC
>transcript_HQ_CT_transcript100546/f4p0/1588
GGGACACACCATCAATTCCATGTGGGCCTGCTGAAGCTGATTCCAACCTAGCCCAGTGCCGCTTCTGTTTGGAGGAAGAACAAGAGGAACTACTTCTTGCTCCCTGCCGGTGCGAAGGAACTCAGCGTTGGGTGCATGAGGAATGCCTCAGACATTGGCAAAATGAGGTGGCGCGAGATGGTCGCGCAACGCACTGCCAGGTGTGCCGTGCCGAATTTTCCCTACGACCAGAGCTTCCACAACTGAGAGATGAACGGGCTTTGCAGCCAAGTTCACTTTCTGGGCCGCTGTTTCAATCAGTGCGCACAAACCTGCGCTACGATCGTGGGGCGGCGCAGGCCTTATCTACATCATTGCGTGAGCAAATGCGAACATGCATGGGCCGTGGCTGTTTGGTGCTGCAAACGCCAAGTCGAGCAACTGCAGAGGCCCCGTGGCACCATGATTTCCGCAGTGATGATGTTGTAAATGTTTTTGAAGCTGTGCTCGTTTTGCGCATGGCTCATTGGCATCGAGGGGCATTTTTGCTTGCAGGCATGTGGCCTGGTCAAGCAGGAGATGGGTCTAATGCTCTTATTGGTGTGAACCTTGCCGGGTGTGCTCTTCAACCGGACAGTCTTCGAAGATTTCCGGGAGTTCGAGCTCTTGAGGAGCAACTTGGTGGAGCAGAGATCATCGCCCGTCGAGGTGGTCCTATTCGATTCGATAGAGTTTTGGCCCTTGTCGCAGTCCAAGGTGAGCTTACGGAAGCCATGCCATCCTTGGTTCAATTTGTGCCTGCTGTGCATGCTTCGTGTGAGGACGAAGTATGCTGCTGCTCTGGAGCACTGTTTGGTGAGCCTGTGGATGTTGCAGCACTGCTTAGAGCACAACCGCAGCTCCGCTCTGTCAGTGCAATGCTATTCAAGGGACATGCAGTGTGGAGCTCACAGCAGCTTTTATCAGAGGTTGCTCGCGGAAGTTGGGGACTCACTGATGCACATGCAGATGACTTCGTGCTGGCGTCCCCTGGTGAAGCACCCGAAGCGTACTGGGCCAGGCTGTGGGCATCACGCTCTGTCTTGATCTCGCCACACAGTTTGAGGGGGGCACCCCATGTTCAAGGCAGTATGCGCCCTGGCGAGCCTCGAGTTACACCTGGCTGCTGCAGCATAAGTTAGGATGTTTTGCAGTGCACTTCTTTTGAAAGAGTGTTTGGCTGGTCAAACGTGATCCGAGAACAAATATTTGATGTGGCTGCCATTGCAAACAATGGATCTGAAGGTGCCAGGCAAGTTGCTGGTCAAGTTGTTGGTGAAGCTGCTGGTGGTGCTGGTAATGCCCCTTCGCTTAATCTTCTCTTTGTTGCCCTCCCGGCAGATTGTCAAACAACAACTGAGTGCTTCAAACGGATTGTCCCGAAGTGGACCCTGTGCTGACAACTTTTTTTATGTACGACAATTCTCCAGTAGATGATATGAGGTAGAATTTGACCCCATCGCAGTTGAAGCGAACGGAGTCTCTGCAAATTGGACACCAACTTGCTGCCTTGATTTCGCCAAGCTGATCTTGGGTGCATGAGATTTAAATCCAGCATCACCATGTTGAG
>transcript_HQ_CT_transcript100547/f2p0/1593
GGGGCTCAAGGTAGTCAGGAATCGTCTAGAAAAAAGTGTTTGGGCAATGTCCGCAGTGACTGGTCGTGTGGCTCCTCATGCGTCGGCGCCACGCAGACCGGGCTCGAGTTCCTTGCAGACACCTCTCATTAATCCCGATGAGAGTGCTACACCTTCGGAGCAACTCCCCCGTTCTGGGTCTGAGAACTCGAACCATGTGTCAAGGCCATCAGCATTCCAGGCGACATCTGTCATGCAGCGGGCTGTCGTCGCAGCTCTCGAAGGTGCCCTTGGTGAGTCCGATGGGACCAACTCGACCATCCGATGGAGTCGTGCACATTCTCCTGATGACCATCATTCCAAGTCACACACGCAACGATTGATGAAACGCGACCAAGCGTTCAAGCAGGCTTCAGGAAGTTTGCTGATTCAGCGAGTGAAGAGAGACCACCAGTTCTTCATCAAGGACCCCTTTCACATACTCGTGGAGATGAGTACATTCCGGCTTATATGTATCTTCTACGCTTTCTACACCCTTACATTCGTCGCCTTCGCATTTATCTATTGGCAAGCCAGTGTGCCGTGCAAGATCGGATGTGACACCTTACCCCAGGCATTATTGCTGAGCGTCGAGACAATGATGACGATTGGCTATGGAGTTCCAGATCCATACTTCCGGTCCTGCTCGTGGTTGGTATTTGTTTTGATAGCGCAATGCTTGATATCTGTACTCTACGATGCACTGTTCGTCGGCTTTGTCTACCAGCGTGTTTCAAGAGGGACAACAAGAGCTTCAACAGTTCTGTTCAGCGACAAGGCAGTGTTGCGGACCATCGATGGGTGCACATACTTGATGTTCCGAGTCTGCGAGATGCGGAGGACGCAATTGCTGGCGACACACATCAGGTGTTACCTTTTCAGAAGGACAGGCCTAAATTCTGAAGGTGAACTCTTATACCGCCAAGAGCCACTACGTCTTGAGCGACCAGATGACAACTTGGGTGCTGAACTTCTGCTTATCTTGCCTACTATGGTTGTTCATCGAATTGACGCCTTTTCGCCCATGGTTGGCAACGAGATTCGAAATAATCATGGCCTGGACCTCATGAGTGATCGGGTCCAAAATGCGCCATTGCAGCGAGATTCTGAAGCAGTGGCGGGCGTTAGAGACGGTGTGTGGTGCACGGTTTGTGGCTCATCCTTCCCAGGTGCTGAACAACTTCAGGCTCACGTTCAGTACTGTGCAGAACAGGATGATGCTCTTGATGAGGAAGCAAAGTCGCAGCTACCTCGAACCCATCGGGAGCTGCTAGATGAAATGCTAAATCAACCACCTGCTGGCATGCCTACAAAGATGGTTCGCCAAATTCTTGATAAGCGCTTGAAGCGTGAGCGCATGGAGATTGTTTGCATCCTTGAAGGCACGGATGCATCGACTTCTTCCACAGTTCAGGCACGCCATAGTTACACTTCTTATGATATCGTTTGGGACCATGATTTTGAGCCTTGTACATTTGCAGATCAGGAAAGTGGTTCCCTCGTAGTCAATTTTGCTAAGTTCCACAATACGGTCCCAGAGTCTGAGCTCTAAAGCTTTAAAACTTACTGGCTTGT
>transcript_HQ_CT_transcript100551/f3p0/1577
GGTGGCTGGGGTTGGGGGTACTGCGTCTTTGGGCATTCAAAAAAAATGACGTCCGACAAAACGTGATCCCTGAAGGGCAGGATTATGTGTTCAGCGATACTTTAGGCCTAATCCGCGCACGTGATGGACGATACATGGAGAAGGAAGCAACTCGAGAATTTCCTGATGTGACGCGACTTTGCTGTCGGTGGATCCAAGATCACCGACCAGCTCAATACACGGAGGACTTTCCCTTTACATCCATAAATGTCAACTTCAACTATGCTGCTCGGCGCCATCGCGATGGCAACAACTATGGTCCCTCCATGATTAGAGCCTTTGGGAAGTTCAGTGGTGGCCAACTCGGGTATTTTCCCAACGATGACCACTCAGTAGAGTTGGACAAACTGCCACTCGAGGATCGGGTGGAAGTGGACCTTGGCAAAGGCCTCGCACAGTTCAACGGCAACTGTGCTCATGAAGTTGCCAACTTTGAAGGTGAGCGCTACAGCCTTGTCTGGTTTACTATTGGAAAGTACTGGAAAACACCAGACGATGTAAAGTCCTACTTGATCAATTGTGGCATGCAGTGGCCAACAGAAGAGTCAATGAACAATGCCATTGGACTGCTCCACCCACCTGCAGGTTATGGGAGCACGTCACAAGCCACTCTGGGAACAGAGGGGGCACCTCAAAAGCCACCCATTTTGCACTGGTCTGCAGATCCACAAGAGTTAGCCGAAGCAACTGCAGAGCCGATGCCGACAAAGCAGAGACAACCGATGGAGGTTGAGGAAGCAGACATTGCATCTGAGCAGGTCAAGGGACAAGCGAAGGCCAAGGCCAAGGGCAAAGCTAAGTATGGTATAGTCAAGGACAAAAACCAGACAGCCTTGGAGCAAGCCAATGGCAATGCAACATTGAGCCATGGTGAGTTGAAACCAAAGCAAAAAGGTAAGGCAAAAGCAAAAACTTCTGTGCATAGCACAACATTGGAATCGACATCAACGCCACAGAAAAGGGATGCTGATGCATGCGCTAGCATGAATGTCGATTCAACAGTATCGCCAGCCAAGCGAGCAAAGAAGGAGAGAGCAGCAGGAGGGCCTGGTAACTACAAGGCAGTGGAGCCAGCTTTTGATGAGGCAATTCTCGCAAAGGCACGCCGCAAGGGTATGGAGGGCAATTTGCTCAACCTAGCAGCTCGGGAAGACATCAAGTCGAAAGGCTTTACTGGATCTGTTCTTTTGGAAGCCTTGATCACAAACAAGGGTTTGGTGAATGCTGCAAAACACACGCTGCTCTCAGCATGACCATTTTCACTAGATTAGGTGTTTCCTACTGGAGAGGAGAGGTGTCAGGTGGTCCTTTCTCATCCTAGGTGTATGACCGTTGCCAAGTCATCATAGGTTGATTCTCGAAACATATTGCACGCCTGTGTCTGGCACTTGCTGGATATCCAGGACTTTAATTGAATTGCTGGTCGCCAGCTGTAAGGGGTTGCTTATGTTCAGCATGATGGGGACGTAGCGCAGCGGTGCGCACAAAGGGAATCAAATGTGAGCATTTGTGCTGGAGTCAAAAAATGTTCCATGACC
>transcript_HQ_CT_transcript100553/f3p0/1599
GGGGCTCAAGCCGTTTTGGCTCGACGAGCTTGTCGTCGTGTGCTACCAATGGCGAATGCAGAAGCAGAGGAATACAAAAAGAAAGGAAATGAGGCCTTTGGTGCGCAGAATTGGGATGAAGCCATCAAGTACTACAATAAAGCAGTAGCCTTGGATCCAACAAATGCTACATTCTACTCGAACCGTTCTGGTGCTTGGTCATCTAAAGGAAATCATGAAAGCGCATTATCTGACGCCAACAAGTGCATCAGCAATAACCCTAAATTTATCAAAGGGTACACGCGCAAAGGCAAGGCTTTATTCGACATGAACAAATGGGACGAAGCAGAAACCGCCTACAAGCAGGGGATGGAAGTTGAGTCAGGAAATGAAGCATGTCTTCGAGGGCTGGCTGATGTTGCGGCTGCTCGGAAGCGTCGCCAGCAAAGCACAACCACATCTGGAGCTCGTGGAAGTGGCATGATGGGCATGATACCAGAGATTTTGAATAAATTCAAGAAGGGTGGGCGATTGCAGACGTATTTCCTCATGTTTGGAGCTTACTACCTATTCACAACAATTACTGGTCGCAATAATAAAGGGCAAAGTTCTTCAAGTGGGGAGGCATCAATCCCTGAAAATGCAGCTGACGACGATGATGCTGAGCCGGCAGCTTTGTCTGGGCAGCCAACACGCTCTTTTGCAAAGGTTGCTGGCACATGGCTAAGCTACATGCAGATGAATGGCAAATCTGATACAACATTGTTGATGCTTCACCGCACATCACTTTCAGCTGAAGCTGAATATGGTGCGGTCTTTGCAAGCCTTGCAAATTTATCCCCAACAGGGGGACTTCGACTGCTTGCTCCAGATAGGCCCTGTCATGGTTTTTCACCATGTCCACCATCCAGTGAGTCGAGTGGTTCTCCTGATTGGCTCCATGCATTTCTAAATTCTCAATCGACGTCAAAGCATTTGGGCATCATTGCTGCTGGTCACGAAGCGGCAGGCCATGCACTTGCGCTGGCTCGACGGCGACCTGAGGTAGCGCACTTGTGGTTTTTGTCTCCAGCTGAAGTAGCTCCTGCTGTTCAAAACCTGGCATTTTCAGCAGATGTTAGCAGTTGGATTCAGAAGCAAGACCCGCAGGGTGCAGCAACAGCACAGTGCACTGCTGATGCTGTACGATGGGCAGTTCTTGGTACCCCGAATATCAAGGATACAAGCAAGCGCAAGCCGCTCTCCGTTCCCAAGCTCCCAGACAGCTGTAAAGTTACAATCCTTTATACTGATAACGATGAGGAGGAGACAAAGTTGAGTTCCGCTCTTGAGCCCCAAGGCATCAAACCAAAATCTCGAACAGTGGGAAAAGCAAATCTGCCTGACATTCTGTTTGAGGAGGTGCAGCGAATGACTGGAGCTGTGGACTCATCAGTTGCTGAGGAGGATTCCTAACCCCTGCGCTGATCCTTTTTGTTGTCATTGAGCATGATCACCTTGAACTACCTCTAAATATGGATCAGCACTTGGGAGGAAAGTTGTCTGTTACCTGGCTGGGTTGTAACTAGATCAGCGCTATGATTCGGCACGTCAATGATGCTAGAAAATCATCGAAAACCT
>transcript_HQ_CT_transcript100554/f2p0/1593
GGGGCTTTCGACAGCGCTGTTTCAGTTGAGGTTCAACAGAGACTATACGAGGACGGTGCATTGAACAAATGGGCACCAGCAAAGCCAAGACTCCATTATCGAACCGTAGGCTGAAGGCTGTCTACCCTCACATTGAATCGTTGGAAGACTTCTTTGATATTGCGCAGCTTACTCAAGATGATCTGAACATATTCGGTAGGCAAGTAAGCCCTGCTTTTAGCGACATTTCTGAGATTTCGGATGATGGCGATGGACAAATCAGTCTCAACCCAGGCTTGTATGTAAGCCCATCACTGGCCAATAGGATCGCAGCAAGAAAACGCGACGTATGCCCTCCAAAGTGCAGCCTCCGTTCAAAGAAGTCCGTGCCAAGGGAGAAGCAGAGGATCTCATGGTGCAACCCTGTGGTTCAAGACGAACAGTCTCCTCCAGAGGACCCCATGATTTGCAACGGTGATGCCATTGCCACCAATCCCAATTATCTCCACCGAGCAAGAGCACTCAGCAAGAGTTTCTTTCAGCCCATTCGGCAATGCGAGAGCACTGGTTGGACGAGCAAGAGGCCTTCACCCAGGAAACAGCGTGTTGTGTTAGCAATTTTGATTGGCAGCATTTTCATGGCCGTTTTGGCTGTTGCAGCCAGATATTCACTTGGTCCCGAATGTGTCCAGCAGCTCATGTACATCCTGTCCTGGATGGGGGAACAACCTCACCCTGCTTGGTTACCATCTGTGGCATTTGCTTTGCGAAGGGTTTTACAGGCCGTTGTAGTCCTGGGTTCCCTTGTCTTGCAGCTATTGCTGATAGGGTGGCTTGCAAATTGTGGCAGCGGCTCATCTTTGGAAGAACAGCCGGAGACAGGAGGTTATGATGACACGCAAATTCAACGGGGAAGTGAGTGAAAATCGCAGGACCATCAGAATTGCTTGGTATGAACCAATCATGCCTCAGAGGGAGCAATGCACCGATATCTGGTGTCTTTGCGCGATTCATAAGTTTTTATGTTGTTGCAAAGAAGCGCTCAAGCTTGATACCACCTGGGTAAATTTCAGCAGAGATTTTTCATGCCATGAAGATCGATCATGATCTGGAGGGTTCACAATGTGGACAACTACCATTCATTCAAGTCTGTGAATGGCATCTATTCCGTGGAGGTTGCTGCGTGCTGCCTTGAATTGGATCTGTATCTCTGCGAGTTGGCTTTATGATGTGCACGCAAGTTTTGATCGCACGGGGCAACGCAATCTTTTCCTTTTTGGGATGGCACAAGCAAATTTTCAACTGCAGCAGGTACACGTGAACTTCCCAAAATACTGGCTTTTAAAGTCATGCGCCATTTTGCGGTTGTATCCTCTGATGTCTTTGCCCTGGTGCTCATCATGCTGTGAGTGGTTGTCCTGCTCAGGGTGCTGTGATGGACATTGTGTGCACGCAGACAAAGCCAAGAACATGTTGTTTTTAATGTGGCAAAATCCATTTCAATGATGGCAGATATTTTGTCTGCTCACGACTCTCTGGTTTCAATGGTGTGATAAATTTTTTTTGGTCTCACAGGACAGGCCGTGGGCCAAGCGTGAAACAATACCACACTGT
>transcript_HQ_CT_transcript100556/f13p0/1582
GGGGCTCAAGCTGTATTTCTCGAGATTTTGTGTCCTTTTGTCTCCCGCAGCCCTGCCCAGGGTGTGAGACCTCGAGTGTAGAGCCATGCCGATGAAATTGTTTGCGTGTCCTGACAGCTACCAAACAAAGATGGTGGTCATTGCCTCAAAGTATGTGGGCATGGAGGTCGAGCCTGTTCCACAGTCCAGTGGCGGAGCGCAAGATGGCAGGATCCCGGTGCTGGAAACCGAGCAAGGTTGCATCTTCTCCAGTGTTGCGATTGCGCGGTATATCAGTCGCATGCGCAGAGACGTTGGTTTGTACGGCCAAAACTTGCTTGAAGGAGGTATGATCGATTCATGGATTGAATTCTGCACACATGAGGTTCAGGTGCCAATGTGTGCTTGGGTGCTACCGGTGACTGAGGTCTATGAAGAAGCGCCTGAAACCATCGCTTGCGCTACAGAGGACGTCAAGAAAGCTCTTGGAGTTTTGGACAAGCACTTGCTTTATAACACATACATGGTAGGGCACAGCATCACACTGGCCGATATTTGTGCATGCTGTGTTCTCCTGGATGGCATGACGCATGTTCTTGATGCTAAAATCCGCAAGCAGTTCGGGAATGTAATGCGTTGGTTTAATCTGTGCATTGCACAGCCCGAATTTGCCAGTGTGATGGGAGCAGTCAAGTTGTGTGGTGGTGCAACAGCTGGAGCACCAGAAGCATCAAAGGATCTCGCAGCACCCAAGAAAGAAGCTGCGCCTAAAAAGGAAGCTGCTCCCAAAAAGGACGCTGCTCCAAAGCAAAAGGCCGAAGGAAGCAAAAAGGGAAAGGCCGCAAAAGAGGAAGCCTCCACACAGAATGCTGAGAAGACTCCAGAGCAATTGGCTGAGGAGAAAAAAAAGAAACTGAAAAAGGTCATCAAAGAGGGTGGTAAACGAGGGGTTGAGATTGAGGGTGCTGCAGACATGGGCGGTCTCACATTTTTTTGCACTTCGGTTGATGAGCCTGAAGGAGACATGGAACTCCTCGATGCTTGTATGACAGCAATGAATGAAAAGTCAGACCCTAGTGAGGAAGAAAGGAAGGGTGGGTCAGGCCACATTGGCAAGATGATCTTTTCTGCTGGCAGTGAGCAGCTGAGCATGATAGCGTATCTGCCCCCAGGGCAAGAAGGTATTAGTGCTATTGATTGGCTTTCGGCTGTGGTGGGTCTGTTTGGTGGAGAGGCGTGCGATGGCAACACGCAAGCTTATGCTAAGGGCTTCATCAAAGCTGACACCAATGTCAACAAGTTTCCCTTGAAGATGAAAGAGCCTTGCATCACGGAAGCCATCACCTTCTTGAAGAAGAAGGGACTCTTCCCAGACAAAGACGACGATGATGATGAGATGGTGTTTGGTGATGATGACTTTCCTCAGGTCGGCGATGAAGCTGAAGTTGTTGAAGAAGCACCTCCTGCACCTGAACCAGAGCCAGTGAAGGAAGAGCCTGCCAAAGAGTCCAAGAAAGCAGGTAAAAAGGGCAAGAAGGGTAAGAAAGAAGAGGAAGAAGCACCGGCGGCGGAGAAGTCTCCAGAAGATGCTGCAGAGGACCGC
>transcript_HQ_CT_transcript100558/f2p0/1591
GGGGGGCTCTCTGCCTGGGACCGGCTACATTTGGTCGGCCACCTGTACTGTTGGTGCTGGGGGGGCGATTGGGTGGAACATATCGCAATGATGTTTGGCGTAGTCTCGATGGCGGTGTGCATTGGGACGAGGTTTCTCCACATGAGGGAGGGGTGTCAGCAAACGGTGTCGTGACCAGGACAAAATGGGCTGGACGCGAATGGTTTGCAGCTGCAGGTGGCTGGTCTGTTGCTGGTGGATCGTTGAGAAGCCTAGTGTATGTCATTGGTGGACTTGGCCCTGTTTCTCCACCTTTTGCAGATGTTTGGGTATCAGAAGATCTGGGAAAAAGTTTCGTACGCATGTGCTCTTATGCGCCATTTGGCAAACGCGTGAGCAGCGGCTTGGCCGTCTGTCCTGGAAAGCCACAGAGAGTAATCTTGGTTGGGGGTGGTTGGAATGATGACATTGATAAGTGGGATTGTTGGATATCCATAGATGCTGGTGAAGCTTGGACAGAGATTGAGACTCCCAGCAACAAATTTCAACGTCGCATGCCAGCTTTGGGATTTATGCGCTTGAGCACTTTACTTATACTTGGTGGCCACAACCGACGCTCACCATGTGACGATGCATATGTGGCAAAGGTTCATTGGCTGCAAAAAAAAGCAACATGGCAGCAGCTAGAAGTTTTCATTGGCGACGACAAACAGCCTCTAGCGGACATGTCATCACTAATAAGGCCTTGGATCTTGTCTCACCTCAGCGCACTTGATATTCGACAAGGCGATTTTCTGTCCTTGGGGCGAGGAGGGGTAATGGCGATGGCACGCCTACCTCTTAGCATAGTTCAAGGTCGAGTGCCAGTTGCACACGAGGACTTGAAGCTGGACATCTTGTTGAGACGCTCTGGGCTGCAGGTACCATCAAGCGACTTGAGGGCCTTTGTACCTATGAATCTCCTCCTTTCTGCTGATGGCTTGCGCTTGCTCTTGATCACCGGTGAGGGACTTTGGGGCACTGGAGGTTGCCAAATGGGTGCTCATTCAGGTCTCTGGCGTCAGCAACATATGTTGACCAGATTCGGGTGCCAGCTTCAAAAGGCGCAGCAAAATCGAGGCTCATCTGTTATACCCTCTGAATTGTGGGAACGTGCTTTAGAATATCTGTTTGGTCGCTCCGTTCAATAACTACATCCAAAACGTCCATCTGGAAGTATCGAAACTTCTTAAGTGGAAAACAGCAGCGACAAGGAATGACGGTAAGGATGCTGGCGGCAATGAACACAAGGACTACAACGCTTATACCAATAAACAGGACAGCAACTGACAGGAAGGGTGATAGCAGCAGTGGTGACCGAAAATCGAAAATCATCACACCTTCGACAGGCAACGCGGCGGCAGCAGCCGCAACAGCAGTTGCGGCGATAATGACCAGAGGGACTACGGCAACAGCGATAATGAAGATAATTCGCATCACCATGGTTCAACGGTGCGCAACATGAGGATGGGAGATTTCACAGGGAGCCTCGTCCAGCAGCATGCCAGAGAGACCGTCACGGTATTGCCATGTGCGTTGTCAGTTCTAAGTGACGGGAGACTGTCTGGGGCAC
>transcript_HQ_CT_transcript100559/f2p0/1587
GGGTTCCTTGTGTTTAACATCTCAGATGCTGCTGAACCATTGACATATATCTTTTGGTACTGTCTTATTGGTGCTCTTGTTGCTGTGTCATTCAAAGATCGGCCACACTGCACGAGAATCATGTCTCGAAGCCTGCAGGACAGGATGCTAGTGCCCGAGGTTCTTGTTCTCCTTGTATTCTGTGTAGCAGATGCCGCCTTTGTAGTTGTCACAGATATTGACGAAAACGACAATGGACATTTGACCCTGAAGCAGTTTGAGGGAAATCTTTTATATGCTTTTTGGGACATCCTACCGCGGTTCTGGCTTATGTTCAATCTCTGCATACTAATCTCAGCAACTGTCGTTGGCGGCATATCCCCATCTGCAGAGACTTTTCGCGGGCTAGCCTTTGAATGCCTGTGGCCTATTATCATGGCACAGCTTGCGGCCTGCTGCATCCAACGAATTTTCAGCCGTTCGCTTTTGATCCAACGGGTGCTAAAACACAGTGGCTTCCTTGCAACAGCTTGCAGCTTATCTATCCTTCTCTTTACCCACAGCCTTGCAATGTCTATGGCAGTTGTTTTCCGCGTGCATGAAAATGAGCATGAGGTGCCTTCCGTGAGAGAGCTTGCAATGCATGTGTTCCAGAAGAACCTGGTCAAAAGGCTGATGAAAACTTCCGTCTTTGTCTGTGCGCTTGTGACCTTCAACTGGATGATTCAGCCAGGTATGATGGTGAATCCCAATGATGAGCTTTTGCTCTTATCACTGAACTTTGTAGTGCTTTTGGTTGCACTGACTACGATGATGACCGCAAAGCAGGCTGAGCACTCTCACCACTCCTGGGAAGCATGCTTAATTGTCTGTGCAGGTGCAGTTGCAACATTTTGCTGGTGGGCAACATTGCTTGGGCCTAAATGCCAAGAGCAAGAGGAGGAGGATTCTCCCTGTGAATGCCGTCCAGTAACGATTTGCATCTGTGCTTTCACACATGTATCTCTTACAATCATGTTTGCTGATATATTCCGCAACAGGATCAGCCCATCATCTTCGCAGAGTATTCTTCTCACTTTCTGGGCAGGCACCACACTCTGTGTCGGAGCAAAACTGGAGCACTATTCAGCTGTGGAGCACGAACGCCATCATCAGATGAAGTTGTCCAAATGGGAAGTTCTCGAGCACCTTGGTGAGTTTGGACTTTGTGAATTTGGTCTGATCTCTACGGTTGCATGGGTGACATACTTGTGTCAACATGCGGCAAAGTGGTGGAACTCTGAAAGGAAGAACAGCCTGACAAAGCCGCTATTACATTGGCCTCACTGAGTGTCTGATAGCGTTAGGCCAGGTAGGTCCCATAACTATTCTTTTTAAGGGACTTTGTTTTAAAGCATCATCATGTCCTACTGCTTCACGCAGAAGAGAGTTCGTGCGTTTGAATCTACATCAAGAAAGTGGCATGAAGTCTCAGGTTGGCAATGCCCACCCCAGTTTTCCTGTTATTTACAAAGTGTTTGAACAATGCATTTCCTTGTGGTTGAGGCCACAGTTCATGCACACATCTAGCGATACCAACAAAACCCTAAAGAAAAGGTGCTACCGAGG
>transcript_HQ_CT_transcript10056/f2p0/4351
GGGTGATAAGTGTAGCCTGTCACTTCGAACAGATCAGGCTGTAGGTTGGAACCTAAAAGCGAAGATGGCCCGCGCATATCGTCGCTCTTTGACTAGTCCGCTCATCACATCAGATTCCGAATTTAAAAGATCTGACACTCCTGATTTGGACGTCAGCGTCCTGAGGCACAGGCGGCAGCTCCACATTAATGAAAGCGTTGAACGCTTGGAGAGGATGGCTTTGAAGTCCTTAGGTATTATCAATCCAAATGCTGCAGCTAGCAGATATGTCGCAATTCGTGTCAGCATTGCCAGGATGTGTTGTGGCGTTGAACACATCATGTGGAGAGTTACTTCATGGGTGCAGTTTCTTCCCAAATGGGCCACGACGCTGAGGGCCAGGTTCAACTGGAAAAAGACTTCAGTTTTGTACTTCCGTCTTGCTGACGGACATGATGTAGAAGTTGATGACCGCCAAGCAGTGGATCTTCCTCAACGTCTCGGTTCATTCTATTTGAATCCTGCTCACCCTGAAGATGATGACTTTTGGAACTCCGTGTTTCCCAAAAGTTCTGACAAAACAGGATGGATTTCATGGGGGTTTCCAAAGGAACTCTGCGACCAAGTAGAACACGAATGTCACGTCGATGTGTACCATTTTCTTGATCAGAAACTTAGCCTGTCTGAAACTTACCCCATTACAGCTGATGCAGCACAATTGGGCGTACCCGAAGGTACAACACATTTCAATTTCAGCTATCCATGCCCAGGCGTGTTAGCACACACGTTGAAGGACATTGATGGGAATACTATCCAGGATCTTCAAGACAGAATCAACCAGTCTCCAATGCTAGCACTCCTTGTCAATGGTGGCTTTATGTACTATAGATTAAACACACGACAACGACGAAATGAAAAGATACTAAAGTGTTCCAAACTCTTGTGTTGCAAATATAAATCTGCCTTGTTTGATCTGATGCATGTTAAATCGATCACCATGAGGACCCAAGGCAGGCCTGAGGAGAAAAGGATGAGTTTTGGATACTGTCACCGTTTGACACCAAGTCAGTCTTGGCGTATGTTTAGCAAAATACAAAAAGTCACTATCCCCGCATTGCAGGAGAGAGGCCTGACCCATTTCAAATGGATCGCTCCGCAAGAGGTGTTTGGAAATGAGTTTGTGCCGTATGGGTTTCCCTATGGGGGGTTCTGCTATGTTGTAAAAAACACTGAAGACACAACTTCAGACAAGCTTCAACAACAGAGGGCTTTTGAAGAACAGTCAAAGCTGCGTAGAAAGTGGTGGACAATGCATGTCACAGAGTTGAGGCTGGCAATCGAAGAGGAGCACCAGAAAGACAGAGCTTACAAAACACAGGTGTTGGATGCTGTTGAAAGGCTGCACGAACAAGCTAACAACGATTGGAGAAAAAAATTCGAGCGAGCTCAACTGTTCGTGAACAGTGTTTGGCAGCTGCGCTATGCATTCCAGGTTCCTATGAAAGAATCCACACTTCGTAAAATATACTTTCGCTTTTTTACACTTAGAATCACATTTGCTCTAGTCATGAGCTTGCTGTTGACAACTGCTGCCTTCCTGGGTGTTCAAATGCAGATCTTTTTCACAGTCTTTGCAAGCATTTTACACACGGGCGACACCCTGACATTCATACCACAAGTGTTCTTTTGTGCCCTGCCATTGACAACAGTGATGTTCGCTATTATTTTTGATCAGCTTTGGGATCTGATCTGGGACTCTCTCTCACCTCCATACTTCGGACACGTACGGGCAAAGATGCTGGCATTGCTAAGCATGAGGTATGAACACTGCCGGCCTAAGGCTTGGGCTTGCATTATTGTCGATATCATGTCTTTCTTTGGAGCAGAGCTGTTGCCTGACATTGGCTTCACTTATAATCTCATCTCTATGTGGTACAAAGACACGCTGCCGCACTTGTTCTTCATGGGGCACGAGGGTCTTTCGGTTGCAGTCGGAGGAGGTTACGCCTCCGGGCACCTCTACTTTTGCCTTGGACTCACACTCATCTTTACTATTGTGGACATTGTCATCTCGTTCGGGGAGAACTTCATTCCTGAGGGAGACAGCATCAGGTGGCCAATTCAAACGATTCAACGTGCTCTAACAGAGCACCATGTGCAGCCATACTTGATTTGGTCACGCAGAGGCATCTTTCAGAAGGCATTCTACCAGGGAGAAAAGATAAATGAGACCGGCCTCATTGAACCTGACACACATGCAGCTCATCCAAGTGTTCTTTGTACTATTGACAGATACCACCCCATTGAAGACCATCAGACTGGTCTGATCAAACATACCTTGATCGTTGCATTTTTTATGCTTCCATGGCTTATTGTGTGTGTCTTTGCTGGACCGCTGTCGGGGTACTTTCGGGAAGGACACTGGGCTTCTGACACCGAATTGGTGGATTACTTTCTCTATGCAGCGTGCGTTTCCTTGATAGTTGCAGCGGCTGGCTTGTCCGTTACGCTCAAAAGGAATTTCCCCCACCTGGTTGGTGGGCCGTTCGTTTTTGCACTGGTTCTTGCTCTGTTGTTCGAACTTGCGCTGCTTGCCAATGGCCAGGGATTTAAAGCCGCTGCGGCCCCAGCATCAATGGGTCCCATTATGTCGGTTGTCAGCAATCAAGGGGCACCGCATGGTGGACTGCCTACGTGGTGGCCCAATCCAGGCCAGCAGCGGTATCCAGTGTGCAGGATGGAATGGGGCGCAAGGGATGCTCAGGTCTCATCACTTGAATTGGGCGCCCTTTCATGGATATCATATGCGACCGATTGCTACAATGGGACCAGCAGCGTATCCGCGCTACTCAATCAAACCTTTTCACCTGCGCCTGAACTGATAGAGTGCAAGAAATATACCGACATTCCTCGATGGATCACCGTGAGATTCCGTGGTAAAAATGAGGGTGATGAGGACACACTTGTCGTGGTTGTCAAGGGCACCTCCACAGTTGCGGATGGATATCTTGACACTGACCTATACACAACAATTGAAGTTTTGCAAAGGTTCTCGTTTGTGGCTCCATTGCTGAAGGTCATTCCCACAGACATGGTGGTGTGGATTTTGGCCAAGCTCAAGGCAAGTACAGTGGGTGCGGGTGCAGCCTACGAACAAAACCTTTGGGGCAGTTTTATCTCTCATCTCCGGTCTCTGCAGTCTAACAATTCAAAGTCCAGTTTCGTGTTGACAGGGCATTCACTTGGTGGTGCCATAGCTGAAATTGCTGCTGGACAGCTTGGTATTCCTGCACTTGTTTGGTCGGCTCCAGGATCGAAGTATTTACAGAGATTCTTCAACATCACTGAAGAGGAGGAGCAGCGTGATGTCGTTGTGATCATGCCAGACTTTGATGTAGTGCCCCGCGTTGATAAGCATCCGGCTGTTGTCCAGAGGATCCAATGTTGGGCCAAAAATCACCAAGTAGAAAATCCACTCCTGTGCCACAGCATTGCAAAGTCCACGTGCGAAGTGTGGCGTGTCTGTGGTGACGAAAAGCGGCGTAACTTCACCAATACGTGCTCCCAGTACATCAATGAGAAAGAACTCGGTGTCCTGTATCCAGTGCTGCACAAACCAATCACGGCGTAAACTCACTTGTTGAAACACTTTCATTCTTTTGCAAGGCACCTGCATGGGTTTTAACTGGTGCAGATCTAGCTCTCCAAAAAACAGCAGCCATATCACAACTTGTTTGTGCAATCGTCACGAGGCCTTCTACTCAGACTTCCAATGAGAGGTAATGCTTCTCTGCAAAAAGTCGATCGATTTGGTGATTGGGCACTTTGGAGCATCACGCCTCCACGACATCACCAGTCTGATTTCTGGCAGGCCAAGGTGTGAGTGATTGGGTAGTGTGATGCACCCCTCACTCTTGCTTGTGTAAGCATCTGCCAGTTGTCCAGAGGATTCAATGTTGGGCCAAAAATCATCAGTGGAGAATCCACTTCTGTCCCGCAGTATTGCAAAATCCACATGCGAAGTGTGGAGTGTCTGTGGTGACGAGAAGCGGTGTAACTTCACCGCGTGCTCCTTGTTGGAACACTTTCATTCTTTTGCAAGGCACCTGCATGGGTTTTAACTGGTGCAGATCTAGCTCTCCAACATACAGCAGCCATAGCAGCAGCAGCAGCAGCAGCAGTAGCAACAAGACAATGCTTGTGCATCTAATTAACAACAATTGGTTTCGGCCTCGGTGGTTTGCTCAATAAGCGTGAAATCGCGCCCAATGAGCGCTCAGGCTGAACATGTATGTTGTTTGCCTAGGTACAACAAGCATGTTCTTGTTTTTTGTGTGCATTCCGCCAACAGCTTGCCTAGAAACAATGTTTG
>transcript_HQ_CT_transcript100563/f2p0/1582
GGGGCTCAAGCTGTTTGACTAAAAAAAAGTTCAGACAGCAGCCGCCCTTCTTCAGCTCACGCAGAAGGTTTGCGAGGCTGCAACTGGGACAACATGTCGAGCCAGCTGGTGTTCTGTCCAAAAGAGCGGAGGGTTCCAAGCTTGCGCCGTGGCTATCGAACACCAGATCCCTCACCGAGCAGGGATGCAGCCAGTTTACCCGGATGCTTCATGAACCTCCTCATTTCAGCTGAGGAGGAAGCGGTGGAAGACAGAGGACGAGCCAGAGTGGGCACATTCTCACGAACTCCATCTCCATCACCCATGGCACTCCATGATCGAAAAGCACATGTGAATGACGCTTGGGAGAATCCAAACGATGGGTGCAGCACCAATGACTGGATGCCGGAAAAGCTGCTCAAACAACAGTTACAGTTAAAGTTTGATGAGCTCGCTTTGCCGGACAACGATCTAAGCGAAGTCTCCACGCCACGAGAGAGAGCACGCGCCAACTCCTCGATATGGGCTGATGATGTGGTAGAGCCAACAATGTGCCAAGACAACTTGTCAAAAATGCTGGAAGTTCAGATGCAGGAAGTGGGCTCAAAATGGAGCCGTGAGCATACTCCCTCTCCTACCCCGTCATGGCGCGGCGGCCGTGTACCACCTGTGCTTCCGTTGAGCACATGCATCGTTTACACGCATCAGCAACAGCAGCCCACCTATCAACGGTCTCATCATATCCCGGTGCAGTTGGAACTCGCAAAGTCGTGCACGCCACAATCACCAACCATACCGCCAGTCCCAACAGCTCCCCCTGCTCCGCCACGCAACAGCCAAAGGAACCGTGATCGTGTCAACTCATCACAAAATCCACCAAGATTGGTGAGCAGGGGATCAATTGGCCATCCTCATCAATGTGCGAGTTCCTGCAAATACGCCTGGAAGAAGCGAGGTTGCAAGGATGGCATCAATTGCGACCGCTGCCATCTATGCGAATGGAAACGCTATGGTGGGCATGCATCATGATGCGACAGGTGTGCTGTCGGCAGTCAATATGCCGCAATTTTGTAGATTGTTTCAACTGAGCGGAGCCATGAGCTTCCATGAGGCATGCTCTCTCCACTTTCCTGGTATGGACTGCCATCTTGAAGGACCCTAACCGTGAGAATCTGCAGGAAGCGGAAGAGAACGCAGAAAAGTAGAGGCTAGATGTTGTGTTTAGCTTCGTATAGTTTCTGCCGGGGGTGGAGCCCATCTCTCCCTCCTGCAGCTCCACAGCGCCAAACATCGATTGTCATGCAAACTTGCAAGGAAACCATGTCCGCTACAAACGAAACACAGCATGATTGTTTCAACTGTGCGGAGGCGTGAGTTTCCATGAGGCATGCTCTCTCCACTTTCCAGGTATGGACTGTCATTTTGGTGGGCCCTGACCGTGAAAATCTGTAGGAAGCGGAAGAGAACGCAGAAACGTAGAAGCTAGATGTTGTGTTTAGCTTCGTATAGTTTCTGCGGGGGTGGAGCCCATCTCTCCCTCCAGCAGCTCCACAGCAGCAAACATCGATTGTCATGCAAACTTGCAAGGAAACCATGCCCACAT
>transcript_HQ_CT_transcript10057/f3p0/4359
GGGGCTTTGGCGAAGCATATGGAAAAGCTTGCTGATGCTTCAGCAAATTCATGTGCACGTTCATTGGCATTGATATTAGTTCAGGTATTGGGGTCAATCAGTGGTAGACCAGCGACGTGCGTTGCTTGGAGAGATTGGATGCCACAAGCCTTCAATGAATCACGTCAAGGTGCTCAGACTGTGGCTGTAACATTAATTCGAGCAATCTCTCATGGCACGCCATCAATGGCATCCTTTGTAGAAAATGTGATCATGGAGATCGCAAATTTGGCGGCACAGCCTGAACTGCCTGCAGCTGTATTTGTATTGCGTTCACTTGTTGGAAGTCTGATTGTCCTCCTTCGATCACGTGGTGTTGGAGACATCAAGATCTTTGCAGTGCGAGCTCTCGGCAACATTATGGTCCGATTGACCCATGGCTTCGAGAATCTTACAGAAGAGTTGTGTGAAAGCTGTTTGAAAACTGAATCAAGTTGCCCCTGTTGTCAAGAGCCTGAAAAGGGGTTCCCTCATACATGTCGCAGGGGCCCAAGCGAAGCACATAGCGATGCGTTTTCAACTGCACAGCATTGTGATTTGTGCCTTTCGCGCATCGCAGCAGCTCATTTTAATCGTCAATTTCAGTGCGCCCACATGACAGCTGATAGTAAATGGACAATACGCTATTTGGTTCTTTTGGCTTGCTGTCAGTCGTGTGGCCACAAGTCTCAACAAACATCCATGACAAAGTCACGAGCGAGAGGGCTTGAACAAAATACGGCATCAGCATGCAACCATTACCTGTGCTCCTGGACTGTTGATGTGGAACAGCTTGTTGAAGGAACACCCCTCAATGATACGGAGAACACTGAGCAAGAAAGGTATAATCTTGAAAGTCTATGTGAGAGTTTCTCTCGATGTGTTTCAGATAGCGGAGCTCATTCACTTGGCCTTCCTCAGGTGGATTCCACTCGCATGTTAAGACCTTTTAAAATTCGCTTGGGGAATGAGCTGCGACAGCTGCACTTGAAGTGGGTTCGGGCAATCCTCCTTCAAATTCGATCTCCTCGAGTCAAAGTGCGAGCTGCCGCACTTCGCTCACTGTGTGCCATTGTCGAGCATGGAAGCAATATCAATCACGATGCCTGGCAACATTTATTTCGGGCACCTCAACTGTTACCTACTCTGAGCGATGTCTCAGCCCATGTCAGGCACGCAGCAATCACATTGACAAGTCGCATGTTCCTCGAACATCAGCAGCCCAGCCTTCAGAACGCCAATTCCTACAAGCGTGCACTCACAGCACTGCAAGCAGCATGTGGAGACCCATCCGTAGCAGTAAAAACAGCTGCTCAGCGCTTGCTGGGCCTGTTCGTGCGAAATCAGCCTGATGATCCATCAAGTCCCCAGATATGCATTGACCTTGTGACTCGCATGTGCAGCTGCGCACAGGCGAAGCAGTCAAAACTCTTGGAAGACATCCACCATTATATATTCCACAGTGCCCAAGTTTTAAGATCATCCGAGCTGCTGCACCTGCTGGCAATTGCGCATCGAGCAAATGCAGGGTGGCTGTGCTCAGGCATACTACAAATGTGTCGCTCTTGCGGGAAACATTCAGAACCAAATGTCGCAATGCAGGAACTTGCTTGGACTCTTCTCCAGCATTTTGCTAGCAACCCAAAGCCTCAGCATATGGCTGGCTTGGTGGCTCTCAGCAATGCAGTCCCTGGGGCGTGCACAGGTCATGCACAGATTATTTCAGCGTACTTGGCCATTAGCAGGCCCCCCAGTGCCAATGAAGAAGTTCTCGCTCTTGGGGCATGTTCGGTACTGTTTCGGATCCTTGCTAGCACTGGAGAGACGGCCTCTCAAGCTCTGTCACAGTCGACATGGGATCACTTAGATGTCCTTGTTCAAGGACACAGCAGTCGCCTTGCCCGGCCAGCCATGCAATGCTTGTGTGCTGCAGCAAGAGCTGAAGGGTGTACCCGTATGATTTTAAAACACGTGCTTCAAGCAGTCCAATTTTTGGATGCCGAGGTCTCAACTCCACAGGATGCTCCTGGTCTGATGCGTGCCGCATGGATTGCTGCAACTGCATGTGAACATTGCGACCTTGACACTATGGTACCTCGGCAGCACTTGAGCATGACATCTCATGCAGCTTTACATCTCACTTCGGGTCGAGCAGTCGCCTCCGTCCTGTCCCAGATTGTGCATCAGCATGTCTCTTCAAAGCAACACAATGCCTTGCCAGCTCTGATGCTTGCGCTGGGATTCGCGCTGAGTAGGCATGTTGCCATGGTTTCCACGCCGCAAGTACAATCTTCATTCAAACATGCCTTTGCTGTGGCTCCGGGGTGTGAGCTTCTTGCCGAGAGAGCACTTGAGGCATACACTTACATAGTGGATCGACTGATAGGGCAAGCGGAGTCATTCACGAAGACAAATGGGATGGATTCACTTGAGCCAGCAACAGCTGCACAAGCACTGACTGCCATGGCAAGCCATCAGTCAGCAATAATCCGGTTGCTATCCTACGGTCTACATAGAAGACCAGAGGCAGCTGATGTTCCAATCCGATCTAGCGCCTTGGCAGCTGTTCATTCCCTACAGAAAGCAGGTGTGTGTCATCCCTATGCCACGCCATGTGCTCTGTTCGCCCCAATGATTGCAGACCGATCCTGCAGGGGGGCTGCGGGATTACTCTTGTGCTCTTTGGCAAAGCAAGACTCAAGCGGTGTTGCTGCAGCTTTGCTCTCTGGATTGCATGAGGCATTTTGTGCTGTGCTGTGGCAGATTCCTCACCAATTCATCCTCACACGAAGAGACAACTTGTCAAGAGGCCTTCGGGAAGCCAGCCGAGCTTTCAGCTGCTTATCGTCAGTGAGTCGGAGTCGTTGGATTAAGGATCTGCTCTCGGAGTTCCACAGCATGCATGCAAAGAGCTTTCTGGACAAATTCTCTGTACTTCCACCCAATCGTCCTGAACCCGTTTTGTGTCGCCTCACCCCATTCGGAGGTCGAAAAAGAAAGCAAGCTTCACAAGATGGTTCATCTGAAAACAGTGGCAAGCAAGAAGAGTGGCAGCCATCGGAGAGACTGGTGCTCATGTATGCAAGTTTCATTGCAACCCTCCTTTCCTCCTTACAGATATCGGATGATGAGACCCAACTTGTACTTGAGCACTGCAACCAGTATTTGGAGGTGCGTGCTACAGGTGTCTTATCAGCGCTCGAACACGGGACTTGCCAGATGGATCATTCCAGTGTTTTTGCTGTGTGCGCCACCACTGCTGTATGTAGGTCCATTCTTTATGCATATAAGCTAGGACCAGGAAGTGCACGCACGGATGCTTTTGGGGCAGCCCTGGACGCCCAGTTGCCAGCGCTTGCACAAGCTACACGTGGAGTTGATTTGGGTCTATTCGATTGGCTGTCAGGATGTTTAGACGAAGGTTCATTTGATCTTGCTCGTCACACGAAGCGAAAGCGGCTGGAAGAGGTGGCAGCCAGTCGACGGAGGCATTCGGACGGCATGGACCTGCCGCAAGATGAGGTGCAGACGCCTCCAAAGCAATCAAAGCTTCGGAAATATCACAACCAGGAATCTGCTGCCAAGCATGTCCACTGCTAACCACATCTCTAGTTGTTTAACCATGCATGACCCTCTCTTGGATGCAATGGTGTCATCTGCGAACTCGCTGATACGCAGGAGTCCAGGTGGTGACACTCATACAGAGAGATGTATGTGTAACGTCGTCCTAAGGGAATTTCCAGGCCATTGTAGCGCTGCTCTACATTCACCAAGCCCACATCTAATCACAGGCACCGCTGCAAGTATCAGAGAGATGTCGCAAACACTTAGGTGCATCAGTTCTGGATGCTTAGCGGTGCTTCCAACTGGCCTCTACTTGAATTCAACTCGACATGCCTTGAAGTGCATGTTCCTACAAAGCAGGATATCACTTCCTTGCAAGAGAGACTGTACTGGTGCAGCTCTACGGGAAATTTGCATATGCACGTTTGGATGGGGCTTCCACAGGTGCTCAGTGCTCACCAATGTACTTGTCACTGACGCAAGGCTACCCGTCATAATAGTAAATCAATGACTCTGTTGTATAGCGCAAGCAAAATAGAAATTGATAGAACATCCAACATGCCGGGTATCCATCTAAACTTACATATCAGGTTGTGTGCATATGGGCACAACCTGTGATTTTTACAGCAGCAGTTTGTTGCGCGGGGGATGCAATTGCACCAAATACACACTGCAGCCTGTGCTTTGCAAGGGGTTCCAAAAGCACAAAGCAGTTTGTACATTGTAAGGGGCAGCGGGGGGCGTGCACTCATTGCGGACTCTGAAGCCTGTCAATGG
>transcript_HQ_CT_transcript100570/f2p0/1586
GGTCGGCACATTCAGGGTGTTAGGGACCACCTTGTTAACACATGGATTCTGGCATGGCGCACAGCAGCATGGGCAGCAACCGATCATCAAACTCCCACGACACGAAGGCACTGCTGCAGAGGAAGTCCGACTGGTTTGCCTGCATCAAGAACACCTTTATCGAGGTCCACGACCGCAATAGCACCGAGCATGGGTTTGAGCTCCGGCAATCGCGTTCTTTTGGACAGCTTCCAGTATTCCCTCCAGCTTTTCCCCTCAAGACCCTTGCTGATGTTTCAAAGCCGAAATGCATGATGGACAGGTTTGATCTTCCGTCTGGATTCCAGCTCATAATCAAGAACACCTTTGTCGACATCCAGCACCAAGAAACAGAACAAAAGACAGAGGCACAAACTACGCGGTCCTCTTCCTGTCCTCCTCGGGCATTGGCAGGCGAGCTTCAAGGCATGGCGTGCATTGCTGCATGTGACACCACTGAGTCGCAGATGGTTGAGTCCATGTCTACAGAAGTGGCCTGGAGCGACGCCTCTTCATGTGGTGAGTCGATAAGTAGCACTTCTGCTCTCCTGATGGAAACAACAAGCAAACGAAGCAGCGGCCAAATTACGCAGGCTTCAACAGCAGCCTCGACACCGAAACGAATTGGCTTTCAATGCAACGCAACTTCACACAGATCCAGTAAAGCACCAAATGGGGCCTCCATGCCGAAGCATGACAAGACTTCAAGGGAACTGACCAAGCATGCAACGTGTAGAGCCAACGAAGAGGCATCAACACCTCATTCGGTTTGTAAAGAGCAGAGCTTGAGGACGTTTGAGGAGGATTTGATGAGGTGTGCCATCGGACTGCTAAAGCAGCAAGACCCCACGGGATCAGCATCAGCTGGTCTTCAAGAAGAAAAATATTGCTTTGAATGCATCTGGGACACCGACTCCAGCAGTGACTCATCTGATGAAGAAGTTGTGTTGCAAGGAAAGTGAGTGCAGTCAGAGATCACTGTACAAGAGGTCCAAGAACCCATCGAGTTTCAATTCAACTCTCTTCCCTCAAGAAAGCTGTGCAGAGGTCTGGTGCACTTGTCCATGGACCTAAGCATGAACTTCGTTGGGGGGTCTGGGCGTCATGGAAGTTGATTCGAGTTTTGGTCCCCCAATGAATCACGCAGTTCCGTTCGTCACTGACAGGGATTCGTCAGTGACAAACTCAATACCGTGTGCATGCATTTACGCATGAAAAGAGCCTTTAGTTAGCAATGTGCGCATTGCTCAGAAGCAGCTGTAGCACCTCCTGCTGAGGGGTGTAGAGGAAGCATTGTCGATAGCAATGCATTTCAGCTTTCTTTGCGATGCTGCAACCTGACCAGGGAGCATCGCATTGTCAGGTGATGTTGCTTGCATGATTTGCGCTTTATAGGAGTGGTTATAAAGTTGTGGTACACAAATGTGTACATTTCCATCGGAACGGCTGGGAACTTGTACAGTGAATGAGCCGCCGACACATGGATAAATTTTCCATGTGACTGTACATGCGGAATTGGGTGCTCCAGCTTGCTTTAGCTCTGTTTTTTATCGCTGGCAATTTGGGTG
>transcript_HQ_CT_transcript100571/f3p0/1627
GGGGTGCCCGAGCAGTGAACCGGGACCGCCAAATAGGTGACCTGGCCTATTGCTATGGCAGTCTCGGAAGAGGACATCGATGAGTTTGATGTCTTTGAGTTGCAACAGTTCCTGCTGGGAAAGGTCCCTTCAAGCTCTTCTCAGTCAACGGCAGAAGCTGGTACGAAAAAAGACATACCGCTACCGCCTGGCTTGCAGGACGAAGAGAGTACCAAGGGGCATTACGGTTGGGAAGGCGGGAAAACTGCCAAAGCGGTGGTGGAGCACAAGGACGCAGATAGCACCCAGGAAAAAAACGGTTTGAAAGGCGAGCAAACTGCAAGAGCGGTGGTGGAGCTCGAGGATCCAAAGGCACCTTACCTTGCCGCAACATCCTGGGAAGAGCTCAAGCTCCCACAGCCGATCTTAGACGGCATATATGCAATGGGATTCAAGAAACCTTCCAAGATCCAAGAGTGGACTTTACCAATAACACTCAAGCGAAAAAACATCATAGGGCAGGCGCAGAACGGCTCTGGGAAGACAGCCGCATTTGCTATTTCGATGTTGCTTGCTGCGGACAGTGAATTGAGGCAGCCGCAGAGTATGTGCGTTTGCCCAACGCGTGAACTGGCAATACAGAACTATGATGTGATTGCCAAGTTGGGCAAGTACACAAAACTGGAGCTGTTCCTTGGCGTCCCTCAGGCTGAACGGGCTCCTCGAAAGGTGAATGCACAGCTGGTCGTTGGCACACCTGGTAAGCTCTGGGACCTTTTGAAGAAATCTGTGATAGACAGAAAAAACTTCACCATTTTTGTAGTTGACGAGGCGGATTTCATGATAGATGAGAAGCAGCAAATGGGACCGCAGGTTCTTCAAATAAAACAGTTGATGCCAGATGATGTGCAGGTGCTTCTGTTCTCTGCTACGTGGCCTGAACGTGTTGCAGATTTTGCGCACACCATCGTACCGCAGGCAAGTCACATAAGAATATTGAAGGAGGAGCTGACGCTTTCGACCATCATGCAGACATTCATCGACGTTGGGGATGATGATTGGAAGAAACTGACTCAGTTGTCAGAGCTCTACGCCGCAATGAACATAGGGCAGAGCATCGTCTTCGTGAACACTAGAATCAGGGCATTTGACCTCGCCAAAGCAATGAAGGACCAAGGCCATTCTGTGTCGCTGATATGTGGCACGCAGAAGGGGAATGGACCAGAGCAGGTGGATCATGCATACCGCGACAAGGTCATGCATGAGTTTCGCACTGGCGTGACCAAGGTTCTCATTGCTACCGATGTGTTGTCGCGGGGCATTGATGTGCCTGCGGTGACACTCGTTATAAATTACCAGCTCCCAGTGGCACAAAATCGGAGCGAAGCGAACCTGGAGACTTACATGCACCGCATAGGTCGAACAGGCAGGTTTGGTCTCAAGGGCATTGCGGTCAATCTCGTAAACTCCAGTGAGCTTCCTTTGCTGGAGCAAATCAAATCGCAGTACAAATGCTCCATCGACAAGCTGAGCGGTGACCTCGAGGAGATGGAGAAGCTGGTCAAGACGGTTCGCTGAATTTAGACGGCGCACACGAACAGTCATAGTTGTGGTGTGTTGGAGATTCTAGAAAAAACATCAGTCGGGT
>transcript_HQ_CT_transcript100572/f2p0/1590
GGGGTCGCCATCTTGCTCGTCCAAACTTTAAGATAAATAACCTCGTGGCGACAGACGTCCAAGTGCGGGATGAGCATAAGAAGTCCCATGAGGAGTTCCTCCGGAAGATGCCCTACGCCCGAACGAGGAGTGGCTCTCTGTTCCTCCCCCCGGAAGTCGGAGTTGATGAAGACGATGAGGCTGAAAAGCTCCATCGAGAGGAGCACGAGCAGTTCAAAAATGCACACGCAGAGGAGTTCAAGGAAGAGGACCAGTCTAAACTTGATGACGATTACCAAGGCTTTGTATGGCATGCAGAGGTCCGGACTGATGACTTTTCAGATGCTAAGCATTGCACAAACGGTGAGTTAAAGCTTCGTCGTCCTGTTCCTCAGATCAAAGCGTCTGACCTGCTGAACAAAGTTCGCAAGCAGGAGACAAGTGGCCGATGGATTCTTGATGAACCCCTCAATGGCTGGCCAGCCCTCGTTGGCCTCGAGCTAGTGTCCCTGACAGTGGTCACCAAGCCATTAGGGATGGTGGGCGTTAAAAAGCTTAAGCGCCTGTGGAAATCAAGTTCTGGTAAAGCGTTGCCAACTGCTGCAGAAGTTTCCACAGGAACCCGCGCAACGTTCCGTGGGCAAACTTGGACCATGGATTCCTGGTCATCCGATTCACAAGGCTTTGTGTGGTGGTTTTCAGCATTCAGGGAAGACACGCCACAGCTCCTTTTTGGTGAAAAGATGTTGGACAAGATAGAGAAGGACAAGTACGCAGAAAGCAAGGCCATAAACTTGCACATAGTGGCGCATCAGTACCCAGTGGAGAAAGAAACTGCTCGGGACAAGCTCACTTATCATGCCGCTGTGTTTGTCGAGTGGGACCACTGTAAGTTTGGAACGCTGGTTGAGCTTGCCTGGGTCAATGGGACTGGAGGATACGGGGGCAAATCCAACTGGATCGAGGACAAGCTGGCGACAGACACGTCAATATTCGTAGCCATGCCAGATGCGCTCAAGCAACCTTGGGACGACAAGCGCTCAGAGATTCGACTCATTGACATGGCAGCTACCAATCGGAAAGAGCTTGAGGCTTATTTACGGAAATATAGCAAACAAAGTGGTCTGCCACTGGGTGAACAACGTTTTTGGAACCCTAAAGTTTATGCCTCGTCATCTGTGCGCGTGAGAAATCGAAAACCGAGTGACATTGCTGGGTACCTCCTGGATTACATTGCACGATCCAGCGTATATGAACAGCTAACGGCTAACTGTCAGACTTTCGCAGCAGACTTCTTTGCCTTCCTCACGGGCACGAGGAATGTCGAGCCATATGGAAGCCTTGTCAAACGAACATACAAGCAGCGAGCCCATTCCTTCCTCTACGTGCCCCGATAAGGGCTGGGGCGTAGCTTCAAAGCATTGGTCACACGTACCATGGAAGCGCTAAACCCTTTTGCATCAAATGCTGTACAGTTTGGCACCGCGTTGCCATTTCCGGGGGCCGGACATATTCTTCGGCACATGTGGCCGTTCATAAACATGTGGCCGTCCATACAGTTTGCTCATAAATTGCACATGTGGCCGTTCATAAATGGTTCACAAAATGGTG
>transcript_HQ_CT_transcript100574/f3p0/1588
GGGCGCACGCGTCAGAGGCACTGAGGCTATGCTCGCAGAGTCAGCTGCCTTGTTGAAACATGGTCACATGGCCATCGCAAAGGTTGTGGACATGGAGCCTTTGGCCCCTTCATCGGCAAGAGGTTTGCCACCAACGAAGCCTCAACAGCCTGAGTCTTGGAGGTGTACCGGTTCGCAACGCCAGGCCCCACTGTATCGGGACCCAGCGCTACCGATCTGCCTTGGGGAGTTGCCCAATGGTACCACAGTCTCAGTTCAACGATACCGGGATGACACGCGTGACTGGCGCAAGCTGTCTCCAACAGAGGTGCGGCAACGCTTTGCAGACATGGAAGCCAAAGCACAGATTCCTCAGTACAGGTTGTATCCCACTGGCCACAGGCGAGATACTGAAGCAACCCGGCACTTCGAGGGTCTGATGGCTGCTATTGCAGTGGGCACCCTGCAGGCTTACAATGAAGGATTGTACTGGGCACCCAGCTTTCAGGACCGTGACGCACATCAATGCAAAGAAGTGCGGTCGCCAATGTCCAGGGCATTCGTGGATGTACCCGATGTTTCTGCTATGGAGCCAAGATTTCAAGGTGTGCCACAAATAGTGGCAACAGCTGACAGGTCGCCCCTGGCAGCGTGCCAGGAGCTTGCACTACGTGCCGACAGAGGGAGAAGGCCCCGGGTTGCACTTGTGCGTCTTGTTCCGCTGACAGACGCCCACAATGCGTGTCCCCCTCTGGGTGATTACAGACAATCACAACTTTACCTTCGCACCACGTTCCTCCAGGCGTTACAGGAGATGCCTCGCCATCTTCACTCAGACCCTGGTGCAGCTCTGCATGCTGGCAATGTGATCTACACTACGGATGTCACAATCTTACGAGGGCCTCTCGAAGCAGGTGCAGAATGGTTGCACGATGCTCCAAGGATTGATGTCATCTCAGTGGCCTTGCAGAGGCATCCCAGGTGCGATGACCAAGGCCAGTATGCTCGCATTGGCGAGAAGGCAATGGTAGCTAAAACAATGGACCGTCTCTTTGCTTGTGCTGCCGGGCACGACGTCGATGTGCTTGTCTTTCCTCCTTTGGGTATTGGAGGCGTAGCTGGCTGCCACCATCCTGCAGCAGACTCTGGCGATTTATTGCGGAAGGCAATCCTGGCACATGGGTCACAGATTTCTGAGGTGCATGTGTGCCAAGAGCACACAGCACAGCTTCATGGCAGTATGTGGGCTACCTTTGCTTCGTCACTCGAGCAGGGACGCACTCCCATTGAACATCGGGAGCTTGTGCCACTGGTGGCATCCCCGTATCTTCGTCCAGGGTGGTCAGAGAAAACGTCCTCGCTTGCTTCAGCCCTTGCCACAATGAGATCCTGCAGTAGCAAAAGGACGACGCCCAGATCTGTGAAACTTGATTCGAAACTGGGTTCCTCCATGAGTTCTCGTGGCGAGGCTGTGCTCGGCAGTGCTGGCCGTGCAATCGTGTGCTGAATTGGGCCGCTGACAAATTTGGCTTACTTGACCTAGCTGATGTACTCTAACTCCAGCAAATAGCGGGGACTTGCTGCACTTTACATCGGAACCAACACAGTC
>transcript_HQ_CT_transcript100576/f3p0/1589
GGGTGGTAGTGGTTGAGAGCAGTGTCAATTCAGGCGCTGGTGAGCCAGCACGTGGAACTGATTCAACCGCCGTGGTGGCTGCACCTGCTGATGCAGCTGCGCCTGCAGCTTCATCCCCTGGAGAACCACCCGTGGAGGTATGCAGTGTGGAAGGGAATGTTGTCCAAGATGACAAAGTAGAGGATAGTGAAGACTGGTTCCTTGTGGACCCCTCCTTGGGATTCACCGCAGCACGTGACACAGTGAAACGTCTTGACAGCTTGCTCAGGAGAATCAAAACTGGCAAAGCAAATGACGAGAGCGCAGAGGCTCTGGTTGGCACCTTCCGAGACACTCAGCTTCAGCTTCTGTTCCTGAGACGTGCACATCGAGCCATGGTAAAAGCCACAGATGCCGGTCGTGCTTCAGAGGCTGCTGCACGGCGAGTTGCAGATGTGGAGCACGCTCATTTGGAGACACGTAGGTATGAAAGTGCGTGCAGCAGGGCAGCTGCTCGTCGCTGCCGAAACTTTGCGACGCCACAGCTTTCAAAGCTACGCCCTCTTCTGCCAGGAACCACAGCAGAGGATAGCAGTGAAGATGATGTAGAAGGTGAAAGTTCCACCGGGAAATCTGGCAATGCAGGAGGTCTTGCTGCGCGCCTAGAGGCTGAGCATTTAGAAAGGCTACGCCTGGCAAGTGAGCTCGAAGAGTTGCAGAAGCAGCGAGCAGTGGCAATGGAGGCATTGCGTGAGCGTGAGCAGCTAGGTAGCGAGCTTCTCCTCCGACTGAGAAGTGTGGAGACTGCGCTTGAACCTGTATGCGACCTGTTGGAGCTTCGCCCTAGACCGCAAAACCCAAATCATCCTGCAGGCAATCTCCACAAACTGCCTGCACCATTGCGAGTCATTTTTTCCAAGTTTGATACCCTTGCCACATTTGGCACACAAGGAGGGGTCAGTGTCAAAATTGACACTGCAGTTGCAGAGCCTCCAGAAAAACGTCAGCGATTGGAGGGTGGTGTCTCACCTGGACCTCTTGATGTGCTTGTGACAATCAACTGCCCAGCAGCGTCTTCTGATGGAGCTAAAGCAGTACATCTCCGATTTACTCATCCAAGCTTGTCTGTTGTGGCAGTTGCATGTGAAGGCGCCACAGATGCCAGTGTGCTTGATGCATTGTGGCCGGATGATGACGGCCATGGTCCACTGGCTGCCAGCCTGCCGTCCGCAACCGTTGGTCGCCCTTATGGGTGGGCACAGATTCTAGCTGGACTCCGCGATGAAGCAGTAGTCGTTCTGCCTTCTCTCTCATCGGCCCCGGCTGTGACCGCAACAGATGTCGTCCTTCGTGTTCGGGCGAAAGTGGCATAAGAACCTTGCAACCAGTCGTGTGCGGGGTGATGATGACTGCTATGAGATTATGAGACAACCAAGCTGACAAAGCCCATAGCTGAGCATGTACATGGGAATCTTTGCTCGTGCTGTATCAACACTGCCAAATGTGTGTATCGACGATGGCGCAATGATCTCCTGGCATTTTCACTTGGCAAGAAGCTTCAGGGCATTTGCAAACTGACATTTGGATCAAATTATGTTATGATTGTTCCT
>transcript_HQ_CT_transcript100577/f4p0/1563
AGGAATTTGCAGTAATTCCCTGATTGTTTTGGATCCGCTTTCTGATCGAATGGCTCTGGCCTTGCGACAGACGCGTGACTCATTGCGAGTGAAAAACTCGGACGGGAACATCTGGGAAAAATTGGTGCCCCGCTACAGTCTACAAGATCTTCCAGAATTTGACCCAGAAGCGGAAGTTTCAACGCCAAGGTCTGTGGCAGCATGTCAGTATGAAGGCATTCTTCCTCAGGAGCTGACATACCGACCAATTGAAATTTTCGAAGATGCTTGTTCTGATTTAGATGTGGCACAACTCCGCTTTGAGTTTTGTGAGGCCCGCCGGCAAGACTTGTTAGAGACAGCAAAAGCTGCCTTTCTGACAGGAGCTGATCGTGCAATAGGCGGGACAACCAGCCCTACCAGCCAAGCCAGACTTGCCAGTCCCAGTGCATCCAACACTTCCCCAAATACTTCACTGTCAGCATCCATGATGTCTGGCTTTGGAGAACCAGAGGCTTGGGTTTCTGAAAGGCTTCATGTCTGTGATGCAGATTTCCCCCGTACCATGGCTTTCTTCCATAATTGGCAGCTCGATCTTTCACCATTCACGGTGTCCAGCTCCAGCAATGATGGCGGTGGTTTGAGCAAGAGTATGTCCTCGCCATCCTTGACCTTGACCCCATCATCCCGTCAGCGGAAAAATACATCTTGCAGCACCCGTGATCCAGCCGTTGCACACCTCCCTTTCGTGCATCAGTGGGCACACGCGCGTCCAGGAACGCTGCTTCCAGACCGATCTTTTGTGAGTTCAGCAGCAGAGCCAGAAATCGTGGACTTGTTGTCAAAGATCAGGTCAGCTCCTCGTATCGGCAATTCTGAAAAGGAAGGTGCTGTCTTGACTGAGGGCCTTCTAGTGACCAAAGTTCGACATGACACTTCGGAGAGGGAGAAGGCTCGGCAGCATGAAAATCGCCTTGTTCAAACCAGATGCAAAACTTCTGTTAAGTCATTCGACAAATTGGTGAAAGAACAAGAATGTCATCATCACATGGGCTTGTTCCGCGACATGATGGCATCTCCTACTGGAAGGGTATACATAGATCCAAACAGGGATGAAGTACGCCTAAACAACCACAACCGCATGGCGGCCATAAGTAAAAGGTGGCGAGACCATCTGAAGGCTTCTACAAAGGACACACACTCAAGGCAGGAGCGCCTTGCAAACCAGAAAGCATTGGATAAGATGAGGTACGCACATCGCTCAATACAGGAGAGGCTTCAATGGCGGTTGACGTACGATGATGTGATGACCCAACTAGAAGACCACGAGGAAGCCAAGCATGAATTTCACCTTTGGAAAGAACAACAACTCAAAGACAACCGGCAACAAGCTGATAGGGTTAATTTCCTACGGAAAGAGCTTCGAAAGCTTCGACATGTACATCGGACGCTTACAGCAGAACAACGTGAACGAAGAATCTTTCAAAGAAAACCGGCCCGAGGCGGCCACTAACTCTGTGTCCCAGCCGTCGTTTGCAGCTGGACAAAGTCGACAAACTTTCAGCAGCTATCCATGGAGCACGT
>transcript_HQ_CT_transcript100581/f2p0/1588
GTATGGCTCAAGCGAGCAACCTACAGCTCGTATCCCTTGCAGCGGTCCCCTGCGGCAGTGCTGGGCAGCACCTGCTGGATAGCGGGCGCAGAGGGCTCAGTGTCCTGCTGTGGGGTGATGCAGGAACATGTCGAGGAAGATGTGAAAGTTGTGGCAACAACAGACACGCCACCAGTAGAGGAGGCCCAGCAAGATGCTTGGAATACCAATGCTGACGCTGGTGAAGGTGTAGATTCTGTGTGGGTCCAGTCAAGCGGTTGGACTGGCGGTTGGGAAGAGGGTTACAATGATCCGAACACAGACACTCAATTTGGCAGCTGGTCTGGCGGTTGGGCAGCTGGCGATGCAGAAGAGACTCAAGGCAAGTCCGGCGGTTGGGCGGACGGTTGGAAAGAGGACGAAGCTCAGGACTCTCAACCTACAGTGGCGTTGCAGTCAGACAGTAGCATGGATGCCTGTTCAAATTCCTTGCCGCCAGGGCTAGGGCCGCAATGGGGGATGGCAGCAGAGAACAATAACCCTTGTGACCCCGCAACAGCATCTGGATGGTCTGTTGGATGGGACCAGTGGTCTGAAGGTTGGTCCCAACAGCCAGGCCAAGGGGCTGAAGGGTGGGGTCGGCAACCAGACCAGGGGACTGTTGCTGTCCCAGCGGAGACGGAGTCAACAAAGCAGGTCCAAGGGGGGGAACACCTCAAGGAAGGGGCTTGGGCTGCAACAACTGTCATATCCGAGGCGCCTGTGGCAGACCCTAGTATCGACTTGTTAGTTGCCGTCGGCATGGCAGCTCTACAAGAGTTGCGGCAGGCTTTCGAGTTAGAGGCCAAACACAGTAGGGACATGTTGGTTGTGCACCAGACCATTCTTGAGCAGCGGCATGAGGAAGAAAGTCAGCTGTTTGAACGAAGGCGAGAGCTTATTCAGCGGCAGGAGCATTTCAAAGACAGGCTCAGCGACATTGCGCGGGTGGCCTACGCAGTTGCTCCTGATGACCCTGATGTTCACCAGTTGAGTACAAGATTTGGCAGAGCTGCTAGACAACCTGAAGAGAATGGGTGGCATTGGCAGCGCGAAGTTGACATCTCGAGCCTTCCATGGGAGGCGAAGGATAATGCAGCCAAGCATGACTCCTGGTCGCAAGAGCAAGGCACTGCACACGAGTCTTGGGGTGGAGGCGGCAGCTGGTGACCCGGCAACAGGCCCCTTATACTCAGTTCTCCCAAAGGCACTGTGCAACTTTGGTGTGCATGTTTCTGGGTTCCATCAGGAAATCGGCAGACATATGCAAGCTTGAAGATCATTATTTTGGGATGGGTTGTACTTCTGATGTTGATGGTCTGCTCACAGTGTTGCTGGGGAAGTTGCGATGGAACCCTACCGTTGAAGTTTGTAGACCCTTGGTGGTAATGGATAATCCTTGCCAGCGGATTCAGGTGTGATTTTAGGATGCCCGCAGACATAGGCTCTTGGCAAATGCCCTGCGTATTGCAGAACATCAGTACATAGATTCTCAAATTGACAACTTGTAGTTTATCAAACCCCATGCACTGCTCTGCAGGTTGCAAACATCGTGTATGTGGTTAGATAC
>transcript_HQ_CT_transcript100582/f5p0/1566
GGATCCCTGAGGCAAATGATGCGGATAGTGTGCGCTGTGTGTGGAGAGGAGCCTGTGCGGGGACAACGCCACTTCTGCAAGCCAACAGAAGCACCTCGTGCCAAGGATGAACTTGATGTTGGAAGTATTGCTCCAGGATATCCTTTTGGAAACAGCGCATCGGTCCTTGGTGCGCAAAGCAATCCATATTGTCAAAGCTTTTCCAGCACGAAGGTACATTCCAGCAACGGTGGTTCCGAACATGTAAGTGCGCTGCAAAGACGTGGGGCGGCTAATGCGTCTTCGGGCGTTGTTTGTGCTTCAATTGCGTCTTTATTGTCAAAGAGTCCAGCTCTTTGGAAATCTAGCCGCGCTCTTGCAAGGTGTGGTCGGGATGAATTTGCTGCTGGATTGTTTGCTGTCGCTGTTGGCGTGCCTGGATGGCACAAAGACCCTAAGAAGGCAATATTGTGTGCATTGGCTAGGGTTGCAGACGATGCTGCGAGAGCTCTTCAAGGATTTTGGCGACGTTGCTTATCCACTCGTGCATCCAAACAGCGTGCTCGAATGGTTCTGCCAGGAGGTTATCAGCGTCTTGCACTTCCTGCATCACAGCAATCTGGGAGTGATGTGAGGTGTAAACCACCTACCGTGGCCGGTCAGCCAGGACGTGGCCGTGCAGGTGTACCGTCTGCCCCACCATCTCCTCGACCACCAGAAACGCCTAGAAACAAATCAAATCCGCGTCCAACTGGAATTGGCGCTGTTCCAATGAACCCAATTCAAGCTTTGAAGCAGCGCAAGTTGCAACAGCAGCAAGAATCCGAGGAACGGCGACTACTCCAGGTGCAGGAAGCTGAAGAGAGACGTGCAGCGCGGAAGCGAGAAGGGTCTCTGCGTGGCAGCACAGTGTCTCGTGAACCTGCTTATGAAGCTCTGACTGATGCTGCACCACCTCGATCTCCGAGTGAAGCTGGAAATAGTGCAGAAGCTGACCAAGGGATTGCACTTACACCACGCGGAGATGCACGTGATAATGACAGGATGCTTCCCACCACCGCGTCGCCTTCACCAAGGCACAGTCTTCAAACTATGTCTTGCTCATCATTGCCTCCTCGACCGGATGCTGAGATGATGTCTGCACCAGTGACGACAAGTCGATGGCGTTCAGAACATGCCACAACACCCGATGGTCCTCGTGCAAGCAGCACCGGCAAATCTCCATCTGCAACTGAGCGTCTCCAAGCAAGGATGAAACAGCGCGACCAGAATCGATCAATCGACTCGAGGTCTACATGTGTAAGCAGCGACGCACCGCCCAGTTGGAAAGATCGTATAGAAGCAAGACAGCGTGAGACAGAAGAGATGCAAGAGATGGAGATGGAACACAAAATAAAAGTGACCGAGCGCAGTTGCCGACGAAATGATGCCATGAAGAGGGTGATGGAACGCCAAGCACAAAGGCAGCAAGAAGTTTCAGAACTGGACACATGAGGGACTCGTGCATAAAACATGCGCTGATCACATGTAGTCATTACCTTGAACACTGAAGATTGACTGATCTTTCAACCAAGTTGTGATGGATTG
>transcript_HQ_CT_transcript100583/f4p0/1610
AGACACATTGCACTACGTGCTGTCCATCGTCTACGATGCTGCAGCATCCAAGCACTCACCTATATGCGCAGGCCTCTCAGGCAACAGACCCCCGAAGATTGCTGCAGCAGATGGATGACAATGCCAAGCGTCGTCGCGTTGGAGAAGCTGTGACTTCAGGGGATGGCTGCATACTGGGGTCATCCTCACCTGGCTTGGGAATCAATGCCACAGCTTGGGATGTAAATGCTAGTAGCCCTTCTTCTGGCTGCCTGCCTGGCGCATTGGTGACGCATACGGCCCCTCAGCTGAACGGTTCTGTGCAGAGCGCAGCAGGAGACGATGACATATCCATACGAATCGCTGATGCTCTCAAGCGGTTGTACCCTGGTCAGAACGGTTGTGCGGCTCCCCCTGCAACTTCACCGCAGCAGCCTCTCAGCGTTTCGGGTCAGGAACCTGAGCCTGATATCAGTGCTAGACTCCTGAGCTCATTGCGGACCTTGCTCCCAACTGGGGACTCTGTTGAAGCATGCCAGAGTTCGGAGGTCGGTCAGGAACTCCTCAGAAAGGTGCAAGAGTTGGCGCCGGCACAACCCGAGCCAGCTTTGCTAGCATTGGGCGATGGTGCTCCAAGACTTCAACAGAAGGATGGCAGTGATCACATTGCAAACTGTCTGAGGACAATTGATGTCGAGGCGCTGGTTGGCAAGGAAGGTGAACCTATTCGACTTCCACCGGCACACTTAGGAGGATTGCCACCAATGCGTGACCAGGCTCTTCTTAATGACCTTGATCATGACTCTGGGTCCGAGGATGGAGTGCCACATCGTTTGCCTCCTGGCTTCGGAGCCATACCTGAGGATTTGGTGGAGGAGCGAGCTCGTCAGCGTGAAGAGGAAAGGGTTCGACGATTAAAGGCCAGCCAACCGTGCCGCTTTGGGCGCATGTGCAAACGTCGAGATTGTCCCAATGCTCATCCAGAAGGTCGAGACATTGACACTGCGCTGAATCCGTGTGCATTTGGCAGACGATGCAAGCGCAAAGGGTGTTTCTATGATCACCCAGAAGGTCGTGTCATCGATGACGACCCTTCGAAAGGCATGTGCAAGTATGGGAAGAAATGCAGCAGACCAGACTGTCTGTATGACCATCCTGAGGGACGAGCTCCACTTGCTGGACCTGATCCCCGGATCTGCTTCTATTGCCATGACCCTGGGCACATTGCTCTTGATTGCCCTCGAAATCCTGAAAGTTGGAATTTCAACCGTGATCCTGAGGCCGTGGATAAGGAGCAAACCGCCTCGCAGCAATCAGGGCAGCAGAAGGCACTTACAGCACCAGAGTGACAACTTGTCCATGGCGTTCCGCAGTCCCTTTCAGTTTACCGACCCCGCAGCAGATGTTTGTGCTCACAGTGGACCTGAAGTTCATGACTTCTAGAACCGTGGTGCATTTTGCAGGCCAAGGGAGAGGTAGTTTGAATTAGAGCGATTAAGTGCAAGGGAAGCATGTTAGACTAGCACTGACGTTAAGCCACACCAAATATGGTTGACAAATCAACTCGGACATTATCCGGATGTTGACAACGGTGAAACGATGTTGCATATGCAACATGAGAATTGTCTCAC
>transcript_HQ_CT_transcript100595/f4p0/1582
GGGCTCAAGACGTGGCTCAAGAGGCGCAGCAAGCCCCCATACCAACGAACTTGTTGACTCCATCACCCGGTGTGTTTTGCACAACAATGAACACCTGCCAAATGCTTGGATCCATGCGCAGGCGTGTGATCCCTCAGCTTAGCCGTGGTGTGTCACAAGTCTTGTCCGAGCCAATGGCTTGGAACCAAGCACCGACTGTTGTAACGCAACTAGCCAACGGTGTGAAAGTCGCCAGCAAACAGACCTTTGGGGAGGTTACCTCTGTAGGAGTGTACCTGGATGCAGGATGCCGCAGTGAGACTACAGAGAACGCCGGTGCTTCCCACCTCCTGAAGCAACTCGCTTTTACTGGCACGGCGAAACGGTCACGCTCTCAGCTGGAGGAGGAGGTGGAGTCCATGGGAGCTACTTTGGACATGGCTTCAGGGCGTGAGCAAACTTCTTTTGAGATGACAGTTGGCAAGTCCGATGTTGCGCACGGTATTGACATCCTTGCTGATTTGGTGAAGAACCCTGCTGTGAGCAATCTGGAGAATGAGAAAGAAAGCATTTTGCGGAGCTTGGAGGAGACCGACTTGCCCACAAAGGCAGTGATTCAAGACAGGCTCCACACATGTGCCTTCCGAGATTGCTCACTCGGCTTTTCCCTGGTTGGCCCTTTTGAAGGTGTTGAATCACTCACACAGGCTCATCTCCAAAGCTACGTGGATGCCAACTACACTGCAGAGAATATGGTTGTTGCCACCGCAGGGCCATTGCCACATGAGGAGCTCGTGAAGATGGCAGAATCCGCTTTTGGAACTGTACCAAAGGGACCTGCTCTGGAGTATGGTACCAAGCCTTACTTTTGCGGAGCAGAACTAATCTACCGTAATGATGAGATGGGCCCTTTGGCATATGTTGCTGTTGGTTTTGAAGGGGTGCCCTGGAGAAGCCCTGATGCCGTTGGCTTGATGGTTGCTCAGCAGGTGATTGGCAGCTACAAGAAAAACGAAGGGCTTGTGCCAGGTACCATCTCTGGCAACCGCACAGTCAATGCTGTGGCCAACAAAATGAGTGTGGGCTGTGCTGAAGAGTTTGAGACGTTCAACATGTTCTACAAAGACACTGGGATGTTTGGCTTCTACATTGTATGTGATGAAGTTGCTGTGGAGCATGCAATTGGCGAACTTATGTTTGGCGTTAACTTGCTGTCCCACACCATCACAGATGAAGAGGTTGAACGTGCCAAGCGTGAGCTCATCGCAAGCTTTCTTGGTGGCGATGGCACAACTGCAAGCACCTGCGCTCAGGTTGGTCAGCAAGTGCTCAGGTATGGTCGCGGAGTTCCTCCTGCAGAGATGATGTTGAGGATCAACGCAGTGGATGCTGAAGATATCAAGCGCGTTGCATGGAAGTACTTCGCCGATCAAGAGATTGCTGTGACAGGGCTTGGACCGCTTCATGGGATGCCACAATATTACGATCTTCGCCGGTCAACAAACATGCACCGTTACTGAGAGGGAATGCGTGCTGTGCTGGTCTTCATGCTGCGCCATTCTAGTTGAGGTCTGTGCGCTCAATGGACTTTGAAAAAGTGTGG
>transcript_HQ_CT_transcript100600/f3p0/1517
GGGTGATTCCACTTTTCTTGATGTACCGTGGCGACGCGGCATTCAAATTGTACATGGAGGTTGAAAGAGCCGATCGCTGTGTGATGGACCACATCAGTGACATGACAAAAAACTTTACCCTGATCAATGACTACTCAAAGAAAGGGAAGTTTGCCGATGCCTTTGTAGAAAAGATGAAGAAGCTAATTAAGTCCATTGTTGCACGAAGTGCCGTGAACACAAACACACGCTTCTTCCCTGAGGTGGTGTCACGATTTCTCATCAGTGGCTGGATTATATTGGCTGGACCCTCAGTTGGCACTCCAGCAATGACCATGGGTATGTTCCTCACAAACCTTGACATCTGGAAGAAGCTTGGAGACATTTGGTGCCAAATCTTCAGGATTTACATGGAGTTTGAAGATGCTCATGCGCTGTTGGTGTCGATCTCACACTGTGTCAACATGTCGGATGACACCTTAGTGCGCAAACGTGTCAGTGAAAAGCTACAGGAAGAAGAACACCGATTGATGAGAGAAGCTGCTGCATGTCACAAAGACTTTGCACGTTTCTTTGCAATTGACGACCTAGACATCTGCTTCAAATCTTTCAGCCACAAATATTTGAATGAGACAGACGTCGTCAAGGAACTTGGGCCTTTGAACTTCAGCTTGCAGCAGGGATACTTCTATGCGATCATTGGCCTTCCGGGAGTTGGTAAGACAACCTTGTTGAAATACTTGGGTGGGGCACGCTTGTCCATGGGCAAATCCTGCGGTGGGACTTTATTTGTTCCTCCACATCTTCGAGTTCTCCATGTTGCACAGACCCCTCTTTTCTTTCAAGGTACTCTTATGGAGAACATGTTGTTCGGGGTTCATCCAGGGGACGAAGACGGCAGTGTAGAACGTGTTCAGCTGATCTTCCAGAAACTTGGGATTTCAGATAGTATTTCACAAATGCTACTGACTAACAAGCAGTTTTGCCCAGAAGAAGTTGGTCAAACTGAAGCAGTGCTCTTGCACTTGGCACGAGCTTTCATCACCAACCCAGACATTATGTGCGTGCACAAACCTGTCCTGACAATGGATTCTCGTATGGGAAGCAGACTGCTTTGCGCGTTTGAAGAGTTTGTACGTCAGCGCGGATTGGCCAAAGAGCCAAAGAATCTCCCCCGCCGCCGAAAACGGACGTGCATAATAACGATGAACCGTGCTGACTTGGCCAGGATTCCTGACAAGGTTCTGTTCATTGACTACGCCACCCTCACGGTCAAGCACGTCGAAGATGACGATCGTGAAGCTCAGGTCCGCAGCCTCCTCGCACAGAACTTCAGTCTCAGGATGTCAAACCCCACTTAATTCGCTCTGACATATGGGCTGTAACTTGTTTCACCTAAACAATGCAGAAAGGGTTGGCGACACCTGCTGCCCACAATTAGACTTGACATTGGATTGACATAGCTTTGCATTTCTTGTCATTCTTAGAGTAAGATACCTTGAGTCTGCAATGGCATGTGGGCAAATTGTAGAATACAG
>transcript_HQ_CT_transcript100612/f6p0/1581
GGGGCTCAAGGTGAACTTCCCCATCCATTGATTACCCCGGGCACTCTGCGATTTGCTCTGATATACTATGATTTACAAAACCATCAAAACGAATTGCTGTAGCACCAATGATGGATGTTCATTGGACATGACTGAAACAGCAAGCACCACATGCACAAGTAGTGATGACAGTGTGTTCGAGCATCTCCAACCACGACGTCTGAGGAAACAGTCACAATGGAAATGCAGAGTTGATCCAAGAGTCATTATATCGACTGAGGCTTGGCATGGCATGAGCACAGATGAGTCTTCAACTGCAGATGTTCATGATCATTTTGGTCAAACTTTGGTCGATGAAGCTGAAAGCCAATGGCAATCTGAATGGTATGTGGAGGAAGACGTCCTTCATGTAAAACAGCTTCGTGGGGCTCGCAGGACCTTGAAGTCTTTACGTAAGTATTGCCGGCCCAAGCGTGTGGCGCCTGGGTTATTGAAGGCTCCAGCTCTGGACATGCTATCAAAGTTTAATGAGGAAGAAGGGGCTGACCAGGAGGCAGTTGCACACAAATCAATTACGCGATCGACTTTGCCGTCTGCAACTAAACAGCCTAATGTTCGGCCTTTCGTAAAACTCCAGGATGCTTTTTGGGAGCACCACAAGAACACGCTGAGTTACACATTTGGTCCAAACGCAGTGCTTTCAAAAACATGCTTGTCTGGGGGGGTGGAAAACCAGTTTATGAGGCGATTGCGTGCATGTGCTGGTGCATGGGAAAACTCCGTGTGTCTGGCCTTTCATGGTACCAAGACCAAGAACTTTTCTTCTATATTCCGGAAGGGATTTTTGCTACCAGGCACTCATCCTGGAAGAGTGCCCATCGCAAATGGGAATGCACATGGCCCTGGCATCTATACTGCAAAGGAGGGCTGCGCTGATTTATCTCATGGCTTCTGCGACAGCAAAAGTATGCTTGTTTGCGGGGTTATCGATCACGACAAATATGGTGACATTGATAAGGTGACTGACAATAGCGTAAGATTGCTACGGATTGGTCGATTTCCAAAGCAACCCTCTGGACCAACCAGGATTCCACCCATAGCACCAACTTCAGGGCCTCCGAACCGGATGCTTGGCAACTACATGGTGTCTCGGGAGACGCGTGAGGTGCGCCATGTTGGAGATGCCATGGTTGTCTTCAACCCCGGCTGTGTGGTTCCTCTGCTGAAGGTTGACCAGGTTCCCACAAGATTATACCAGCCAGATTGGATGCCAAAGGCCGAGCATGATCATGAACAAGTGAACAAACAGATTGACCATGCCTATTGGCCCTCAGGAGGAAACCCGAATCTGACAGTTAAGGTGGATGTAGCAAGCATGATGACAGTTTGCTCCCCACACGCTGTTATGATCAAGCGACATGCAGCATGCAAGCAACGCCATCAAGATCACCAGCGTGCATCGAGATGGAAACTATAGACAGGGAGTTTACACCAGCAGTGATGGCTAATAATACATGGTTGTTTTTTTCTCGAAAAGCGTGCTTTGCCTGTGTCCTGTGTATCCTGTACAGTGTACAGCACAGCATTGCAAGTGACAGTTGC
>transcript_HQ_CT_transcript100613/f6p0/1567
GGGCTCAAGTAAGTTTTTTCAACGGCCCCTTGAACACAGTGGTGCAAGATGTATCCCCTCAACTTCTGCACACATGGCGCAACACCAACGAGGCACGCGCCCTCAAAGCAGGCAGGTGTGAACTCACAATTCACAAGAAATGTCGCAATCCCAGAGCCGCCGTACTCAATTTTGCGCAGCGACAACAACAACAACAACAACAACAACAAAGGTTGGTTGGGAATGGCTGCCTTGGCTGCAGTTACTGGCGTTGCTGCAGCTACTCTCCCTCGCATGCACAAAAAGCAACGCTGCAGATCTGCTCGAGTTGTTCGTCTGGCTGGTCAGGCCGAGAACGACAATGAAACTAGTAAACTGCAGATGTCATTTCCTTTTTCAGCTGTGGTTGGGCAAGAAGATATGAAACTCGCGTTACTGCTCAATCTCATCGACCCAAGCATTGGTGGAGCTATGATCATCGGTGATCGGGGAACAGGAAAGTCAACAGCTGTGCGTGCTCTTGAGCGGCTTCTCCCTGAGATTGCAGTCGTGGCAGAAGACAAGTACAATTCTGATCCAAATGATGTTTCTTCCATGAGTGATGAGGCCAGAGCGAGACTGGCAGCTGGTGAAGAGCTGCCTGTGGTTATGCGGCGCACACCTTTCGTTGAGCTTCCACTTGGAGCAACTGAGGATAGGGTGACTGGCACCATAGACATCGAAGCAGCGCTGCTGGAGGGTGGTAAAGCATTCGAGCCTGGAATCCTCGCGCGAGTAAATCGTGGAATCCTCTACATTGATGAAGTAAACCTACTTGATGACCAGCTGGTCGACGTGCTGCTGGACAGCGCTGCTGGTGGATGGAACACAGTGGAGCGTGAGGGTGTGAGTGTACGACACCCAGCGAGATTCCTGTTGGTTGGAACGGCACACCCCGATGAGGGTGACTTGCGCCCGCAGCTTTTGGACCGATTTGGCATGACAGTTCCAATCCGAACCATGAATGATGCTGAGTCCAGATTGCAAGTCCTTCAGCGATCTTCACAATGGGCACGTAATCCAGGAAAGCTCAATGCTCAATTTGCAGATGAGGATGCAAAGCTGAAGGCTAAAATTCTTGAGGCACGCGACAAGCTCTCCAGCGTTTCCGTGCCGCGTGATCTAAGACTACGTATTTCATCTTTGTGCTCAGCACTGAACGTGGATGGTCTGAGAGGTGACATTGTTGTCAATCGTGCCGCCCGGGCACTCGCAGCCTTCGAAGATCGCACAGAATTGACAGATGAGGATGTCCGGCGTGTTGCAGTAATGTGCTTACAGCATCGCCTACGGAAGGATGTTGTGAGTGATGATGTAGACAATTCTACCCGCGTTGTTGAGGCTCTCATCAGGGAATTTGGCCAGGGACCCCCGGTAGCCAAACAGCCTGAGGAGAATGTCATGGCATGAGTTGCAAGGAGCAGCGCAGTCCACTGTTCCGCTCCCTCAGCACTGAGGGGCTCTCCCTTGAGCGATCCATGTTGTGGACGCAGGGGGGCAATTTTGAAAACGAAGGAGACACAAAGTGTATTAAATTGCAAGTTCAAGG
>transcript_HQ_CT_transcript100616/f2p0/1590
GGGCCACGCTCGAGCAACGTCACTGGACAGGATTCACAGGAAAAGAGAGTAAACCGATCTGGCATTGACAGGCAGCTCTGCAACACCAAGATGTGCCTCTACTACATGAAGGGTGCTTGCACTTATGGTGACAAGTGCACATTTGCTCATTCTCTCTCCAGATTGCATGCTGCTCCAGATCTTAAGAAGACTCGCCTGTGCAAAGCTTTCAATCAAGGATCTTGCAACGATACAGGGTGCAATTTTGCACATGGTGACGAAGAGCTCCGCTCAACTGCGAATTTCTTCAAGAAGACACTGTGTGTCTGGTTTGAGAAAGGCAAGTGTCGCAATGGCCAGCAATGCCGATTTGCGCACGGCCTCACCGAGCTTCGGATGCAAGAATCCTCAGCAAAGGCAGCCCGTACACCAGGTGCAACCGCTACCATGCAAAAAATGAAGGCCTGGAGTGGAGGATTTGCTGCACGAGAAGCTGACAATGTCAACTCCGCCCCTTGTCTTAATTATCACGAGCCGATGAAGGTAAACCCTCCAAGCGTGAACAGCCGGTTGATGATTCCTACTTTGGAGTACTCGAACCCTCTTTTCACAAACTACATGCTGCAGAGCATGGTGCAGCAATGCCATAGTGCTGCTCAGGAGGTGAAACAAACAGAGAGCAACCGAGCTTTTGCACAGGAATTTGGTAGGCTTCATGAACATGTCTGTGCTCTGTCCCTGCAATACAAGATGCTGCAGCAGCAGACGCAGGATGGCTGCTCACCATTATCTGTCTCAACTATGGCTTCGGATTTTAACCGCGGAATCTCTGAAGGCTCTTCAGATTCAGATGTCTCACGTTCACGGTCGCAAGATGTGGAATTCCTCTCGTCACCACCTGGCCTTCAATGATCAACTGGCTCATCCAGCATGTTTGATGTGACGGCTCTCTCTTCTGAGCCCCTACCACTTCACATCTGCACTGGCGAAATCTTTTTACTTGCAGCATGTATGCAAGCAGCACTTGGACAGCCGCCACCAAAATTTAAAATTGGTCAGAAAGGCATTCAGCACTTTATTTTTGAGTTGTCAATTCACTTCTTGCTAGCAAATGCTGGTCATCATGTCAAGCATTGTAGAAGCAGGGTGTGTTAAGGCCCTTGAAGTGCTCTCCGCATGCGCCAGAAGTCTTTGAAATGATACTGGCGCTAGCACATTTAAAACTGTTTCCAAGGCGGGTCTGTGATGCACCAGAGCTGCCAGCAGGAGCCCCTTTAAAGGATGAGGGCGTGTGCTCACAATAAGGATTGGCACAAGAAGACGTGGAAGTCGTTGCTGCTCAGCACTCTCAGTTCCAGGGTGTATGTGCCGCAATGCATGTGCCATCGGCACAAGCAGAAACACCTGCTTGTTTCCAGTAGATGCCTTGTCCCATGTGATTCGAGCCGCATGTGTGTGCGTGCTCAACGTCGGGATATCAGTGGTCACTGATTCTAGTTTGAATCACATGTTCTGATGCCTTTCCATTGTTCCTGTTTGGCTGGCTAGGCCACGCTTTTAGCACGGCTCATTCTTTGTATGAAGTAGAGCACATGTAAATATTGTGGCGTG
>transcript_HQ_CT_transcript100618/f2p0/1590
GGGTGTGCATCATTCATAGGATTTGCAATCACAGCGGACCTGCTCGCTCCAAGGTCAAAGTTGCAGCCCGTTCTTCTCATGTCTACGATCGCCTTAAACACAACGTGCCGGCAACTGATGCGTCTCACAAAAAACTTGGTGCACCAGCCCCAGATCATGGGAGCAAGTCAGAAGAACTCCATCCAATCTGTGCACTAACTGCTGTCAAGACCGCAGCTTTGTGCATACTGCTTGGCGTCGTGCGCTTCTGCTCTCCAAGCCTGACGATTCCCAGCATTCTGTCCCTCATTTGTTGCATTTTGCTCTTTTTTCCGCAAGCTGCTTCCACTGATGCGCCTGGTCTATGTGCTGCAGCAGAAGAAGAACCTTTGCCTCAGAAGGTACAGAACCTTGAGGCAAAACTCAGTGACTTGCTGCAGCGCAAACTAGAATCCTTGGAAGACTATGGTACCTCTCATGAAGAAGCAGCTGCATCTCAGCGACTTGTGATGAAACTCGGTATCCGTGAGTGCCTTGAGCGCTTTCTTCAAGCTCGAAATAACTCTTTGGAACATGCAGAAACCATGTTTCGAGATGTTGTGAGATGGCGTGCACAGGTGGCCGACAAAGTCTTTGATGAACCTAGAGCCTTACAGGCATGGAAGGCTGTAAGCCCTTATTGGATGAGCAAGGCTCATGTAGCAAGAGACGCATTGCGAGGGCCGACACCTGTCACATATACAAGGCTGGCATTTCTATTGCCTTTGTATGTTCATTTCGAAGAAGATCAGCTGACACATGCATATACACGCTTCATGGAGCAGAGTTTGCATCTGCAAGTCCAAGCATTCAAAGAACGCCAACAGAAAGCAACCTCTAACATCCATGCTCCACAGCAAAGTGGAGTTCCCCGTGTGATAGAGATCTTTGACATGAAGGGTGTTGGCCTAGCGCACCTCCGTTGCGTAGGAGGCATCAAGATGCTTGCACGAGTGCTTGGAGTGGGACAAGCTTTTTATCCAGAAAACCTGGACCGTGCATTTTTTCTCAATGCACCTCGCTTCGCCGAAATCGCCTTTCGAATAGTGACCAACGCACTACATGAGAATACCCGGAATAAGATTGTGATTACGCACGAAGACAACCACCCAGACCTGCAGATGCTCATAGGGCAACATGAGTTGGAGAGCCTTCGCAGCAGTGTTCCCCCTTTTCCAGATGCCCCGTCTGATCCTACAAAGTTGTATACTACAGTATCTCAGCCGTCCAAAGAGTGAGGTCTGCGAGGAATCAATTTAACAACTTGCACGCCACTTTTGCAAATATGCCCCAACATAGTTGCGGCGTCTCCCAGACAATGAATCGGGGGGGCAAGGAACTCAGACGTATCATAGGGATAAAGAAGGGTTGCCTCTTAATTCGGATGATGTGGAAAGGCATAGTGCCAATGCTAGGTTCAATCGTTCTATGTTGTAGATAGTTTGTTCTTAGCTGCATGCATATGAATGCATTTTTGCATGCCATCGAGCTTTCACATGGCATTGGCGTCCAAATGTTGGCGCTGAAGAAGCTCACATGGATCATCGCTGTTCAAAAACACGGATGATGATC
>transcript_HQ_CT_transcript100624/f2p0/1581
GGGGGATTCTTGGTGAGAACGGCCGCATTGATACCAGCTCCGAAGAACTGGAGGACATAGCAGACCTGACACTTCGAAGGTGTGCTCAAAATGAGAAGAAGCTGCGAGCTCTAGACCTGTCCCAGACAGTCTTCACTCATCTCTTCATTGCAGAGTTTTCAAATGCCTTGCGCCACAATACCGAACTTCAGGAACTCCATTTGGACGGCTGTAACATTAGTGATGAAGGTGTAAGGTTGCTTGCTCAAGGTTTGGCCCACAACACCTCACACACAATGAAGGCGCTCTCCTTGGAAAACAACAAGATTCATTGTGGTGGTGCTGGTCATCTTGCAAAGATGATGGAAGCTCGGGGCTCAAGGTGGGCTCAAACTTTCGGCGGCTATCGGGCTCCTGTGTGTGGCCCTGGTCTTGGTTTGCGTTATTTGTCGCTGAAGAACAATGCAATTGCTAGCGTGGGTTCAAAAAGTATTTCCAATGTTCTTATGAAGGTTGATGATTCTCTGGAGTTGCTAAACCTTCAGGGGAACAAAGTTTGCGATTGGGGTGCTGGTTGGCTTGCCTTGGCAATCCGCAATCACAATGTGCTTCTATCATTAAATCTGTGTGGAAATCCCATTGGAAGTGATGGCATAGAGGAGCTAAAAGGTGCTTGTCAGTTCGCACAGGCATCTTTGGTGAGTGCACGCCAAGGGGCTGAAGAAGCAGATTCTGTGGCTGACGAAAATGATTTCTTACCAGTTGTGGTCGGACAAAGACTAGCCACAGTGTACATATCAGAGGTGCCTTTTGAGAACAAGGCTGAAACGGCTCCAGTAACCTGCAATGGATCAAGACCGATTCCTTCAAGACCATCCAGCGCATACAGGCCAGGATCTGCATATCGACGAACAGGACTGGGAACAGCAAGGCTCAACACTTCGCTGGGTCTCGTGGAACCAGGTGCTGTTACAGCTAAGTCTGAACGCAGTGCATGGTCACATGGAGATGATGACAGCAGTGAACCTTCTTCCCAAATTCATGTGTCACCTCCGTCACCCTCAGATCTTGCTGCAAGCCATGGGTATGAATCAGCACCGCATGCGCCTGCACCATCTGATGCTGCATCTAGGAGTGCAGGTCGAGTATTACCTGGAGAAAGGGCTGTTCGAGCACATGAGAAAGACAGATCCATATCTCTTGCTGGGCCTTCCAGATGGCGAAGGAAGCCTCGAGACATTCCGGGCGTAGCTGTAACTCAAGGAAGAGATCCTGCCCGAAGGGACGCCGGGGTGAGGGGATGTGGTGCTGCAGCGGTGCGTGGTTTGCGGCGGGCTCGGAGCACGCCGAGTTGCAAGCATGGTGCATTGCTTGGGCCCGTGCCGAGACACATGGAAAGAGTTGTGAATGCGGGTACTGCATGAATGCTGTCTGTGTGTGGTGAGTACTTCACCTTGCTTGCCCGAAGGGCGCAAGAGCCTTGAGACAACATAGAGCCCAATCTTGCATGAAACTGGCTTCATTTTCGACATGACAAATTACTGCTTTCAGTTTGGGGATGCAAGCAAGCAAGCTAGCACCCACAAGCTTTGTTGAGCACGG
>transcript_HQ_CT_transcript100625/f3p0/1499
GGGGAGGCATTTCCTGGTCCATGTGTGACAGAATTGGAGACTGTCGGTGGTGCCGTATCCGTGGAGTCAACAGGACCAATTCCTGATACTGAGACAATAGTCCTACCACAACAAGGTACTTGTGAAGATGATCCGTGCAACAAGGAAGGACCCTCCCCATCTGCTTCAGCATCAGTACCGCCATTGGGGGATGAAGACCTGACACAGGTCAGTGAGCATCAACCTAGGAATGCGACAGATATTCAGACTGTGTGGGGAGTCACACTTTGTGAGGATGGCTTTGCACGACTTTGCGAGGCATTTCCACTCCTCTACAATGGTGTGGACTTGGAGGCACCATGCCCCATCTGCCTGGATCCATTGCGATCCAGGGCTTGCAGAAAACTCTCATGTACACATTGCTACCATGAATCCTGTCTTCTGAAATGGACTGAAGCTGCTGCACACCTCCACTGCCCAACATGTAGGTTTGACCTGGAAGCGAGTGCCTTGGCAGAATTTGAGTCAGACTTTGCCATCTTTCTGCAAGAAATGAAGACGCTGAAAGAGGGAGATGGCACGGATCCAACACGTCTACTATCTGTCGTGGTCACAGTGGAGCACTGCCGAAGGCGCCTTTTCGATGCAGCACTTGTACGGCACTTCAAGCTCCGGGCACAAATCCGAACACCTGATGAACTCCTTGCCTGGGGTGTTTTTCCTGATATTCTTGATGTGCTCCTTGATCAGCTTCATGTTGTTCACCAGGTCCTGGAAACAAGATGTGCCTGTAACATGTCGCAATTAAACGCTGACACTGATGCTGAGCTTCTGGCCCTGCTCTGCGAACAGCTCTTCCACATACACATCTTCCTCAAGCACGTGTGCAACAACAGTGGGGATCCACTGTGCATCACTCATTGCCTATGCGGAGATCTCCAGAAGCACCTGCACTACATGCGACGCATCTGCGGGCTCTTTCTTCAGCTTTGCAGAAAAGCGATATGACCCAGCCATCTTATTCGTGCATCCACTTTTTTCCAACATGTAGGTTGGTAATATTTTCACCTGCATCCACATGTTATGATGCATCTTTTGGAGTGCCTGCTGGTTGGAGTGCCCGCTATCTCTGGCTAGAGGTTGAGAGTTGGCACTTGGCACCACTAGGCTTACACTCGTTACCTCTTACAAATTCGATTCAACACCTCTCCCAATTCACGGTTCTGTTTGCTCCTCAAATGCAGGAGGATGGTTGCAGCCATGCTTCAAGCAGCTACTTTTACTTGCTATGGCTGTGTTCGAGCCGTGGATCTGCAACCTTTCTAGTACAACTTCTGAATTTCAAAACGGTTGCTGTATTTATGAATGGGCAGCGAATCAAACCTGGCTGGCAACCTAGTGGGGATGGTCCCAAAAACTCACAGAGTGGACAGGTTGCCTGAGCCGGCCGAAGGAGTTCACATTTGATCAGGGAAGGGCGTTTTGAACTAAATGGAGAAAGCGGTGTTCTTGTGTGGCAG
>transcript_HQ_CT_transcript100627/f2p0/1585
GGCTGACTGCAGAGAAGGCTTGCTGTGGAGAGCGTGGTGCGGCTGAATCACTGGCAGCGTTTCATGCATCACTGATGGGCAGGCCTCCTGAGAATCCGATTCCTGAAGATGAGGAAGCACCTAATACCATGGTTGCCTCTTTGTGGAGTCACCTGTATGGTGAACGTGGAAGTACAGGGGGTCAATCCACCACAAGTTCTGCCGATAATGTCAAGGCAGTCCCAGAAGGTAGGAGGCGTCTGCAGGAGGATAGGGGTTTCGACCCAGATGATGACTCAGAAGAGGTTACGCCTCGTGCAAAGCAGCGATCCCGGGCTTTCCGACAAGCTGACACGAGAACGGTGGACAGAAATTTACTGCCTGATGCTGAGACGGCAGTTGCATCGAAAACCCATCATAGGCACCGAGATCCCTATCTCGAGGGTGGCAGTTTTCAGGAATCACTTGGGAGACACGCATCAAGCTCGTCAACAACACCTGTGAAACATGATGAAGAGGATCCCATTGCTCTAATGGACGAGTACTACAAAATCCGGGGCAAAGCAAAGTCTGCAGCTGAATGGGGAAGTCCTGCACAGGTAACTGTTGTTCCACGTCGGCAAGAGTCGCCAAAGTCAAAACCGCCTCAACGTTTGGAGACGATTATGCACAACGAGTGGAGTCCTTCTGCAAGTCCAATTCTGCCGCAGACCAAGCCGGCTCCGCAATCCAGGCAAGAGGCAGTACCGTCAAAACCCCCTAGCCGTTTGGACATCATGCACAATGAGTGGAGTCCTTCTGCGAGCCAAGCGCTGCCCCAGACCAAGCCGGTTCCACAATCCAGGTGTGAAGCTACTCGCGCGCATGTTTCAGAGCCACAAGAAGAACCGCAAAAAAAAATGTGGTCACCGATTGTCAGCTCATCCTTCCCGCAAACATCGAGTGGCAATGACCTGTGGACACCCACCGCCAGCCCACTCTTGCCACACACAAGGCCCCAGAGAGGAGCTCAGGCAGGACATGACACTGGTGCAGGAGTCGGACTATTAGAAGATGATGATGAGCCCGATGAGGTATTCCTCCGTCCCAAGGGTGGGAAGGTGTCGCAGTCGAACATCTCTCGTGGGCTTGCGGCTACTCCATGGTCTTGGCCACAATGGGCACTTGATACGAAAAAGCCGTGCATCGAGGTATACGTTGAGGATGATGAAGTTGCGGGTCAGGGCCGATGGGTACGAGCTATCCCTCAGAGCCGCGTGGTTGGCACAGATGGCCACGACAAGTGCTTGGCAGTGCAATATGATTGGGATGGTGACACGTATGAGCAGGACTTTGAACCACAGCATGTTCGCATGCAGGGTTCCAAGAAAACAGTGCTGGAATTCATGAAGAACCAATCCTAGAGTTTTTAAGATCACTTGGCAACAGTGCGTTGTCCCTGGACACTTTGAAAGCAGGATTAAAGGATCTTGCGCCCTTTGTAGTTTCAGCTTAGCGCCACAACTTGCATCGTAAAGAGAGTGTGGTAACCAAGCAATGCGTTCCAGAAGCAAGGTCGAATTCATCGACGTGCTTGCACTTGTGTAGGAAGAGAGGTGATTGCTGC
>transcript_HQ_CT_transcript100628/f2p0/1604
GGGTGTGCTCAAGAGGGGAGTTTCGTACGCCTGAGGCACCACATAATTCTCAGCTACAGAATGCAATTCAGTCACCACGAGATGCGGTCTCAACTGTAAGTCTACAATGGCAGCAGCCCGAGGATTCCACTGATGATCTGAGCAGGTCAGACTCCAAAAATGATCCGGCAACTCCGTCATCCCCGGCACTAGAAGACCATGAGAGGCAGGTAGCTTCATTACGAGAGATGGTCAAGCAGAGGACCGAACTTCGAGACCACTTGCGTGCTCGAGCAAGATCAGAGAGAAGCAGCCTTGAAGATATCCAGCTGCGGGTTAAGGCAGTTACGCGAGTCTCATGATGTTCCAACATGGGCGGATCTTATTGAGAAAGCGCAGGATCACAAGGCCCAGCGAATTCTCCAGGATAACTGGGGATCCCATGTATTAGATGTGGAGAGGAAGGATAAGGCAGAAGCGATTCTCTTGAAGTTAAAGCAAAGTGTTCAAGATTTTGACACCTCAGAAATCATCACAGGAAGGCGTGTCTTCTGAGGGTTTTGCCAAGGGGCATACTTCCAATGGAGCCTGTTCGAGTACGCAGGTGGGCTCACCTGCACAAGAGTACTGTATCACTCCACGTCAAGAAGGCTTTGGGGCACGCCTGAGGCAGTGCTCAGAGGAGACGCCACAGCGCCAACCATGCACACCGAGTAGTGGATCGAGTTCCAAGACATCGCCACCACCAACAGACAAAGCTGCTTCCAGTTTGCCCACCCATGGGCCGTCGAGTGCGTTTCCTTGAGACGCTGGTTGAGGAGTCACCGCGATTATTGCGACAGCCAACAGCACCAGGTTCCTCAGCACTTGCACGTTCTCGCAGCCCAATCCTGAAGCGTCGTGCTCCCTGAGGGTCTGCCTATTCAAGGTAGCTGGGTAGCAGCAGCTGCACGTGCGGCCTTGACTCCTCCTCCTGGGGGAGCAAGGGAGCTGCGTGCCACTCCATCCACTGGCGAAGATAGTTCACCTGCTTCCGCAGCATCACCTGCACTTTCCTCAAATCCGATCCAAACTGTGCTCCAGGAAATCGCTGCGCAGCGAAGAGAAGTGGTTGAGTGCACGAGCCTAAATCAAGCCGTCCCACGCCCGACTTATGTCCAAGTCCACATGCCACAGCAGCAGTGGCATTGGCAGCAGCAGCAGCAGCAGCAGCAGCAGCAGCGGCAAGTGCTTCAAGCTCAGTTTGAGCAACATGTTTTGTCTGCAGTCCCTGTGACAATGCCAAGTGGGCCGGTGCATGGACCCACACAAATAACACATCAGCTCAGCGGGAAACGCCTAGCTACAAATGGAGTGGGGACGGTGCCCCCAGCGACATCTCCAATTTCATTGACCGTATCTCGATCTTGCCCATCACTTGTGCAAGACGTGAAGTTGGCTGCAGCAACTGGCGTTTCATCCTGGCAGCCTGCAAACTCCATAGAGCGTCCACGGTGATGCATCTGACAGTCATCGTACCACATGACACAGTGATCAAAGCTGTCAGTGTGGCTTTCAATTGAATAGTGACGTGTGATTAGATAGAGCGCACATAACATGTTGCGCTAGTACCATATTGAAGTTCG
>transcript_HQ_CT_transcript10063/f3p0/4367
[truncated: 73,738,059 more chars]
