# Supplementary material for: Full-length transcriptome analysis of the bloom-forming dinoflagellate Akashiwo sanguinea by single-molecule real-time sequencing
Source: Front Microbiol. 2022 Oct 17;13:993914. doi: 10.3389/fmicb.2022.993914 (PMC9618608; doi:10.3389/fmicb.2022.993914)
Supplement: Supplementary file 2 [file Table_1.XLSX]

## Sheet: Sheet1
Supplementary Table 1.The gene annotation of 26461 unigenes obtained from the A. sanguinea full-length transcriptome.
Gene_id	{nr}	{SwissProt}	{KEGG}	{KOG}	{GO}	{nt}	{pfam}
transcript_HQ_CT_transcript0/f2p0/11908	{KVI02340.1; Phosphoglycerate kinase [Cynara cardunculus var. scolymus]}	{sp|Q9SBN4|PGKH_VOLCA; Phosphoglycerate kinase, chloroplastic OS=Volvox carteri GN=PGK PE=2 SV=1}	{csl:COCSUDRAFT_17028; K00927 PGK, pgk phosphoglycerate kinase 2.7.2.3 ko01200; Metabolism; Global and overview maps; Carbon metabolism | ko01230; Metabolism; Global and overview maps; Biosynthesis of amino acids | ko00010; Metabolism; Carbohydrate metabolism; Glycolysis / Gluconeogenesis | ko00710; Metabolism; Energy metabolism; Carbon fixation in photosynthetic organisms}	{At3g12780; KOG1367 3-phosphoglycerate kinase G Carbohydrate transport and metabolism ;}	{GO:0006096; glycolysis; biological_process GO:0004618; phosphoglycerate kinase activity; molecular_function GO:0006051; N-acetylmannosamine metabolic process; biological_process GO:0047465; N-acylglucosamine-6-phosphate 2-epimerase activity; molecular_function}	{XM_005851528.1; Chlorella variabilis hypothetical protein (CHLNCDRAFT_29609) mRNA, complete cds}	{PF00162:Phosphoglycerate kinase PF04131:Putative N-acetylmannosamine-6-phosphate epimerase}
transcript_HQ_CT_transcript1/f2p0/11202	{XP_009405404.1; PREDICTED: A-kinase anchor protein 9-like isoform X5 [Musa acuminata subsp. malaccensis]}	{sp|P10587|MYH11_CHICK; Myosin-11 OS=Gallus gallus GN=MYH11 PE=1 SV=4}	{obr:102710346; - - - - -}	{NA}	{NA}	{NA}	{NA}
transcript_HQ_CT_transcript10/f2p0/9620	{KVI02340.1; Phosphoglycerate kinase [Cynara cardunculus var. scolymus]}	{sp|P12783|PGKY_WHEAT; Phosphoglycerate kinase, cytosolic OS=Triticum aestivum PE=2 SV=1}	{csl:COCSUDRAFT_17028; K00927 PGK, pgk phosphoglycerate kinase 2.7.2.3 ko01200; Metabolism; Global and overview maps; Carbon metabolism | ko01230; Metabolism; Global and overview maps; Biosynthesis of amino acids | ko00010; Metabolism; Carbohydrate metabolism; Glycolysis / Gluconeogenesis | ko00710; Metabolism; Energy metabolism; Carbon fixation in photosynthetic organisms}	{At3g12780; KOG1367 3-phosphoglycerate kinase G Carbohydrate transport and metabolism ;}	{GO:0006096; glycolysis; biological_process GO:0004618; phosphoglycerate kinase activity; molecular_function GO:0006051; N-acetylmannosamine metabolic process; biological_process GO:0047465; N-acylglucosamine-6-phosphate 2-epimerase activity; molecular_function GO:0016787; hydrolase activity; molecular_function GO:0000290; deadenylation-dependent decapping of nuclear-transcribed mRNA; biological_…	{KU700697.1; Mantoniella squamata isolate QXSZ_2011669 putative LOV domain-containing protein mRNA, complete cds}	{PF00162:Phosphoglycerate kinase PF04131:Putative N-acetylmannosamine-6-phosphate epimerase PF05652:Scavenger mRNA decapping enzyme (DcpS) N-terminal}
transcript_HQ_CT_transcript1000/f2p0/6637	{XP_005646077.1; hypothetical protein COCSUDRAFT_56748 [Coccomyxa subellipsoidea C-169]}	{sp|Q550K8|Y7071_DICDI; Probable serine/threonine-protein kinase DDB_G0277071 OS=Dictyostelium discoideum GN=DDB_G0277071 PE=3 SV=1}	{csl:COCSUDRAFT_56748; - - - - -}	{7302570; KOG0586 Serine/threonine protein kinase R General function prediction only ;}	{NA}	{NA}	{NA}
transcript_HQ_CT_transcript10000/f2p0/4347	{XP_003534219.1; PREDICTED: kinesin-like calmodulin-binding protein homolog [Glycine max]}	{sp|Q9FHN8|KN14E_ARATH; Kinesin-like protein KIN-14E OS=Arabidopsis thaliana GN=KIN14E PE=1 SV=1}	{ini:109177899; - - - - -}	{At5g65930_2; KOG0239 Kinesin (KAR3 subfamily) Z Cytoskeleton ;}	{GO:0005515; protein binding; molecular_function GO:0007018; microtubule-based movement; biological_process GO:0008017; microtubule binding; molecular_function GO:0003777; microtubule motor activity; molecular_function GO:0005524; ATP binding; molecular_function}	{NA}	{PF00225:Kinesin motor domain PF00023:Ankyrin repeat PF13606:Ankyrin repeat PF16796:Microtubule binding}
transcript_HQ_CT_transcript100007/f2p0/1606	{NA}	{NA}	{NA}	{NA}	{NA}	{NA}	{NA}
transcript_HQ_CT_transcript100008/f4p0/1585	{NA}	{NA}	{NA}	{NA}	{GO:0016020; membrane; cellular_component GO:0031514; motile cilium; cellular_component GO:0015078; hydrogen ion transmembrane transporter activity; molecular_function GO:0006886; intracellular protein transport; biological_process GO:0048870; cell motility; biological_process GO:0005801; cis-Golgi network; cellular_component GO:0015991; ATP hydrolysis coupled proton transport; biological_process…	{NA}	{PF13851:Growth-arrest specific micro-tubule binding PF04136:Sec34-like family PF01496:V-type ATPase 116kDa subunit family PF11744:Aluminium activated malate transporter}
transcript_HQ_CT_transcript100009/f3p0/1584	{AML77862.1; putative LOV domain-containing protein [Conyza canadensis]}	{NA}	{sita:101770575; K12115 ZTL clock-associated PAS protein ZTL - ko04712; Organismal Systems; Environmental adaptation; Circadian rhythm - plant}	{NA}	{GO:0016032; NA GO:0019082; viral protein processing; biological_process}	{NA}	{PF05412:Equine arterivirus Nsp2-type cysteine proteinase}
transcript_HQ_CT_transcript10001/f2p0/4361	{NA}	{NA}	{NA}	{NA}	{GO:0005515; protein binding; molecular_function GO:0004857; enzyme inhibitor activity; molecular_function}	{NA}	{PF04043:Plant invertase/pectin methylesterase inhibitor PF02985:HEAT repeat}
transcript_HQ_CT_transcript100018/f3p0/1600	{XP_002986793.1; hypothetical protein SELMODRAFT_124857 [Selaginella moellendorffii]}	{sp|Q54VD8|RIO1_DICDI; Serine/threonine-protein kinase rio1 OS=Dictyostelium discoideum GN=rio1 PE=3 SV=1}	{atr:18436015; K07178 RIOK1 RIO kinase 1 2.7.11.1 ko03008; Genetic Information Processing; Translation; Ribosome biogenesis in eukaryotes}	{At5g37350_1; KOG2270 Serine/threonine protein kinase involved in cell cycle control TD Signal transduction mechanisms ; Cell cycle control, cell division, chromosome partitioning ;}	{GO:0006468; protein phosphorylation; biological_process GO:0005524; ATP binding; molecular_function GO:0004672; protein kinase activity; molecular_function GO:0016020; membrane; cellular_component GO:0016773; phosphotransferase activity, alcohol group as acceptor; molecular_function}	{XM_008348472.1; PREDICTED: Malus x domestica serine/threonine-protein kinase rio1-like (LOC103409659), mRNA}	{PF06293:Lipopolysaccharide kinase (Kdo/WaaP) family PF00069:Protein kinase domain}
transcript_HQ_CT_transcript100019/f2p0/1595	{NA}	{NA}	{NA}	{NA}	{NA}	{NA}	{NA}
transcript_HQ_CT_transcript100024/f2p0/1604	{NA}	{NA}	{NA}	{NA}	{GO:0005576; NA GO:0005184; neuropeptide hormone activity; molecular_function}	{NA}	{PF07421:Neurotensin/neuromedin N precursor}
transcript_HQ_CT_transcript100026/f6p0/1582	{KZV15285.1; cysteine synthase [Dorcoceras hygrometricum]}	{sp|P46794|CBS_DICDI; Cystathionine beta-synthase OS=Dictyostelium discoideum GN=cysB PE=2 SV=2}	{gsl:Gasu_21070; K01697 E4.2.1.22, CBS cystathionine beta-synthase 4.2.1.22 ko01230; Metabolism; Global and overview maps; Biosynthesis of amino acids | ko00260; Metabolism; Amino acid metabolism; Glycine, serine and threonine metabolism | ko00270; Metabolism; Amino acid metabolism; Cysteine and methionine metabolism}	{Hs4557415; KOG1252 Cystathionine beta-synthase and related enzymes E Amino acid transport and metabolism ;}	{NA}	{NA}	{NA}
transcript_HQ_CT_transcript100027/f2p0/1598	{NA}	{NA}	{NA}	{NA}	{NA}	{NA}	{NA}
transcript_HQ_CT_transcript100029/f3p0/1597	{NA}	{NA}	{NA}	{NA}	{GO:0016592; mediator complex; cellular_component GO:0001104; RNA polymerase II transcription cofactor activity; molecular_function GO:0007165; signal transduction; biological_process GO:0005577; fibrinogen complex; cellular_component GO:0005882; intermediate filament; cellular_component GO:0030168; platelet activation; biological_process GO:0006357; regulation of transcription from RNA polymeras…	{NA}	{PF07544:RNA polymerase II transcription mediator complex subunit 9 PF08702:Fibrinogen alpha/beta chain family PF05224:NDT80 / PhoG like DNA-binding family PF07926:TPR/MLP1/MLP2-like protein PF00038:Intermediate filament protein PF16331:TolA binding protein trimerisation PF05557:Mitotic checkpoint protein}
transcript_HQ_CT_transcript10003/f3p0/4308	{JAT58616.1; Anoctamin-like protein Os01g0706700 [Anthurium amnicola]}	{sp|Q6PB70|ANO8_MOUSE; Anoctamin-8 OS=Mus musculus GN=Ano8 PE=1 SV=3}	{bdi:100821395; K19327 ANO10, TMEM16K anoctamin-10 - -}	{Hs22053418; KOG2513 Protein required for meiotic chromosome segregation D Cell cycle control, cell division, chromosome partitioning ;}	{GO:0016021; integral to membrane; cellular_component}	{NA}	{PF07810:TMC domain}
transcript_HQ_CT_transcript100036/f2p0/1602	{NA}	{NA}	{NA}	{NA}	{NA}	{NA}	{NA}
transcript_HQ_CT_transcript100037/f2p0/1613	{XP_013448035.1; phosphoribulokinase/uridine kinase [Medicago truncatula]}	{sp|Q9LK34|UKL2_ARATH; Uridine kinase-like protein 2, chloroplastic OS=Arabidopsis thaliana GN=UKL2 PE=2 SV=1}	{ppp:PHYPADRAFT_160149; K00876 udk, UCK uridine kinase 2.7.1.48 ko00240; Metabolism; Nucleotide metabolism; Pyrimidine metabolism | ko00983; Metabolism; Xenobiotics biodegradation and metabolism; Drug metabolism - other enzymes}	{At3g27190; KOG4203 Armadillo/beta-Catenin/plakoglobin TZ Signal transduction mechanisms ; Cytoskeleton ;}	{GO:0005525; GTP binding; molecular_function GO:0098519; NA GO:0015937; coenzyme A biosynthetic process; biological_process GO:0006139; nucleobase, nucleoside, nucleotide and nucleic acid metabolic process; biological_process GO:0016740; transferase activity; molecular_function GO:0004140; dephospho-CoA kinase activity; molecular_function GO:0016301; kinase activity; molecular_function GO:0006810…	{XM_010665435.2; PREDICTED: Vitis vinifera uridine kinase-like protein 1, chloroplastic (LOC100257659), transcript variant X2, mRNA}	{PF01121:Dephospho-CoA kinase PF06414:Zeta toxin PF01637:ATPase domain predominantly from Archaea PF00156:Phosphoribosyl transferase domain PF00437:Type II/IV secretion system protein PF07931:Chloramphenicol phosphotransferase-like protein PF03205:Molybdopterin guanine dinucleotide synthesis protein B PF03266:NTPase PF02224:Cytidylate kinase PF00485:Phosphoribulokinase / Uridine kinase family}
transcript_HQ_CT_transcript100041/f4p0/1587	{NA}	{NA}	{NA}	{NA}	{NA}	{NA}	{NA}
transcript_HQ_CT_transcript100042/f2p0/1601	{BAS92744.1; Os05g0204900, partial [Oryza sativa Japonica Group]}	{sp|Q9NES8|PPP5_CAEEL; Serine/threonine-protein phosphatase 5 OS=Caenorhabditis elegans GN=pph-5 PE=1 SV=2}	{sita:101768754; K04460 PPP5C serine/threonine-protein phosphatase 5 3.1.3.16 ko04010; Environmental Information Processing; Signal transduction; MAPK signaling pathway}	{7299242; KOG0376 Serine-threonine phosphatase 2A, catalytic subunit R General function prediction only ;}	{GO:0016787; hydrolase activity; molecular_function}	{NA}	{PF00149:Calcineurin-like phosphoesterase}
transcript_HQ_CT_transcript100047/f3p0/1652	{JAT45760.1; Elongation factor 1-gamma, partial [Anthurium amnicola]}	{sp|P12261|EF1G_ARTSA; Elongation factor 1-gamma OS=Artemia salina PE=1 SV=3}	{csl:COCSUDRAFT_29969; K03233 EEF1G elongation factor 1-gamma - ko05134; Human Diseases; Infectious diseases: Bacterial; Legionellosis}	{Hs4503481_1; KOG0867 Glutathione S-transferase O Posttranslational modification, protein turnover, chaperones ;}	{GO:0003899; DNA-directed RNA polymerase activity; molecular_function GO:0005666; DNA-directed RNA polymerase III complex; cellular_component GO:0005515; protein binding; molecular_function GO:0006383; transcription from RNA polymerase III promoter; biological_process GO:0003677; DNA binding; molecular_function}	{NA}	{PF02798:Glutathione S-transferase, N-terminal domain PF05132:RNA polymerase III RPC4}
transcript_HQ_CT_transcript100055/f4p0/1597	{JAU14848.1; Tubulin alpha chain, partial [Noccaea caerulescens]}	{sp|P10873|TBA_TOXGO; Tubulin alpha chain OS=Toxoplasma gondii PE=3 SV=1}	{cvr:CHLNCDRAFT_33793; K07374 TUBA tubulin alpha - ko04145; Cellular Processes; Transport and catabolism; Phagosome | ko04210; Cellular Processes; Cell growth and death; Apoptosis | ko04530; Cellular Processes; Cellular community - eukaryotes; Tight junction | ko04540; Cellular Processes; Cellular community - eukaryotes; Gap junction | ko05130; Human Diseases; Infectious diseases: Bacterial; Path…	{At1g04820; KOG1376 Alpha tubulin Z Cytoskeleton ;}	{GO:0003924; GTPase activity; molecular_function}	{XM_018979418.1; PREDICTED: Juglans regia tubulin alpha chain (LOC109001915), mRNA}	{PF00091:Tubulin/FtsZ family, GTPase domain}
transcript_HQ_CT_transcript100058/f3p0/1606	{XP_003055446.1; predicted protein [Micromonas pusilla CCMP1545]}	{sp|O20252|S17P_SPIOL; Sedoheptulose-1,7-bisphosphatase, chloroplastic OS=Spinacia oleracea PE=2 SV=1}	{mpp:MICPUCDRAFT_49360; K01100 E3.1.3.37 sedoheptulose-bisphosphatase 3.1.3.37 ko01200; Metabolism; Global and overview maps; Carbon metabolism | ko00710; Metabolism; Energy metabolism; Carbon fixation in photosynthetic organisms}	{At3g55800; KOG1458 Fructose-1,6-bisphosphatase G Carbohydrate transport and metabolism ;}	{NA}	{NA}	{NA}
transcript_HQ_CT_transcript100063/f2p0/1610	{XP_002979411.1; hypothetical protein SELMODRAFT_444204 [Selaginella moellendorffii]}	{sp|Q5ZHT1|ACD11_CHICK; Acyl-CoA dehydrogenase family member 11 OS=Gallus gallus GN=ACAD11 PE=2 SV=1}	{smo:SELMODRAFT_444204; K00249 ACADM, acd acyl-CoA dehydrogenase 1.3.8.7 ko01200; Metabolism; Global and overview maps; Carbon metabolism | ko01212; Metabolism; Global and overview maps; Fatty acid metabolism | ko00640; Metabolism; Carbohydrate metabolism; Propanoate metabolism | ko00071; Metabolism; Lipid metabolism; Fatty acid degradation | ko00280; Metabolism; Amino acid metabolism; Valine, le…	{At3g06810; KOG1469 Predicted acyl-CoA dehydrogenase R General function prediction only ;}	{GO:0050660; flavin adenine dinucleotide binding; molecular_function GO:0005634; nucleus; cellular_component GO:0008152; NA GO:0003995; acyl-CoA dehydrogenase activity; molecular_function GO:0016627; oxidoreductase activity, acting on the CH-CH group of donors; molecular_function GO:0055114; oxidation-reduction process; biological_process GO:0003677; DNA binding; molecular_function}	{NA}	{PF02770:Acyl-CoA dehydrogenase, middle domain PF00441:Acyl-CoA dehydrogenase, C-terminal domain PF03790:KNOX1 domain PF02771:Acyl-CoA dehydrogenase, N-terminal domain}
transcript_HQ_CT_transcript100066/f2p0/1597	{KXZ51638.1; hypothetical protein GPECTOR_12g602 [Gonium pectorale]}	{sp|Q54TA1|DRKC_DICDI; Probable serine/threonine-protein kinase drkC OS=Dictyostelium discoideum GN=drkC PE=3 SV=1}	{vcn:VOLCADRAFT_117059; - - - - -}	{NA}	{GO:0005524; ATP binding; molecular_function GO:0006468; protein phosphorylation; biological_process GO:0004672; protein kinase activity; molecular_function GO:0016020; membrane; cellular_component GO:0016773; phosphotransferase activity, alcohol group as acceptor; molecular_function}	{NA}	{PF07714:Protein tyrosine kinase PF06293:Lipopolysaccharide kinase (Kdo/WaaP) family PF00069:Protein kinase domain}
transcript_HQ_CT_transcript100068/f2p0/1616	{NA}	{NA}	{NA}	{NA}	{GO:0006914; autophagy; biological_process GO:0015631; tubulin binding; molecular_function GO:0030168; platelet activation; biological_process GO:0007030; Golgi organization; biological_process GO:0007165; signal transduction; biological_process GO:0010508; positive regulation of autophagy; biological_process GO:0005577; fibrinogen complex; cellular_component GO:0004814; arginine-tRNA ligase acti…	{NA}	{PF05746:DALR anticodon binding domain PF09787:Golgin subfamily A member 5 PF04111:Autophagy protein Apg6 PF10186:Vacuolar sorting 38 and autophagy-related subunit 14 PF16752:Tubulin-specific chaperone C N-terminal domain PF08702:Fibrinogen alpha/beta chain family}
transcript_HQ_CT_transcript100069/f2p0/1597	{CEG00809.1; Ankyrin repeat [Ostreococcus tauri]}	{NA}	{ota:Ot20g00030; K00645 fabD [acyl-carrier-protein] S-malonyltransferase 2.3.1.39 ko01212; Metabolism; Global and overview maps; Fatty acid metabolism | ko00061; Metabolism; Lipid metabolism; Fatty acid biosynthesis; ota:Ot20g00030; K00645 fabD [acyl-carrier-protein] S-malonyltransferase 2.3.1.39 ko01212; Metabolism; Global and overview maps; Fatty acid metabolism | ko00061; Metabolism; Lipid met…	{NA}	{GO:0016021; integral to membrane; cellular_component GO:0015684; ferrous iron transport; biological_process GO:0015093; ferrous iron transmembrane transporter activity; molecular_function}	{NA}	{PF07664:Ferrous iron transport protein B C terminus}
transcript_HQ_CT_transcript100073/f3p0/1596	{NA}	{NA}	{NA}	{NA}	{GO:0016020; membrane; cellular_component}	{NA}	{PF05887:Procyclic acidic repetitive protein (PARP)}
transcript_HQ_CT_transcript100076/f2p0/1673	{OAO92562.1; hypothetical protein AXX17_AT5G21480 [Arabidopsis thaliana]}	{sp|Q54NS8|AIFB_DICDI; Apoptosis-inducing factor homolog B OS=Dictyostelium discoideum GN=aifB PE=3 SV=1}	{crb:CARUB_v10001246mg; - - - - -}	{At3g44190; KOG2495 NADH-dehydrogenase (ubiquinone) C Energy production and conversion ;}	{GO:0016491; oxidoreductase activity; molecular_function GO:0055114; oxidation-reduction process; biological_process}	{NA}	{PF07992:Pyridine nucleotide-disulphide oxidoreductase PF00070:Pyridine nucleotide-disulphide oxidoreductase}
transcript_HQ_CT_transcript100081/f3p0/1594	{XP_018456604.1; PREDICTED: glucose-6-phosphate isomerase, cytosolic [Raphanus sativus]}	{sp|P49105|G6PI_MAIZE; Glucose-6-phosphate isomerase, cytosolic OS=Zea mays GN=PHI1 PE=2 SV=1}	{ccp:CHC_T00009370001; K01810 GPI, pgi glucose-6-phosphate isomerase 5.3.1.9 ko01200; Metabolism; Global and overview maps; Carbon metabolism | ko00010; Metabolism; Carbohydrate metabolism; Glycolysis / Gluconeogenesis | ko00030; Metabolism; Carbohydrate metabolism; Pentose phosphate pathway | ko00500; Metabolism; Carbohydrate metabolism; Starch and sucrose metabolism | ko00520; Metabolism; Carbo…	{At5g42740; KOG2446 Glucose-6-phosphate isomerase G Carbohydrate transport and metabolism ;}	{GO:0004347; glucose-6-phosphate isomerase activity; molecular_function GO:0006094; gluconeogenesis; biological_process GO:0006096; glycolysis; biological_process}	{DQ225740.1; Festuca altissima phosphoglucoisomerase (PgiC) gene, partial sequence}	{PF00342:Phosphoglucose isomerase}
transcript_HQ_CT_transcript100086/f2p0/1589	{XP_016500717.1; PREDICTED: PAP-specific phosphatase HAL2-like isoform X1 [Nicotiana tabacum]}	{sp|O94505|DPNP_SCHPO; 3'(2'),5'-bisphosphate nucleotidase OS=Schizosaccharomyces pombe (strain 972 / ATCC 24843) GN=tol1 PE=3 SV=1}	{cann:107859432; - - - - -}	{SPCC1753.04; KOG1528 Salt-sensitive 3'-phosphoadenosine-5'-phosphatase HAL2/SAL1 FP Nucleotide transport and metabolism ; Inorganic ion transport and metabolism ;}	{GO:0046854; phosphatidylinositol phosphorylation; biological_process}	{NA}	{PF00459:Inositol monophosphatase family}
transcript_HQ_CT_transcript100089/f4p0/1599	{KCW55769.1; hypothetical protein EUGRSUZ_I01601 [Eucalyptus grandis]}	{sp|Q08E13|RNF10_BOVIN; RING finger protein 10 OS=Bos taurus GN=RNF10 PE=2 SV=1}	{gsl:Gasu_09710; - - - - -}	{Hs7662653; KOG2164 Predicted E3 ubiquitin ligase O Posttranslational modification, protein turnover, chaperones ;}	{GO:0061630; NA GO:0046872; metal ion binding; molecular_function GO:0008270; zinc ion binding; molecular_function GO:0005515; protein binding; molecular_function}	{NA}	{PF00641:Zn-finger in Ran binding protein and others PF14634:zinc-RING finger domain PF00097:Zinc finger, C3HC4 type (RING finger) PF13639:Ring finger domain PF05495:CHY zinc finger PF16685:zinc RING finger of MSL2}
transcript_HQ_CT_transcript100091/f3p0/1595	{NA}	{NA}	{NA}	{NA}	{NA}	{NA}	{NA}
transcript_HQ_CT_transcript100092/f2p0/1599	{XP_006844985.1; PREDICTED: protease Do-like 1, chloroplastic [Amborella trichopoda]}	{sp|O22609|DEGP1_ARATH; Protease Do-like 1, chloroplastic OS=Arabidopsis thaliana GN=DEGP1 PE=1 SV=2}	{atr:18434859; - - - - -}	{At3g27925; KOG1320 Serine protease O Posttranslational modification, protein turnover, chaperones ;}	{GO:0008239; dipeptidyl-peptidase activity; molecular_function GO:0003724; RNA helicase activity; molecular_function GO:0004252; serine-type endopeptidase activity; molecular_function GO:0005524; ATP binding; molecular_function GO:0003723; RNA binding; molecular_function GO:0008236; serine-type peptidase activity; molecular_function GO:0006508; proteolysis; biological_process GO:0070009; serine-t…	{NA}	{PF00089:Trypsin PF10459:Peptidase S46 PF00595:PDZ domain (Also known as DHR or GLGF) PF02907:Hepatitis C virus NS3 protease PF00949:Peptidase S7, Flavivirus NS3 serine protease PF13180:PDZ domain}
transcript_HQ_CT_transcript100094/f2p0/1598	{NA}	{NA}	{NA}	{NA}	{GO:0019079; viral genome replication; biological_process}	{NA}	{PF01057:Parvovirus non-structural protein NS1}
transcript_HQ_CT_transcript100095/f2p0/1599	{NA}	{NA}	{NA}	{NA}	{NA}	{NA}	{NA}
transcript_HQ_CT_transcript100103/f3p0/1599	{NA}	{NA}	{NA}	{NA}	{NA}	{NA}	{NA}
transcript_HQ_CT_transcript100106/f2p0/1596	{XP_003061330.1; central pair protein [Micromonas pusilla CCMP1545]}	{sp|Q9JLI7|SPAG6_MOUSE; Sperm-associated antigen 6 OS=Mus musculus GN=Spag6 PE=1 SV=1}	{mpp:MICPUCDRAFT_35126; - - - - -}	{Hs6912678; KOG0166 Karyopherin (importin) alpha U Intracellular trafficking, secretion, and vesicular transport ;}	{GO:0003779; actin binding; molecular_function GO:0016820; hydrolase activity, acting on acid anhydrides, catalyzing transmembrane movement of substances; molecular_function GO:0006886; intracellular protein transport; biological_process GO:0016192; vesicle-mediated transport; biological_process GO:0005515; protein binding; molecular_function GO:0000221; vacuolar proton-transporting V-type ATPase…	{NA}	{PF11698:V-ATPase subunit H PF01602:Adaptin N terminal region PF02985:HEAT repeat PF06371:Diaphanous GTPase-binding Domain PF00514:Armadillo/beta-catenin-like repeat PF10508:Proteasome non-ATPase 26S subunit}
transcript_HQ_CT_transcript100107/f2p0/1614	{GAQ83437.1; hypothetical protein KFL_001480060 [Klebsormidium flaccidum]}	{sp|Q9PD85|Y1494_XYLFA; UPF0162 protein XF_1494 OS=Xylella fastidiosa (strain 9a5c) GN=XF_1494 PE=3 SV=2}	{mis:MICPUN_88760; - - - - -}	{NA}	{GO:0005515; protein binding; molecular_function}	{NA}	{PF00646:F-box domain PF12937:F-box-like}
transcript_HQ_CT_transcript100110/f2p0/1599	{XP_013901806.1; hypothetical protein MNEG_5169 [Monoraphidium neglectum]}	{NA}	{mis:MICPUN_56617; - - - - -}	{7302839; KOG2084 Predicted histone tail methylase containing SET domain B Chromatin structure and dynamics ;}	{GO:0005515; protein binding; molecular_function}	{NA}	{PF00856:SET domain}
transcript_HQ_CT_transcript100111/f2p0/1604	{GAQ88925.1; hypothetical protein KFL_004700070 [Klebsormidium flaccidum]}	{sp|B6D5P6|DAAF1_PERCA; Dynein assembly factor 1, axonemal OS=Peromyscus californicus GN=Dnaaf1 PE=2 SV=1}	{mpp:MICPUCDRAFT_31892; K19750 DNAAF1, LRRC50, ODA7 dynein assembly factor 1, axonemal - -}	{Hs7106437; KOG0531 Protein phosphatase 1, regulatory subunit, and related proteins T Signal transduction mechanisms ;}	{GO:0005515; protein binding; molecular_function}	{NA}	{PF00560:Leucine Rich Repeat PF13516:Leucine Rich repeat PF13855:Leucine rich repeat}
transcript_HQ_CT_transcript100117/f2p0/1626	{EMS59140.1; Phosphoribosylaminoimidazole-succinocarboxamide synthase, chloroplastic [Triticum urartu]}	{sp|Q11TT6|PUR7_CYTH3; Phosphoribosylaminoimidazole-succinocarboxamide synthase OS=Cytophaga hutchinsonii (strain ATCC 33406 / NCIMB 9469) GN=purC PE=3 SV=1}	{spen:107007978; K01923 purC phosphoribosylaminoimidazole-succinocarboxamide synthase 6.3.2.6 ko00230; Metabolism; Nucleotide metabolism; Purine metabolism; spen:107007978; K01923 purC phosphoribosylaminoimidazole-succinocarboxamide synthase 6.3.2.6 ko00230; Metabolism; Nucleotide metabolism; Purine metabolism}	{At3g21110; KOG2835 Phosphoribosylamidoimidazole-succinocarboxamide synthase F Nucleotide transport and metabolism ;}	{GO:0006189; 'de novo' IMP biosynthetic process; biological_process}	{NA}	{PF00731:AIR carboxylase}
transcript_HQ_CT_transcript100118/f2p0/1604	{NA}	{NA}	{NA}	{NA}	{NA}	{NA}	{NA}
transcript_HQ_CT_transcript100129/f3p0/1619	{XP_001691902.1; hypothetical protein CHLREDRAFT_100959 [Chlamydomonas reinhardtii]}	{sp|Q9SKC3|ARI9_ARATH; Probable E3 ubiquitin-protein ligase ARI9 OS=Arabidopsis thaliana GN=ARI9 PE=2 SV=1}	{cre:CHLREDRAFT_100959; K11968 ARIH1 ariadne-1 2.3.2.27 -}	{At2g31770; KOG1815 Predicted E3 ubiquitin ligase O Posttranslational modification, protein turnover, chaperones ;}	{NA}	{NA}	{NA}
transcript_HQ_CT_transcript100134/f2p0/1623	{XP_003078640.1; fumarate hydratase class I (ISS) [Ostreococcus tauri]}	{sp|P0AC34|FUMA_ECOL6; Fumarate hydratase class I, aerobic OS=Escherichia coli O6:H1 (strain CFT073 / ATCC 700928 / UPEC) GN=fumA PE=3 SV=2}	{ota:Ot04g01220; - - - - -}	{NA}	{GO:0016829; lyase activity; molecular_function}	{NA}	{PF05681:Fumarate hydratase (Fumerase)}
transcript_HQ_CT_transcript100143/f2p0/1598	{NA}	{NA}	{NA}	{NA}	{NA}	{NA}	{NA}
transcript_HQ_CT_transcript10015/f5p0/4270	{GAQ87042.1; hypothetical protein KFL_003270090 [Klebsormidium flaccidum]}	{sp|Q66X19|NAL4E_MOUSE; NACHT, LRR and PYD domains-containing protein 4E OS=Mus musculus GN=Nlrp4e PE=2 SV=2}	{gsl:Gasu_60640; - - - - -}	{Hs21450705; KOG4308 LRR-containing protein S Function unknown ;}	{GO:0005509; calcium ion binding; molecular_function GO:0005515; protein binding; molecular_function}	{NA}	{PF00036:EF hand PF13499:EF-hand domain pair PF13516:Leucine Rich repeat PF13833:EF-hand domain pair PF13202:EF hand PF13405:EF-hand domain}
transcript_HQ_CT_transcript100153/f2p0/1598	{XP_014511279.1; PREDICTED: serine/threonine-protein kinase EDR1-like isoform X1 [Vigna radiata var. radiata]}	{sp|Q55GU0|Y9955_DICDI; Probable serine/threonine-protein kinase DDB_G0267514 OS=Dictyostelium discoideum GN=DDB_G0267514 PE=3 SV=1}	{vra:106769971; - - - - -}	{At1g18160; KOG0192 Tyrosine kinase specific for activated (GTP-bound) p21cdc42Hs T Signal transduction mechanisms ;}	{GO:0004672; protein kinase activity; molecular_function GO:0005524; ATP binding; molecular_function GO:0006468; protein phosphorylation; biological_process}	{NA}	{PF00069:Protein kinase domain PF07714:Protein tyrosine kinase}
transcript_HQ_CT_transcript100156/f2p0/1593	{KFK44669.1; hypothetical protein AALP_AA1G288400 [Arabis alpina]}	{NA}	{egr:104447752; K02021 ABC.MR putative ABC transport system ATP-binding protein - -}	{CE26370; KOG0054 Multidrug resistance-associated protein/mitoxantrone resistance protein, ABC superfamily Q Secondary metabolites biosynthesis, transport and catabolism ;}	{GO:0006810; transport; biological_process GO:0005524; ATP binding; molecular_function GO:0016021; integral to membrane; cellular_component GO:0016887; ATPase activity; molecular_function GO:0042626; ATPase activity, coupled to transmembrane movement of substances; molecular_function GO:0055085; transmembrane transport; biological_process}	{NA}	{PF00664:ABC transporter transmembrane region PF00005:ABC transporter}
transcript_HQ_CT_transcript10016/f2p0/4369	{NA}	{NA}	{NA}	{NA}	{GO:0005737; cytoplasm; cellular_component}	{NA}	{PF06989:BAALC N-terminus}
transcript_HQ_CT_transcript100164/f2p0/1593	{XP_016432747.1; PREDICTED: actin-101 [Nicotiana tabacum]}	{sp|Q553U6|ACT22_DICDI; Putative actin-22 OS=Dictyostelium discoideum GN=act22 PE=3 SV=1}	{sita:101786149; K10355 ACTF actin, other eukaryote - -}	{Hs4501887; KOG0676 Actin and related proteins Z Cytoskeleton ;}	{NA}	{NA}	{NA}
transcript_HQ_CT_transcript100172/f4p0/1576	{XP_005844448.1; hypothetical protein CHLNCDRAFT_49111 [Chlorella variabilis]}	{sp|Q66HT8|ARHL2_DANRE; Poly(ADP-ribose) glycohydrolase ARH3 OS=Danio rerio GN=adprhl2 PE=2 SV=2}	{cvr:CHLNCDRAFT_49111; - - - - -}	{NA}	{NA}	{NA}	{NA}
transcript_HQ_CT_transcript100174/f2p0/1610	{NA}	{NA}	{NA}	{NA}	{NA}	{NA}	{NA}
transcript_HQ_CT_transcript100180/f3p0/1598	{XP_003079274.1; citrate synthase, mitochondrial, putative (ISS), partial [Ostreococcus tauri]}	{sp|O80433|CISY_DAUCA; Citrate synthase, mitochondrial OS=Daucus carota GN=CS PE=2 SV=1}	{ota:Ot05g01770; K01647 CS, gltA citrate synthase 2.3.3.1 ko01200; Metabolism; Global and overview maps; Carbon metabolism | ko01210; Metabolism; Global and overview maps; 2-Oxocarboxylic acid metabolism | ko01230; Metabolism; Global and overview maps; Biosynthesis of amino acids | ko00020; Metabolism; Carbohydrate metabolism; Citrate cycle (TCA cycle) | ko00630; Metabolism; Carbohydrate metaboli…	{At2g44350; KOG2617 Citrate synthase C Energy production and conversion ;}	{GO:0046912; transferase activity, transferring acyl groups, acyl groups converted into alkyl on transfer; molecular_function}	{NA}	{PF00285:Citrate synthase, C-terminal domain}
transcript_HQ_CT_transcript100181/f2p0/1613	{XP_001752628.1; predicted protein [Physcomitrella patens]}	{sp|Q8BYI6|PCAT2_MOUSE; Lysophosphatidylcholine acyltransferase 2 OS=Mus musculus GN=Lpcat2 PE=1 SV=1}	{ppp:PHYPADRAFT_201778; K13510 LPCAT1_2 lysophosphatidylcholine acyltransferase / lyso-PAF acetyltransferase [EC:2.3.1.23 2.3.1.67] 2.3.1.23,2.3.1.67 ko00564; Metabolism; Lipid metabolism; Glycerophospholipid metabolism | ko00565; Metabolism; Lipid metabolism; Ether lipid metabolism}	{7291068_2; KOG4666 Predicted phosphate acyltransferase, contains PlsC domain I Lipid transport and metabolism ;}	{GO:0005509; calcium ion binding; molecular_function GO:0016746; transferase activity, transferring acyl groups; molecular_function GO:0008152; NA GO:0005515; protein binding; molecular_function}	{NA}	{PF00036:EF hand PF01553:Acyltransferase PF13499:EF-hand domain pair PF13202:EF hand PF12763:Cytoskeletal-regulatory complex EF hand PF13833:EF-hand domain pair PF13405:EF-hand domain}
transcript_HQ_CT_transcript100182/f3p0/1601	{BAJ88651.1; predicted protein [Hordeum vulgare subsp. vulgare]}	{NA}	{obr:102703101; - - - - -}	{NA}	{GO:0004683; calmodulin-dependent protein kinase activity; molecular_function GO:0000398; nuclear mRNA splicing, via spliceosome; biological_process GO:0006355; regulation of transcription, DNA-dependent; biological_process GO:0005681; spliceosomal complex; cellular_component GO:0005515; protein binding; molecular_function GO:0005516; calmodulin binding; molecular_function GO:0006468; protein pho…	{NA}	{PF02151:UvrB/uvrC motif PF01402:Ribbon-helix-helix protein, copG family PF08332:Calcium/calmodulin dependent protein kinase II association domain PF04889:Cwf15/Cwc15 cell cycle control protein}
transcript_HQ_CT_transcript100183/f2p0/1599	{GAQ85495.1; hypothetical protein KFL_002380080 [Klebsormidium flaccidum]}	{NA}	{cvr:CHLNCDRAFT_50458; - - - - -}	{NA}	{NA}	{NA}	{NA}
transcript_HQ_CT_transcript100194/f2p0/1582	{XP_002536736.1; PREDICTED: tellurium resistance protein TerZ [Ricinus communis]}	{sp|Q52353|TERZ_SERMA; Tellurium resistance protein TerZ OS=Serratia marcescens GN=terZ PE=3 SV=1}	{rcu:8259600; - - - - -}	{NA}	{GO:0006950; response to stress; biological_process}	{NA}	{PF02342:TerD domain}
transcript_HQ_CT_transcript1002/f2p0/6514	{XP_001417362.1; predicted protein [Ostreococcus lucimarinus CCE9901]}	{NA}	{olu:OSTLU_31401; - - - - -}	{NA}	{GO:0005509; calcium ion binding; molecular_function}	{NA}	{PF13405:EF-hand domain PF13833:EF-hand domain pair}
transcript_HQ_CT_transcript10020/f2p0/4461	{NA}	{NA}	{NA}	{NA}	{NA}	{NA}	{NA}
transcript_HQ_CT_transcript100203/f2p0/1599	{XP_016541788.1; PREDICTED: serine/threonine-protein kinase pakA-like isoform X2 [Capsicum annuum]}	{sp|Q02779|M3K10_HUMAN; Mitogen-activated protein kinase kinase kinase 10 OS=Homo sapiens GN=MAP3K10 PE=1 SV=3}	{var:108345630; - - - - -}	{At1g04700_2; KOG0192 Tyrosine kinase specific for activated (GTP-bound) p21cdc42Hs T Signal transduction mechanisms ;}	{GO:0006468; protein phosphorylation; biological_process GO:0005524; ATP binding; molecular_function GO:0004672; protein kinase activity; molecular_function}	{NA}	{PF07714:Protein tyrosine kinase PF00069:Protein kinase domain}
transcript_HQ_CT_transcript100206/f2p0/1596	{EEF27337.1; conserved hypothetical protein [Ricinus communis]}	{NA}	{NA}	{NA}	{GO:0006555; methionine metabolic process; biological_process GO:0004489; methylenetetrahydrofolate reductase (NADPH) activity; molecular_function GO:0005509; calcium ion binding; molecular_function GO:0055114; oxidation-reduction process; biological_process}	{NA}	{PF00036:EF hand PF13405:EF-hand domain PF13202:EF hand PF13833:EF-hand domain pair PF02219:Methylenetetrahydrofolate reductase PF13499:EF-hand domain pair}
transcript_HQ_CT_transcript100207/f2p0/1594	{XP_011024862.1; PREDICTED: acyl-CoA-binding domain-containing protein 1-like isoform X1 [Populus euphratica]}	{sp|Q7T0Q1|MTPN_XENLA; Myotrophin OS=Xenopus laevis GN=mtpn PE=3 SV=1}	{bna:106403860; - - - - -}	{At4g27780; KOG0817 Acyl-CoA-binding protein I Lipid transport and metabolism ;}	{GO:0005515; protein binding; molecular_function}	{NA}	{PF00023:Ankyrin repeat PF13606:Ankyrin repeat}
transcript_HQ_CT_transcript100213/f2p0/1602	{OAO89099.1; hypothetical protein AXX17_ATUG04490 [Arabidopsis thaliana]}	{sp|Q9LU72|PPA28_ARATH; Probable inactive purple acid phosphatase 28 OS=Arabidopsis thaliana GN=PAP28 PE=2 SV=1}	{csl:COCSUDRAFT_49124; - - - - -}	{At5g57140; KOG1432 Predicted DNA repair exonuclease SIA1 R General function prediction only ;}	{GO:0016787; hydrolase activity; molecular_function}	{NA}	{PF00149:Calcineurin-like phosphoesterase}
transcript_HQ_CT_transcript100217/f2p0/1591	{NA}	{NA}	{NA}	{NA}	{NA}	{NA}	{NA}
transcript_HQ_CT_transcript100218/f2p0/1612	{ACF79288.1; unknown [Zea mays]}	{sp|Q0TUK6|SULF_CLOP1; Arylsulfatase OS=Clostridium perfringens (strain ATCC 13124 / DSM 756 / JCM 1290 / NCIMB 6125 / NCTC 8237 / Type A) GN=CPF_0221 PE=1 SV=1}	{vcn:VOLCADRAFT_120839; - - - - -}	{Hs4557659; KOG3867 Sulfatase R General function prediction only ;}	{GO:0003824; NA GO:0008484; sulfuric ester hydrolase activity; molecular_function GO:0008152; NA}	{NA}	{PF01663:Type I phosphodiesterase / nucleotide pyrophosphatase PF00884:Sulfatase}
transcript_HQ_CT_transcript100223/f2p0/1598	{XP_007515184.1; pre-mRNA-splicing factor cwc2 [Bathycoccus prasinos]}	{sp|Q54PH5|CWC2_DICDI; Pre-mRNA-splicing factor cwc2 OS=Dictyostelium discoideum GN=cwc2 PE=3 SV=1}	{bpg:Bathy01g01870; - - - - -}	{SPAC3A12.11c; KOG0118 FOG: RRM domain R General function prediction only ;}	{GO:0003676; nucleic acid binding; molecular_function}	{NA}	{PF00076:RNA recognition motif. (a.k.a. RRM, RBD, or RNP domain)}
transcript_HQ_CT_transcript100237/f2p0/1594	{XP_016446669.1; PREDICTED: pumilio homolog 1-like isoform X1 [Nicotiana tabacum]}	{sp|Q80U58|PUM2_MOUSE; Pumilio homolog 2 OS=Mus musculus GN=Pum2 PE=1 SV=2}	{nta:107771741; - - - - -}	{Hs13491168; KOG1488 Translational repressor Pumilio/PUF3 and related RNA-binding proteins (Puf superfamily) J Translation, ribosomal structure and biogenesis ;}	{GO:0001104; RNA polymerase II transcription cofactor activity; molecular_function GO:0016592; mediator complex; cellular_component GO:0003723; RNA binding; molecular_function GO:0006357; regulation of transcription from RNA polymerase II promoter; biological_process}	{NA}	{PF00806:Pumilio-family RNA binding repeat PF11593:Mediator complex subunit 3 fungal}
transcript_HQ_CT_transcript100246/f2p0/1588	{XP_003074642.1; bifunctional dihydrofolate reductase-thymidylate synthase 2 / DHFR-TS (ISS) [Ostreococcus tauri]}	{sp|O81395|DRTS_MAIZE; Bifunctional dihydrofolate reductase-thymidylate synthase OS=Zea mays GN=DRTS PE=2 SV=1}	{olu:OSTLU_49676; K13998 DHFR-TS dihydrofolate reductase / thymidylate synthase [EC:1.5.1.3 2.1.1.45] 1.5.1.3,2.1.1.45 ko00240; Metabolism; Nucleotide metabolism; Pyrimidine metabolism | ko00790; Metabolism; Metabolism of cofactors and vitamins; Folate biosynthesis | ko00670; Metabolism; Metabolism of cofactors and vitamins; One carbon pool by folate}	{At4g34570_2; KOG0673 Thymidylate synthase F Nucleotide transport and metabolism ;}	{GO:0055114; oxidation-reduction process; biological_process GO:0004146; dihydrofolate reductase activity; molecular_function GO:0006545; glycine biosynthetic process; biological_process GO:0009165; nucleotide biosynthetic process; biological_process}	{NA}	{PF00186:Dihydrofolate reductase}
transcript_HQ_CT_transcript100247/f2p0/1605	{KXZ44174.1; hypothetical protein GPECTOR_71g535 [Gonium pectorale]}	{sp|Q9XGZ9|P2C72_ARATH; Probable protein phosphatase 2C 72 OS=Arabidopsis thaliana GN=At5g26010 PE=2 SV=2}	{vcn:VOLCADRAFT_121427; - - - - -}	{At5g26010; KOG0698 Serine/threonine protein phosphatase T Signal transduction mechanisms ;}	{GO:0003824; NA}	{NA}	{PF07228:Stage II sporulation protein E (SpoIIE) PF00481:Protein phosphatase 2C}
transcript_HQ_CT_transcript100257/f2p0/1630	{NA}	{NA}	{NA}	{NA}	{GO:0004672; protein kinase activity; molecular_function GO:0006468; protein phosphorylation; biological_process GO:0005524; ATP binding; molecular_function}	{NA}	{PF00069:Protein kinase domain}
transcript_HQ_CT_transcript10026/f3p0/4358	{NA}	{NA}	{NA}	{NA}	{GO:0045454; cell redox homeostasis; biological_process GO:0015035; protein disulfide oxidoreductase activity; molecular_function GO:0009055; NA}	{NA}	{PF00462:Glutaredoxin}
transcript_HQ_CT_transcript100265/f3p0/1595	{NA}	{sp|P28289|TMOD1_HUMAN; Tropomodulin-1 OS=Homo sapiens GN=TMOD1 PE=1 SV=1}	{NA}	{Hs4507553; KOG3735 Tropomodulin and leiomodulin Z Cytoskeleton ;}	{GO:0005515; protein binding; molecular_function}	{NA}	{PF13516:Leucine Rich repeat}
transcript_HQ_CT_transcript10027/f3p0/4354	{XP_017406528.1; PREDICTED: uncharacterized protein LOC108319788 [Vigna angularis]}	{sp|Q8BV79|TRNK1_MOUSE; TPR and ankyrin repeat-containing protein 1 OS=Mus musculus GN=Trank1 PE=2 SV=3}	{var:108319788; K10706 SETX, ALS4 senataxin 3.6.4.- -}	{NA}	{GO:0003677; DNA binding; molecular_function GO:0005524; ATP binding; molecular_function GO:0016787; hydrolase activity; molecular_function}	{NA}	{PF04851:Type III restriction enzyme, res subunit PF13361:UvrD-like helicase C-terminal domain PF02562:PhoH-like protein PF01443:Viral (Superfamily 1) RNA helicase}
transcript_HQ_CT_transcript100271/f2p0/1592	{CEF97267.1; RmlC-like jelly roll fold [Ostreococcus tauri]}	{NA}	{ota:Ot03g04400; - - - - -}	{NA}	{NA}	{NA}	{NA}
transcript_HQ_CT_transcript100274/f4p0/1579	{XP_002501141.1; predicted protein [Micromonas commoda]}	{NA}	{mis:MICPUN_99729; - - - - -}	{NA}	{GO:0055114; oxidation-reduction process; biological_process GO:0016491; oxidoreductase activity; molecular_function}	{NA}	{PF02668:Taurine catabolism dioxygenase TauD, TfdA family}
transcript_HQ_CT_transcript100275/f2p0/1596	{XP_003055237.1; predicted protein [Micromonas pusilla CCMP1545]}	{sp|Q9LEN0|ACET6_CERPU; Bifunctional delta 6-fatty acyl acetylenase/desaturase OS=Ceratodon purpureus PE=1 SV=1}	{mpp:MICPUCDRAFT_46412; - - - - -}	{NA}	{GO:0006629; lipid metabolic process; biological_process}	{NA}	{PF00487:Fatty acid desaturase}
transcript_HQ_CT_transcript100277/f2p0/1597	{NA}	{NA}	{NA}	{NA}	{GO:0009378; four-way junction helicase activity; molecular_function GO:0005524; ATP binding; molecular_function GO:0052861; NA GO:0005509; calcium ion binding; molecular_function GO:0009379; Holliday junction helicase complex; cellular_component GO:0006310; DNA recombination; biological_process GO:0007165; signal transduction; biological_process GO:0006281; DNA repair; biological_process GO:0005…	{NA}	{PF03639:Glycosyl hydrolase family 81 PF13499:EF-hand domain pair PF00036:EF hand PF07499:RuvA, C-terminal domain PF10591:Secreted protein acidic and rich in cysteine Ca binding region PF13405:EF-hand domain PF13833:EF-hand domain pair PF13202:EF hand}
transcript_HQ_CT_transcript100278/f2p0/1596	{NA}	{NA}	{NA}	{NA}	{GO:0051258; protein polymerization; biological_process GO:0030674; protein binding, bridging; molecular_function GO:0005509; calcium ion binding; molecular_function GO:0005102; receptor binding; molecular_function GO:0030168; platelet activation; biological_process GO:0007165; signal transduction; biological_process GO:0005577; fibrinogen complex; cellular_component GO:0046872; metal ion binding…	{NA}	{PF00036:EF hand PF01924:Hydrogenase formation hypA family PF08702:Fibrinogen alpha/beta chain family PF13499:EF-hand domain pair PF13202:EF hand PF13405:EF-hand domain}
transcript_HQ_CT_transcript100281/f5p0/1583	{NA}	{NA}	{NA}	{NA}	{NA}	{NA}	{NA}
transcript_HQ_CT_transcript100286/f2p0/1603	{XP_013464624.1; 2-isopropylmalate synthase [Medicago truncatula]}	{sp|Q8L796|PI5K2_ARATH; Phosphatidylinositol 4-phosphate 5-kinase 2 OS=Arabidopsis thaliana GN=PIP5K2 PE=1 SV=2}	{brp:103848932; K00889 PIP5K 1-phosphatidylinositol-4-phosphate 5-kinase 2.7.1.68 ko00562; Metabolism; Carbohydrate metabolism; Inositol phosphate metabolism | ko04011; Environmental Information Processing; Signal transduction; MAPK signaling pathway - yeast | ko04070; Environmental Information Processing; Signal transduction; Phosphatidylinositol signaling system | ko04072; Environmental Informa…	{At1g77740; KOG0229 Phosphatidylinositol-4-phosphate 5-kinase T Signal transduction mechanisms ;}	{NA}	{NA}	{NA}
transcript_HQ_CT_transcript100289/f2p0/1593	{NA}	{NA}	{NA}	{NA}	{GO:0046873; metal ion transmembrane transporter activity; molecular_function GO:0030001; metal ion transport; biological_process GO:0019028; viral capsid; cellular_component GO:0016020; membrane; cellular_component GO:0055085; transmembrane transport; biological_process}	{NA}	{PF01544:CorA-like Mg2+ transporter protein PF05531:Nucleopolyhedrovirus P10 protein}
transcript_HQ_CT_transcript10029/f3p0/4359	{XP_003082373.1; 5'-3' exonuclease (ISS), partial [Ostreococcus tauri]}	{sp|Q9ATY5|UVH3_ARATH; DNA repair protein UVH3 OS=Arabidopsis thaliana GN=UVH3 PE=2 SV=1}	{ota:Ot12g02270; K10846 ERCC5, XPG, RAD2 DNA excision repair protein ERCC-5 - ko03420; Genetic Information Processing; Replication and repair; Nucleotide excision repair}	{At3g28030; KOG2520 5'-3' exonuclease L Replication, recombination and repair ;}	{GO:0046872; metal ion binding; molecular_function GO:0031514; motile cilium; cellular_component GO:0004518; nuclease activity; molecular_function GO:0005516; calmodulin binding; molecular_function GO:0008270; zinc ion binding; molecular_function}	{NA}	{PF06467:MYM-type Zinc finger with FCS sequence motif PF05149:Paraflagellar rod protein PF02069:Prokaryotic metallothionein PF00867:XPG I-region}
transcript_HQ_CT_transcript100293/f3p0/1592	{XP_005651023.1; hypothetical protein COCSUDRAFT_64509 [Coccomyxa subellipsoidea C-169]}	{sp|P08965|MEI2_SCHPO; Meiosis protein mei2 OS=Schizosaccharomyces pombe (strain 972 / ATCC 24843) GN=mei2 PE=1 SV=1}	{csl:COCSUDRAFT_64509; - - - - -}	{SPAC27D7.03c; KOG4660 Protein Mei2, essential for commitment to meiosis, and related proteins D Cell cycle control, cell division, chromosome partitioning ;}	{NA}	{NA}	{NA}
transcript_HQ_CT_transcript100295/f2p0/1608	{XP_002949519.1; heat shock protein Hsp70E [Volvox carteri f. nagariensis]}	{sp|F4HQD4|HSP7P_ARATH; Heat shock 70 kDa protein 15 OS=Arabidopsis thaliana GN=HSP70-15 PE=1 SV=1}	{vcn:VOLCADRAFT_89839; K09489 HSPA4 heat shock 70kDa protein 4 - ko04530; Cellular Processes; Cellular community - eukaryotes; Tight junction | ko04612; Organismal Systems; Immune system; Antigen processing and presentation}	{At1g79930; KOG0103 Molecular chaperones HSP105/HSP110/SSE1, HSP70 superfamily O Posttranslational modification, protein turnover, chaperones ;}	{NA}	{NA}	{NA}
transcript_HQ_CT_transcript100302/f2p0/1597	{GAQ85739.1; Biopterin transport-related protein [Klebsormidium flaccidum]}	{sp|Q5FV41|FBT2_ARATH; Probable folate-biopterin transporter 2 OS=Arabidopsis thaliana GN=At5g25050 PE=2 SV=1}	{smo:SELMODRAFT_43338; - - - - -}	{NA}	{GO:0055085; transmembrane transport; biological_process GO:0016021; integral to membrane; cellular_component GO:0006810; transport; biological_process}	{NA}	{PF07690:Major Facilitator Superfamily PF03092:BT1 family}
transcript_HQ_CT_transcript100303/f2p0/1600	{NA}	{NA}	{NA}	{NA}	{NA}	{NA}	{NA}
transcript_HQ_CT_transcript100305/f2p0/1593	{AML77086.1; putative LOV domain-containing protein [Interfilum paradoxum]}	{NA}	{NA}	{NA}	{GO:0005515; protein binding; molecular_function}	{NA}	{PF08447:PAS fold}
transcript_HQ_CT_transcript100306/f3p0/1621	{NA}	{NA}	{NA}	{NA}	{GO:0005198; NA GO:0090529; NA GO:0009055; NA GO:0005737; cytoplasm; cellular_component GO:0020037; heme binding; molecular_function GO:0043093; cytokinesis by binary fission; biological_process GO:0008134; transcription factor binding; molecular_function GO:0042803; protein homodimerization activity; molecular_function GO:0005506; iron ion binding; molecular_function GO:0042597; periplasmic spac…	{NA}	{PF06005:Protein of unknown function (DUF904) PF00038:Intermediate filament protein PF07361:Cytochrome b562 PF10473:Leucine-rich repeats of kinetochore protein Cenp-F/LEK1}
transcript_HQ_CT_transcript100308/f2p0/1600	{XP_010530934.1; PREDICTED: DDB1- and CUL4-associated factor 8 isoform X2 [Tarenaya hassleriana]}	{sp|Q58WW2|DCAF6_HUMAN; DDB1- and CUL4-associated factor 6 OS=Homo sapiens GN=DCAF6 PE=1 SV=1}	{thj:104807382; K11804 WDR42A WD repeat-containing protein 42A - -}	{At4g35140; KOG1334 WD40 repeat protein R General function prediction only ;}	{GO:0005515; protein binding; molecular_function}	{NA}	{PF00400:WD domain, G-beta repeat}
transcript_HQ_CT_transcript100313/f3p0/1593	{NA}	{NA}	{NA}	{NA}	{GO:0016301; kinase activity; molecular_function}	{NA}	{PF00781:Diacylglycerol kinase catalytic domain}
transcript_HQ_CT_transcript100316/f2p0/1601	{NA}	{NA}	{NA}	{NA}	{GO:0003723; RNA binding; molecular_function GO:0019867; outer membrane; cellular_component GO:0005634; nucleus; cellular_component GO:0009297; pilus assembly; biological_process}	{NA}	{PF12235:Fragile X-related 1 protein core C terminal PF05053:Menin PF07655:Secretin N-terminal domain}
transcript_HQ_CT_transcript100318/f3p0/1591	{KQL06595.1; hypothetical protein SETIT_000953mg [Setaria italica]}	{sp|Q8GYX8|DNJ10_ARATH; Chaperone protein dnaJ 10 OS=Arabidopsis thaliana GN=ATJ10 PE=2 SV=2}	{sbi:SORBI_03g032250; - - - - -}	{At2g21510; KOG0691 Molecular chaperone (DnaJ superfamily) O Posttranslational modification, protein turnover, chaperones ;}	{NA}	{NA}	{NA}
transcript_HQ_CT_transcript100327/f3p0/1601	{KXZ54281.1; hypothetical protein GPECTOR_5g369 [Gonium pectorale]}	{sp|O70511|ANK3_RAT; Ankyrin-3 OS=Rattus norvegicus GN=Ank3 PE=1 SV=3}	{cre:CHLREDRAFT_113356; - - - - -}	{Hs10947056; KOG4177 Ankyrin M Cell wall/membrane/envelope biogenesis ;}	{GO:0005515; protein binding; molecular_function}	{NA}	{PF13606:Ankyrin repeat PF00023:Ankyrin repeat}
transcript_HQ_CT_transcript100328/f2p0/1598	{NA}	{NA}	{NA}	{NA}	{GO:0005524; ATP binding; molecular_function}	{NA}	{PF03668:P-loop ATPase protein family}
transcript_HQ_CT_transcript100330/f2p0/1595	{ONK64405.1; uncharacterized protein A4U43_C07F25510 [Asparagus officinalis]}	{NA}	{NA}	{NA}	{GO:0016491; oxidoreductase activity; molecular_function GO:0055114; oxidation-reduction process; biological_process}	{NA}	{PF02668:Taurine catabolism dioxygenase TauD, TfdA family}
transcript_HQ_CT_transcript100335/f5p0/1589	{NA}	{NA}	{NA}	{NA}	{NA}	{NA}	{NA}
transcript_HQ_CT_transcript100337/f4p0/1555	{XP_003059095.1; predicted protein [Micromonas pusilla CCMP1545]}	{NA}	{mpp:MICPUCDRAFT_58587; - - - - -}	{NA}	{GO:0006355; regulation of transcription, DNA-dependent; biological_process GO:0019953; sexual reproduction; biological_process}	{NA}	{PF04611:Mating type protein A alpha Y mating type dependent binding region }
transcript_HQ_CT_transcript100339/f2p0/1594	{NA}	{NA}	{NA}	{NA}	{NA}	{NA}	{NA}
transcript_HQ_CT_transcript100341/f2p0/1593	{KXZ53368.1; hypothetical protein GPECTOR_7g1264 [Gonium pectorale]}	{sp|Q944I4|GLYK_ARATH; D-glycerate 3-kinase, chloroplastic OS=Arabidopsis thaliana GN=GLYK PE=1 SV=2}	{vcn:VOLCADRAFT_94435; K15918 GLYK D-glycerate 3-kinase 2.7.1.31 ko01200; Metabolism; Global and overview maps; Carbon metabolism | ko00630; Metabolism; Carbohydrate metabolism; Glyoxylate and dicarboxylate metabolism | ko00561; Metabolism; Lipid metabolism; Glycerolipid metabolism | ko00260; Metabolism; Amino acid metabolism; Glycine, serine and threonine metabolism}	{At1g80380; KOG2878 Predicted kinase R General function prediction only ;}	{GO:0008152; NA GO:0003724; RNA helicase activity; molecular_function GO:0005524; ATP binding; molecular_function GO:0006614; SRP-dependent cotranslational protein targeting to membrane; biological_process GO:0006777; Mo-molybdopterin cofactor biosynthetic process; biological_process GO:0005525; GTP binding; molecular_function GO:0003723; RNA binding; molecular_function GO:0016301; kinase activit…	{NA}	{PF06414:Zeta toxin PF03205:Molybdopterin guanine dinucleotide synthesis protein B PF00910:RNA helicase PF00448:SRP54-type protein, GTPase domain PF00485:Phosphoribulokinase / Uridine kinase family}
transcript_HQ_CT_transcript100346/f3p0/1594	{XP_015625363.1; PREDICTED: 50S ribosomal protein L3, chloroplastic [Oryza sativa Japonica Group]}	{sp|O80360|RK3_TOBAC; 50S ribosomal protein L3, chloroplastic (Fragment) OS=Nicotiana tabacum GN=RPL3 PE=2 SV=1}	{dosa:Os02t0137200-01; K02906 RP-L3, MRPL3, rplC large subunit ribosomal protein L3 - ko03010; Genetic Information Processing; Translation; Ribosome}	{At2g43030; KOG3141 Mitochondrial/chloroplast ribosomal protein L3 J Translation, ribosomal structure and biogenesis ;}	{GO:0003735; structural constituent of ribosome; molecular_function GO:0005840; ribosome; cellular_component GO:0006412; translation; biological_process GO:0005622; intracellular; cellular_component}	{NA}	{PF00297:Ribosomal protein L3}
transcript_HQ_CT_transcript100348/f2p0/1592	{XP_002965817.1; hypothetical protein SELMODRAFT_66708, partial [Selaginella moellendorffii]}	{sp|E2JA28|DDAC_ENTAG; Dapdiamide synthesis protein DdaC OS=Enterobacter agglomerans GN=ddaC PE=4 SV=1}	{smo:SELMODRAFT_66708; - - - - -}	{NA}	{GO:0016491; oxidoreductase activity; molecular_function GO:0005506; iron ion binding; molecular_function GO:0055114; oxidation-reduction process; biological_process}	{NA}	{PF08943:CsiD PF02668:Taurine catabolism dioxygenase TauD, TfdA family}
transcript_HQ_CT_transcript100349/f2p0/1528	{NA}	{NA}	{NA}	{NA}	{NA}	{NA}	{NA}
transcript_HQ_CT_transcript100350/f2p0/1597	{NA}	{NA}	{NA}	{NA}	{GO:0009102; biotin biosynthetic process; biological_process GO:0042410; 6-carboxyhexanoate-CoA ligase activity; molecular_function GO:0005515; protein binding; molecular_function GO:0005524; ATP binding; molecular_function}	{NA}	{PF00240:Ubiquitin family PF03744:6-carboxyhexanoate--CoA ligase}
transcript_HQ_CT_transcript100353/f2p0/1589	{XP_011400502.1; Protein MEI2-like 1 [Auxenochlorella protothecoides]}	{sp|Q6EQX3|OML5_ORYSJ; Protein MEI2-like 5 OS=Oryza sativa subsp. japonica GN=ML5 PE=2 SV=1}	{apro:F751_5381; - - - - -; apro:F751_5381; - - - - -}	{At1g67770; KOG4660 Protein Mei2, essential for commitment to meiosis, and related proteins D Cell cycle control, cell division, chromosome partitioning ;}	{GO:0003676; nucleic acid binding; molecular_function GO:0046872; metal ion binding; molecular_function GO:0016787; hydrolase activity; molecular_function}	{NA}	{PF09297:NADH pyrophosphatase zinc ribbon domain PF00076:RNA recognition motif. (a.k.a. RRM, RBD, or RNP domain)}
transcript_HQ_CT_transcript100354/f2p0/1604	{NA}	{NA}	{NA}	{NA}	{GO:0007030; Golgi organization; biological_process GO:0005815; microtubule organizing center; cellular_component}	{NA}	{PF07989:Centrosomin N-terminal motif 1 PF09787:Golgin subfamily A member 5}
transcript_HQ_CT_transcript100356/f3p0/1608	{NA}	{NA}	{NA}	{NA}	{NA}	{NA}	{NA}
transcript_HQ_CT_transcript100364/f2p0/1606	{XP_010687120.1; PREDICTED: ornithine aminotransferase, mitochondrial [Beta vulgaris subsp. vulgaris]}	{sp|Q87DM8|ARGD_XYLFT; Acetylornithine aminotransferase OS=Xylella fastidiosa (strain Temecula1 / ATCC 700964) GN=argD PE=3 SV=1}	{NA}	{NA}	{GO:0009058; biosynthetic process; biological_process GO:0008483; transaminase activity; molecular_function GO:0030170; pyridoxal phosphate binding; molecular_function}	{NA}	{PF00155:Aminotransferase class I and II PF00202:Aminotransferase class-III}
transcript_HQ_CT_transcript100365/f3p0/1601	{NA}	{NA}	{NA}	{NA}	{GO:0016757; transferase activity, transferring glycosyl groups; molecular_function GO:0006486; protein glycosylation; biological_process}	{NA}	{PF11051:Mannosyltransferase putative}
transcript_HQ_CT_transcript100371/f2p0/1603	{XP_002508689.1; predicted protein [Micromonas commoda]}	{sp|Q8IVS2|FABD_HUMAN; Malonyl-CoA-acyl carrier protein transacylase, mitochondrial OS=Homo sapiens GN=MCAT PE=1 SV=2}	{mis:MICPUN_86044; K00645 fabD [acyl-carrier-protein] S-malonyltransferase 2.3.1.39 ko01212; Metabolism; Global and overview maps; Fatty acid metabolism | ko00061; Metabolism; Lipid metabolism; Fatty acid biosynthesis}	{At2g30200; KOG2926 Malonyl-CoA:ACP transacylase I Lipid transport and metabolism ;}	{NA}	{NA}	{NA}
transcript_HQ_CT_transcript100373/f2p0/1593	{ABR16368.1; unknown [Picea sitchensis]}	{sp|Q9SAF1|ARP3_ARATH; Actin-related protein 3 OS=Arabidopsis thaliana GN=ARP3 PE=1 SV=1}	{ath:AT1G13180; K18584 ACTR3, ARP3 actin-related protein 3 - ko04138; Cellular Processes; Transport and catabolism; Autophagy - yeast | ko04530; Cellular Processes; Cellular community - eukaryotes; Tight junction}	{At1g13180; KOG0678 Actin-related protein Arp2/3 complex, subunit Arp3 Z Cytoskeleton ;}	{NA}	{NA}	{NA}
transcript_HQ_CT_transcript100374/f2p0/1616	{XP_005847975.1; hypothetical protein CHLNCDRAFT_145469 [Chlorella variabilis]}	{sp|Q96SE0|ABHD1_HUMAN; Protein ABHD1 OS=Homo sapiens GN=ABHD1 PE=1 SV=2}	{cvr:CHLNCDRAFT_145469; - - - - -}	{At3g50790; KOG1838 Alpha/beta hydrolase R General function prediction only ;}	{GO:0008236; serine-type peptidase activity; molecular_function GO:0006508; proteolysis; biological_process GO:0008152; NA GO:0016787; hydrolase activity; molecular_function}	{NA}	{PF01083:Cutinase PF00326:Prolyl oligopeptidase family PF07859:alpha/beta hydrolase fold}
transcript_HQ_CT_transcript100380/f5p0/1589	{ABR16326.1; unknown [Picea sitchensis]}	{sp|Q90YL4|S61A2_DANRE; Protein transport protein Sec61 subunit alpha-like 2 OS=Danio rerio GN=sec61al2 PE=2 SV=3}	{smo:SELMODRAFT_271933; K10956 SEC61A protein transport protein SEC61 subunit alpha - ko03060; Genetic Information Processing; Folding, sorting and degradation; Protein export | ko04141; Genetic Information Processing; Folding, sorting and degradation; Protein processing in endoplasmic reticulum | ko04145; Cellular Processes; Transport and catabolism; Phagosome | ko05110; Human Diseases; Infectio…	{At2g34250; KOG1373 Transport protein Sec61, alpha subunit UO Intracellular trafficking, secretion, and vesicular transport ; Posttranslational modification, protein turnover, chaperones ;}	{GO:0016021; integral to membrane; cellular_component GO:0015031; protein transport; biological_process GO:0016627; oxidoreductase activity, acting on the CH-CH group of donors; molecular_function GO:0006629; lipid metabolic process; biological_process GO:0016020; membrane; cellular_component GO:0005737; cytoplasm; cellular_component}	{NA}	{PF02544:3-oxo-5-alpha-steroid 4-dehydrogenase PF00344:SecY translocase}
transcript_HQ_CT_transcript100386/f2p0/1592	{GAQ85335.1; Acyl-CoA dehydrogenase [Klebsormidium flaccidum]}	{sp|Q6JQN1|ACD10_HUMAN; Acyl-CoA dehydrogenase family member 10 OS=Homo sapiens GN=ACAD10 PE=1 SV=1}	{gsl:Gasu_06720; K11729 ACAD10 acyl-CoA dehydrogenase family member 10 - -}	{NA}	{GO:0055114; oxidation-reduction process; biological_process GO:0051287; NAD binding; molecular_function}	{NA}	{PF02826:D-isomer specific 2-hydroxyacid dehydrogenase, NAD binding domain}
transcript_HQ_CT_transcript100388/f6p0/1568	{CEF97744.1; Nucleotide-binding, alpha-beta plait [Ostreococcus tauri]}	{sp|Q6Z1C0|NUCL1_ORYSJ; Nucleolin 1 OS=Oryza sativa subsp. japonica GN=Os08g0192900 PE=2 SV=1}	{cam:101493741; K11294 NCL, NSR1 nucleolin - ko05130; Human Diseases; Infectious diseases: Bacterial; Pathogenic Escherichia coli infection}	{SPAC140.02; KOG4210 Nuclear localization sequence binding protein K Transcription ;}	{GO:0003676; nucleic acid binding; molecular_function GO:0005198; NA}	{NA}	{PF16367:RNA recognition motif PF00076:RNA recognition motif. (a.k.a. RRM, RBD, or RNP domain) PF01700:Orbivirus VP3 (T2) protein}
transcript_HQ_CT_transcript10039/f2p0/4358	{KXZ44695.1; hypothetical protein GPECTOR_63g23 [Gonium pectorale]}	{sp|Q5BK60|KLH38_RAT; Kelch-like protein 38 OS=Rattus norvegicus GN=Klhl38 PE=2 SV=1}	{gsl:Gasu_06890; - - - - -}	{Hs22049708; KOG4441 Proteins containing BTB/POZ and Kelch domains, involved in regulatory/signal transduction processes TR Signal transduction mechanisms ; General function prediction only ;}	{GO:0005515; protein binding; molecular_function}	{NA}	{PF00651:BTB/POZ domain}
transcript_HQ_CT_transcript100396/f2p0/1610	{NA}	{NA}	{NA}	{NA}	{NA}	{NA}	{NA}
transcript_HQ_CT_transcript10040/f2p0/4377	{XP_002504870.1; predicted protein [Micromonas commoda]}	{sp|P93757|GMK1_ARATH; Guanylate kinase 1 OS=Arabidopsis thaliana GN=GK-1 PE=1 SV=3}	{mis:MICPUN_86605; K00942 E2.7.4.8, gmk guanylate kinase 2.7.4.8 ko00230; Metabolism; Nucleotide metabolism; Purine metabolism}	{At2g41880; KOG0707 Guanylate kinase F Nucleotide transport and metabolism ;}	{GO:0005524; ATP binding; molecular_function GO:0003724; RNA helicase activity; molecular_function GO:0007264; small GTPase mediated signal transduction; biological_process GO:0016887; ATPase activity; molecular_function GO:0098519; NA GO:0005525; GTP binding; molecular_function GO:0003924; GTPase activity; molecular_function GO:0003723; RNA binding; molecular_function}	{NA}	{PF03193:Protein of unknown function, DUF258 PF00910:RNA helicase PF00005:ABC transporter PF03266:NTPase PF08477:Ras of Complex, Roc, domain of DAPkinase PF01637:ATPase domain predominantly from Archaea PF00004:ATPase family associated with various cellular activities (AAA) PF01926:50S ribosome-binding GTPase PF07728:AAA domain (dynein-related subfamily)}
transcript_HQ_CT_transcript100400/f2p0/1604	{KXZ44174.1; hypothetical protein GPECTOR_71g535 [Gonium pectorale]}	{sp|Q8H4S6|P2C64_ORYSJ; Probable protein phosphatase 2C 64 OS=Oryza sativa subsp. japonica GN=Os07g0566200 PE=2 SV=2}	{vcn:VOLCADRAFT_121427; - - - - -}	{At3g05640; KOG0698 Serine/threonine protein phosphatase T Signal transduction mechanisms ;}	{GO:0003824; NA}	{NA}	{PF00481:Protein phosphatase 2C PF07228:Stage II sporulation protein E (SpoIIE)}
transcript_HQ_CT_transcript100404/f4p0/1588	{XP_007512034.1; hypothetical protein AURANDRAFT_64988 [Bathycoccus prasinos]}	{NA}	{bpg:Bathy07g02640; - - - - -}	{NA}	{NA}	{NA}	{NA}
transcript_HQ_CT_transcript100405/f2p0/1624	{NA}	{NA}	{NA}	{NA}	{NA}	{NA}	{NA}
transcript_HQ_CT_transcript100414/f2p0/1611	{NA}	{NA}	{NA}	{NA}	{GO:0006950; response to stress; biological_process}	{NA}	{PF08327:Activator of Hsp90 ATPase homolog 1-like protein}
transcript_HQ_CT_transcript100416/f3p0/1583	{NA}	{NA}	{NA}	{NA}	{NA}	{NA}	{NA}
transcript_HQ_CT_transcript100417/f2p0/1589	{JAT68142.1; hypothetical protein g.15346 [Auxenochlorella protothecoides]}	{sp|Q18212|DX39B_CAEEL; Spliceosome RNA helicase DDX39B homolog OS=Caenorhabditis elegans GN=hel-1 PE=2 SV=1}	{obr:102708189; K12812 UAP56, BAT1, SUB2 ATP-dependent RNA helicase UAP56/SUB2 3.6.4.13 ko03040; Genetic Information Processing; Transcription; Spliceosome | ko03013; Genetic Information Processing; Translation; RNA transport | ko03015; Genetic Information Processing; Translation; mRNA surveillance pathway | ko05164; Human Diseases; Infectious diseases: Viral; Influenza A}	{CE03025; KOG0329 ATP-dependent RNA helicase A RNA processing and modification ;}	{GO:0005524; ATP binding; molecular_function GO:0004852; uroporphyrinogen-III synthase activity; molecular_function GO:0003676; nucleic acid binding; molecular_function GO:0033014; tetrapyrrole biosynthetic process; biological_process}	{NA}	{PF02602:Uroporphyrinogen-III synthase HemD PF00270:DEAD/DEAH box helicase}
transcript_HQ_CT_transcript100418/f5p0/1567	{XP_016733355.1; PREDICTED: lipopolysaccharide biosynthesis protein RfbH-like [Gossypium hirsutum]}	{sp|G4WJD4|COLD_YERPU; GDP-4-keto-6-deoxy-D-mannose-3-dehydratase / pyridoxamine-phosphate transaminase OS=Yersinia pseudotuberculosis GN=colD PE=1 SV=1}	{ota:Ot19g00080; - - - - -}	{NA}	{GO:0030170; pyridoxal phosphate binding; molecular_function GO:0006520; cellular amino acid metabolic process; biological_process GO:0009058; biosynthetic process; biological_process GO:0016829; lyase activity; molecular_function}	{NA}	{PF01212:Beta-eliminating lyase PF00155:Aminotransferase class I and II PF01053:Cys/Met metabolism PLP-dependent enzyme}
transcript_HQ_CT_transcript10042/f3p0/4355	{XP_010669301.1; PREDICTED: myosin-15-like [Beta vulgaris subsp. vulgaris]}	{sp|F4IVR7|MYO10_ARATH; Myosin-10 OS=Arabidopsis thaliana GN=XI-D PE=3 SV=1}	{bvg:104886548; K10357 MYO5 myosin V - -}	{At2g33240; KOG0160 Myosin class V heavy chain Z Cytoskeleton ;}	{GO:0006109; regulation of carbohydrate metabolic process; biological_process GO:0003774; motor activity; molecular_function GO:0005524; ATP binding; molecular_function GO:0016459; myosin complex; cellular_component GO:0004672; protein kinase activity; molecular_function GO:0000160; two-component signal transduction system (phosphorelay); biological_process GO:0000155; two-component sensor activi…	{NA}	{PF00063:Myosin head (motor domain) PF07475:HPr Serine kinase C-terminal domain PF00005:ABC transporter}
transcript_HQ_CT_transcript100427/f2p0/1589	{XP_002951836.1; hypothetical protein VOLCADRAFT_92400 [Volvox carteri f. nagariensis]}	{NA}	{vcn:VOLCADRAFT_92400; - - - - -}	{NA}	{GO:0005515; protein binding; molecular_function}	{NA}	{PF13181:Tetratricopeptide repeat PF00515:Tetratricopeptide repeat}
transcript_HQ_CT_transcript100429/f2p0/1597	{KXZ53964.1; hypothetical protein GPECTOR_6g883 [Gonium pectorale]}	{sp|B2HWW3|SERC_ACIBC; Phosphoserine aminotransferase OS=Acinetobacter baumannii (strain ACICU) GN=serC PE=3 SV=1}	{vcn:VOLCADRAFT_81234; K00831 serC, PSAT1 phosphoserine aminotransferase 2.6.1.52 ko01200; Metabolism; Global and overview maps; Carbon metabolism | ko01230; Metabolism; Global and overview maps; Biosynthesis of amino acids | ko00680; Metabolism; Energy metabolism; Methane metabolism | ko00260; Metabolism; Amino acid metabolism; Glycine, serine and threonine metabolism | ko00750; Metabolism; Meta…	{Hs17402893; KOG2790 Phosphoserine aminotransferase HE Coenzyme transport and metabolism ; Amino acid transport and metabolism ;}	{NA}	{NA}	{NA}
transcript_HQ_CT_transcript100439/f2p0/1592	{NA}	{NA}	{NA}	{NA}	{GO:0051015; actin filament binding; molecular_function GO:0030674; protein binding, bridging; molecular_function}	{NA}	{PF06268:Fascin domain}
transcript_HQ_CT_transcript100441/f5p0/1586	{NA}	{NA}	{NA}	{NA}	{NA}	{NA}	{NA}
transcript_HQ_CT_transcript100444/f2p0/1595	{XP_011398710.1; Vacuolar calcium ion transporter [Auxenochlorella protothecoides]}	{sp|Q99385|VCX1_YEAST; Vacuolar calcium ion transporter OS=Saccharomyces cerevisiae (strain ATCC 204508 / S288c) GN=VCX1 PE=1 SV=1}	{apro:F751_1428; K07300 chaA, CAX Ca2+:H+ antiporter - -; apro:F751_1428; K07300 chaA, CAX Ca2+:H+ antiporter - -}	{YDL128w; KOG1397 Ca2+/H+ antiporter VCX1 and related proteins P Inorganic ion transport and metabolism ;}	{GO:0016021; integral to membrane; cellular_component GO:0055085; transmembrane transport; biological_process}	{NA}	{PF01699:Sodium/calcium exchanger protein}
transcript_HQ_CT_transcript10045/f3p0/4361	{NA}	{NA}	{NA}	{NA}	{GO:0030991; intraflagellar transport particle A; cellular_component}	{NA}	{PF15305:Intraflagellar transport protein 43}
transcript_HQ_CT_transcript100454/f2p0/1589	{NA}	{NA}	{NA}	{NA}	{NA}	{NA}	{NA}
transcript_HQ_CT_transcript100457/f2p0/1591	{XP_002466616.1; hypothetical protein SORBIDRAFT_01g011080 [Sorghum bicolor]}	{sp|A8NDT2|PURA_COPC7; Adenylosuccinate synthetase OS=Coprinopsis cinerea (strain Okayama-7 / 130 / ATCC MYA-4618 / FGSC 9003) GN=CC1G_10072 PE=3 SV=1}	{sbi:SORBI_01g011080; K01939 purA, ADSS adenylosuccinate synthase 6.3.4.4 ko00230; Metabolism; Nucleotide metabolism; Purine metabolism | ko00250; Metabolism; Amino acid metabolism; Alanine, aspartate and glutamate metabolism}	{SPAC144.03; KOG1355 Adenylosuccinate synthase F Nucleotide transport and metabolism ;}	{GO:0006164; purine nucleotide biosynthetic process; biological_process GO:0005525; GTP binding; molecular_function GO:0004019; adenylosuccinate synthase activity; molecular_function}	{NA}	{PF00709:Adenylosuccinate synthetase}
transcript_HQ_CT_transcript100465/f4p0/1576	{XP_005644484.1; hypothetical protein COCSUDRAFT_44340 [Coccomyxa subellipsoidea C-169]}	{sp|O34653|DES_BACSU; Fatty acid desaturase OS=Bacillus subtilis (strain 168) GN=des PE=2 SV=1}	{csl:COCSUDRAFT_44340; - - - - -}	{NA}	{GO:0006629; lipid metabolic process; biological_process}	{NA}	{PF00487:Fatty acid desaturase}
transcript_HQ_CT_transcript100466/f2p0/1615	{XP_008241469.1; PREDICTED: mitogen-activated protein kinase kinase kinase 3 [Prunus mume]}	{sp|O14299|WIS4_SCHPO; MAP kinase kinase kinase wis4 OS=Schizosaccharomyces pombe (strain 972 / ATCC 24843) GN=wis4 PE=3 SV=1}	{mtr:MTR_0189s0010; - - - - -}	{SPAC9G1.02; KOG4645 MAPKKK (MAP kinase kinase kinase) SSK2 and related serine/threonine protein kinases T Signal transduction mechanisms ;}	{GO:0004672; protein kinase activity; molecular_function GO:0005524; ATP binding; molecular_function GO:0006468; protein phosphorylation; biological_process}	{NA}	{PF07714:Protein tyrosine kinase PF00069:Protein kinase domain}
transcript_HQ_CT_transcript100467/f3p0/1602	{NA}	{NA}	{NA}	{NA}	{NA}	{NA}	{NA}
transcript_HQ_CT_transcript100469/f3p0/1618	{NA}	{NA}	{NA}	{NA}	{GO:0042407; cristae formation; biological_process GO:0061617; NA GO:0031514; motile cilium; cellular_component GO:0016020; membrane; cellular_component GO:0006886; intracellular protein transport; biological_process GO:0019031; viral envelope; cellular_component GO:0005737; cytoplasm; cellular_component GO:0048870; cell motility; biological_process GO:0008565; protein transporter activity; molec…	{NA}	{PF13851:Growth-arrest specific micro-tubule binding PF04871:Uso1 / p115 like vesicle tethering protein, C terminal region PF00517:Retroviral envelope protein PF09769:Apolipoprotein O}
transcript_HQ_CT_transcript10047/f2p0/4372	{ABR14113.1; PKD2 [Chlamydomonas reinhardtii]}	{NA}	{cvr:CHLNCDRAFT_50782; - - - - -}	{NA}	{GO:0005216; ion channel activity; molecular_function GO:0016020; membrane; cellular_component GO:0055085; transmembrane transport; biological_process GO:0006811; ion transport; biological_process}	{NA}	{PF00520:Ion transport protein}
transcript_HQ_CT_transcript100478/f2p0/1590	{NA}	{NA}	{NA}	{NA}	{NA}	{NA}	{NA}
transcript_HQ_CT_transcript100480/f2p0/1602	{NA}	{NA}	{NA}	{NA}	{NA}	{NA}	{NA}
transcript_HQ_CT_transcript100489/f2p0/1577	{GAQ78199.1; ATP-dependent RNA helicase [Klebsormidium flaccidum]}	{sp|Q9H0S4|DDX47_HUMAN; Probable ATP-dependent RNA helicase DDX47 OS=Homo sapiens GN=DDX47 PE=1 SV=1}	{cmo:103482938; K14777 DDX47, RRP3 ATP-dependent RNA helicase DDX47/RRP3 3.6.4.13 -}	{7298752; KOG0330 ATP-dependent RNA helicase A RNA processing and modification ;}	{GO:0005524; ATP binding; molecular_function GO:0016787; hydrolase activity; molecular_function GO:0003676; nucleic acid binding; molecular_function GO:0006364; rRNA processing; biological_process GO:0003677; DNA binding; molecular_function}	{NA}	{PF00270:DEAD/DEAH box helicase PF03652:Holliday junction resolvase PF04851:Type III restriction enzyme, res subunit}
transcript_HQ_CT_transcript100490/f4p0/1561	{XP_003063145.1; predicted protein [Micromonas pusilla CCMP1545]}	{sp|Q8R3F5|FABD_MOUSE; Malonyl-CoA-acyl carrier protein transacylase, mitochondrial OS=Mus musculus GN=Mcat PE=1 SV=3}	{mpp:MICPUCDRAFT_52886; K00645 fabD [acyl-carrier-protein] S-malonyltransferase 2.3.1.39 ko01212; Metabolism; Global and overview maps; Fatty acid metabolism | ko00061; Metabolism; Lipid metabolism; Fatty acid biosynthesis}	{At2g30200; KOG2926 Malonyl-CoA:ACP transacylase I Lipid transport and metabolism ;}	{NA}	{NA}	{NA}
transcript_HQ_CT_transcript100494/f4p0/1591	{XP_003063990.1; predicted protein, partial [Micromonas pusilla CCMP1545]}	{sp|Q59516|DHGY_METEA; Glycerate dehydrogenase OS=Methylobacterium extorquens (strain ATCC 14718 / DSM 1338 / JCM 2805 / NCIMB 9133 / AM1) GN=hprA PE=1 SV=3}	{mpp:MICPUCDRAFT_11004; - - - - -}	{Hs4557499; KOG0067 Transcription factor CtBP K Transcription ;}	{GO:0051287; NAD binding; molecular_function GO:0016616; oxidoreductase activity, acting on the CH-OH group of donors, NAD or NADP as acceptor; molecular_function GO:0008152; NA GO:0055114; oxidation-reduction process; biological_process}	{NA}	{PF00389:D-isomer specific 2-hydroxyacid dehydrogenase, catalytic domain PF02826:D-isomer specific 2-hydroxyacid dehydrogenase, NAD binding domain PF00107:Zinc-binding dehydrogenase}
transcript_HQ_CT_transcript100499/f4p0/1612	{JAT69119.1; hypothetical protein g.32290, partial [Auxenochlorella protothecoides]}	{sp|Q05639|EF1A2_HUMAN; Elongation factor 1-alpha 2 OS=Homo sapiens GN=EEF1A2 PE=1 SV=1}	{apro:F751_6279; K03231 EEF1A elongation factor 1-alpha - ko03013; Genetic Information Processing; Translation; RNA transport | ko05134; Human Diseases; Infectious diseases: Bacterial; Legionellosis; apro:F751_6279; K03231 EEF1A elongation factor 1-alpha - ko03013; Genetic Information Processing; Translation; RNA transport | ko05134; Human Diseases; Infectious diseases: Bacterial; Legionellosis}	{Hs4503475; KOG0052 Translation elongation factor EF-1 alpha/Tu J Translation, ribosomal structure and biogenesis ;}	{GO:0005525; GTP binding; molecular_function}	{AK110624.1; Oryza sativa Japonica Group cDNA clone:002-169-A10, full insert sequence}	{PF01926:50S ribosome-binding GTPase PF03144:Elongation factor Tu domain 2}
transcript_HQ_CT_transcript1005/f5p0/6491	{NA}	{NA}	{NA}	{NA}	{GO:0005737; cytoplasm; cellular_component}	{NA}	{PF06989:BAALC N-terminus}
transcript_HQ_CT_transcript100500/f23p0/1481	{JAT46694.1; 3-ketoacyl-CoA thiolase B, peroxisomal [Anthurium amnicola]}	{sp|P07871|THIKB_RAT; 3-ketoacyl-CoA thiolase B, peroxisomal OS=Rattus norvegicus GN=Acaa1b PE=1 SV=2}	{vcn:VOLCADRAFT_102696; K07513 ACAA1 acetyl-CoA acyltransferase 1 2.3.1.16 ko01212; Metabolism; Global and overview maps; Fatty acid metabolism | ko00071; Metabolism; Lipid metabolism; Fatty acid degradation | ko00592; Metabolism; Lipid metabolism; alpha-Linolenic acid metabolism | ko01040; Metabolism; Lipid metabolism; Biosynthesis of unsaturated fatty acids | ko00280; Metabolism; Amino acid met…	{Hs4501853; KOG1389 3-oxoacyl CoA thiolase I Lipid transport and metabolism ;}	{GO:0008152; NA GO:0016747; transferase activity, transferring acyl groups other than amino-acyl groups; molecular_function}	{NA}	{PF00108:Thiolase, N-terminal domain PF02803:Thiolase, C-terminal domain}
transcript_HQ_CT_transcript100510/f4p0/1584	{NA}	{NA}	{NA}	{NA}	{NA}	{NA}	{NA}
transcript_HQ_CT_transcript100512/f3p0/1633	{NA}	{NA}	{NA}	{NA}	{NA}	{NA}	{NA}
transcript_HQ_CT_transcript100514/f3p0/1594	{NA}	{NA}	{NA}	{NA}	{NA}	{NA}	{NA}
transcript_HQ_CT_transcript100515/f4p0/1570	{GAQ78077.1; hypothetical protein KFL_000070450 [Klebsormidium flaccidum]}	{sp|Q6A070|CREC1_MOUSE; Crescerin-1 OS=Mus musculus GN=Fam179b PE=1 SV=3}	{aip:107638646; - - - - -}	{Hs22048143; KOG2933 Uncharacterized conserved protein S Function unknown ;}	{GO:0005515; protein binding; molecular_function GO:0030117; membrane coat; cellular_component GO:0016192; vesicle-mediated transport; biological_process GO:0006886; intracellular protein transport; biological_process}	{NA}	{PF02985:HEAT repeat PF01602:Adaptin N terminal region}
transcript_HQ_CT_transcript100518/f3p0/1602	{XP_007515175.1; predicted protein [Bathycoccus prasinos]}	{NA}	{bpg:Bathy01g06130; - - - - -}	{NA}	{NA}	{NA}	{NA}
transcript_HQ_CT_transcript100529/f4p0/1582	{NA}	{NA}	{NA}	{NA}	{NA}	{NA}	{NA}
transcript_HQ_CT_transcript10053/f4p0/4352	{XP_010253837.1; PREDICTED: putative respiratory burst oxidase homolog protein H [Nelumbo nucifera]}	{sp|Q96PH1|NOX5_HUMAN; NADPH oxidase 5 OS=Homo sapiens GN=NOX5 PE=1 SV=1}	{nnu:104594985; - - - - -}	{Hs20127624; KOG0039 Ferric reductase, NADH/NADPH oxidase and related proteins PQ Inorganic ion transport and metabolism ; Secondary metabolites biosynthesis, transport and catabolism ;}	{GO:0016021; integral to membrane; cellular_component GO:0005515; protein binding; molecular_function GO:0016491; oxidoreductase activity; molecular_function GO:0055085; transmembrane transport; biological_process GO:0055114; oxidation-reduction process; biological_process GO:0016020; membrane; cellular_component}	{NA}	{PF08030:Ferric reductase NAD binding domain PF14604:Variant SH3 domain PF08022:FAD-binding domain PF07690:Major Facilitator Superfamily PF04186:FxsA cytoplasmic membrane protein PF00018:SH3 domain}
transcript_HQ_CT_transcript100534/f2p0/1589	{NA}	{NA}	{NA}	{NA}	{NA}	{NA}	{NA}
transcript_HQ_CT_transcript100535/f5p0/1582	{XP_005652163.1; methionine adenosyltransferase [Coccomyxa subellipsoidea C-169]}	{sp|P50306|METK4_CAEEL; Probable S-adenosylmethionine synthase 4 OS=Caenorhabditis elegans GN=sams-4 PE=1 SV=1}	{cme:CYME_CMN227C; K00789 metK S-adenosylmethionine synthetase 2.5.1.6 ko01230; Metabolism; Global and overview maps; Biosynthesis of amino acids | ko00270; Metabolism; Amino acid metabolism; Cysteine and methionine metabolism}	{CE03959; KOG1506 S-adenosylmethionine synthetase H Coenzyme transport and metabolism ;}	{GO:0006556; S-adenosylmethionine biosynthetic process; biological_process GO:0004478; methionine adenosyltransferase activity; molecular_function}	{XM_006855260.2; PREDICTED: Amborella trichopoda S-adenosylmethionine synthase 3 (LOC18445115), mRNA}	{PF02773:S-adenosylmethionine synthetase, C-terminal domain PF00438:S-adenosylmethionine synthetase, N-terminal domain PF02772:S-adenosylmethionine synthetase, central domain}
transcript_HQ_CT_transcript100540/f5p0/1584	{KMZ56769.1; putative Phosphatidylinositol-4-phosphate 5-kinase [Zostera marina]}	{sp|O48709|PI5K3_ARATH; Phosphatidylinositol 4-phosphate 5-kinase 3 OS=Arabidopsis thaliana GN=PIP5K3 PE=4 SV=1}	{sind:105161343; K00889 PIP5K 1-phosphatidylinositol-4-phosphate 5-kinase 2.7.1.68 ko00562; Metabolism; Carbohydrate metabolism; Inositol phosphate metabolism | ko04011; Environmental Information Processing; Signal transduction; MAPK signaling pathway - yeast | ko04070; Environmental Information Processing; Signal transduction; Phosphatidylinositol signaling system | ko04072; Environmental Inform…	{At2g26420; KOG0229 Phosphatidylinositol-4-phosphate 5-kinase T Signal transduction mechanisms ;}	{GO:0046488; phosphatidylinositol metabolic process; biological_process GO:0042981; regulation of apoptosis; biological_process GO:0016307; phosphatidylinositol phosphate kinase activity; molecular_function}	{NA}	{PF01504:Phosphatidylinositol-4-phosphate 5-Kinase PF00452:Apoptosis regulator proteins, Bcl-2 family}
transcript_HQ_CT_transcript100541/f3p0/1585	{XP_002500277.1; acetyltransferase-like/FAD linked oxidase [Micromonas commoda]}	{sp|B3QZ51|METX_CHLT3; Homoserine O-acetyltransferase OS=Chloroherpeton thalassium (strain ATCC 35110 / GB-78) GN=metX PE=3 SV=1}	{mis:MICPUN_55736; K00102 dld, LDHD D-lactate dehydrogenase (cytochrome) 1.1.2.4 ko00620; Metabolism; Carbohydrate metabolism; Pyruvate metabolism}	{NA}	{NA}	{NA}	{NA}
transcript_HQ_CT_transcript100543/f2p0/1587	{NA}	{NA}	{NA}	{NA}	{GO:0003677; DNA binding; molecular_function}	{NA}	{PF00216:Bacterial DNA-binding protein}
transcript_HQ_CT_transcript100546/f4p0/1588	{XP_005845548.1; hypothetical protein CHLNCDRAFT_136697 [Chlorella variabilis]}	{NA}	{cvr:CHLNCDRAFT_136697; - - - - -}	{At1g50440; KOG1609 Protein involved in mRNA turnover and stability A RNA processing and modification ;}	{GO:0008270; zinc ion binding; molecular_function}	{NA}	{PF12906:RING-variant domain}
transcript_HQ_CT_transcript100547/f2p0/1593	{JAT72985.1; hypothetical protein g.51827 [Auxenochlorella protothecoides]}	{sp|P52187|KCJ12_MOUSE; ATP-sensitive inward rectifier potassium channel 12 OS=Mus musculus GN=Kcnj12 PE=2 SV=2}	{apro:F751_2801; - - - - -; apro:F751_2801; - - - - -}	{7300969; KOG3827 Inward rectifier K+ channel P Inorganic ion transport and metabolism ;}	{GO:0005216; ion channel activity; molecular_function GO:0016020; membrane; cellular_component GO:0055085; transmembrane transport; biological_process GO:0006811; ion transport; biological_process GO:0006813; potassium ion transport; biological_process GO:0005242; inward rectifier potassium channel activity; molecular_function GO:0016021; integral to membrane; cellular_component}	{NA}	{PF00520:Ion transport protein PF01007:Inward rectifier potassium channel}
transcript_HQ_CT_transcript100551/f3p0/1577	{NA}	{NA}	{ota:Ot10g03170; - - - - -}	{NA}	{NA}	{NA}	{NA}
transcript_HQ_CT_transcript100553/f3p0/1599	{XP_019156396.1; PREDICTED: hsp70-Hsp90 organizing protein 3-like [Ipomoea nil]}	{sp|Q9STH1|HSOP3_ARATH; Hsp70-Hsp90 organizing protein 3 OS=Arabidopsis thaliana GN=HOP3 PE=2 SV=1}	{cme:CYME_CMR299C; K09553 STIP1 stress-induced-phosphoprotein 1 - ko05020; Human Diseases; Neurodegenerative diseases; Prion diseases}	{At4g12400; KOG0548 Molecular co-chaperone STI1 O Posttranslational modification, protein turnover, chaperones ;}	{GO:0005515; protein binding; molecular_function}	{NA}	{PF13174:Tetratricopeptide repeat PF00515:Tetratricopeptide repeat PF13176:Tetratricopeptide repeat PF13414:TPR repeat PF13374:Tetratricopeptide repeat PF13181:Tetratricopeptide repeat}
transcript_HQ_CT_transcript100554/f2p0/1593	{NA}	{NA}	{NA}	{NA}	{NA}	{NA}	{NA}
transcript_HQ_CT_transcript100556/f13p0/1582	{XP_005645852.1; glutathione S-transferase [Coccomyxa subellipsoidea C-169]}	{sp|P26642|EF1GA_XENLA; Elongation factor 1-gamma-A OS=Xenopus laevis GN=eef1g-a PE=1 SV=1}	{csl:COCSUDRAFT_29969; K03233 EEF1G elongation factor 1-gamma - ko05134; Human Diseases; Infectious diseases: Bacterial; Legionellosis}	{At1g09640_1; KOG0867 Glutathione S-transferase O Posttranslational modification, protein turnover, chaperones ;}	{GO:0004674; protein serine/threonine kinase activity; molecular_function GO:0071203; WASH complex; cellular_component GO:0005515; protein binding; molecular_function}	{NA}	{PF13417:Glutathione S-transferase, N-terminal domain PF02798:Glutathione S-transferase, N-terminal domain PF12605:Casein kinase 1 gamma C terminal PF10152:Predicted coiled-coil domain-containing protein (DUF2360)}
transcript_HQ_CT_transcript100558/f2p0/1591	{NA}	{NA}	{NA}	{NA}	{GO:0005515; protein binding; molecular_function}	{NA}	{PF01344:Kelch motif}
transcript_HQ_CT_transcript100559/f2p0/1587	{NA}	{NA}	{NA}	{NA}	{NA}	{NA}	{NA}
transcript_HQ_CT_transcript10056/f2p0/4351	{NA}	{NA}	{NA}	{NA}	{GO:0016788; hydrolase activity, acting on ester bonds; molecular_function GO:0006629; lipid metabolic process; biological_process}	{NA}	{PF07819:PGAP1-like protein PF01764:Lipase (class 3)}
transcript_HQ_CT_transcript100563/f2p0/1582	{NA}	{NA}	{NA}	{NA}	{NA}	{NA}	{NA}
transcript_HQ_CT_transcript10057/f3p0/4359	{NA}	{NA}	{NA}	{NA}	{GO:0005515; protein binding; molecular_function}	{NA}	{PF02985:HEAT repeat}
transcript_HQ_CT_transcript100570/f2p0/1586	{NA}	{NA}	{NA}	{NA}	{NA}	{NA}	{NA}
transcript_HQ_CT_transcript100571/f3p0/1627	{XP_011401999.1; DEAD-box ATP-dependent RNA helicase 38 [Auxenochlorella protothecoides]}	{sp|Q4P7Z8|DBP5_USTMA; ATP-dependent RNA helicase DBP5 OS=Ustilago maydis (strain 521 / FGSC 9021) GN=DBP5 PE=3 SV=1}	{cme:CYME_CMP328C; K18655 DDX19, DBP5 ATP-dependent RNA helicase DDX19/DBP5 3.6.4.13 -}	{SPBC12C2.06; KOG0332 ATP-dependent RNA helicase A RNA processing and modification ;}	{GO:0005524; ATP binding; molecular_function GO:0003676; nucleic acid binding; molecular_function}	{NA}	{PF00270:DEAD/DEAH box helicase}
transcript_HQ_CT_transcript100572/f2p0/1590	{NA}	{NA}	{NA}	{NA}	{NA}	{NA}	{NA}
transcript_HQ_CT_transcript100574/f3p0/1588	{NA}	{NA}	{NA}	{NA}	{NA}	{NA}	{NA}
transcript_HQ_CT_transcript100576/f3p0/1589	{NA}	{NA}	{NA}	{NA}	{NA}	{NA}	{NA}
transcript_HQ_CT_transcript100577/f4p0/1563	{NA}	{NA}	{NA}	{NA}	{GO:0006412; translation; biological_process GO:0005840; ribosome; cellular_component GO:0003735; structural constituent of ribosome; molecular_function GO:0003723; RNA binding; molecular_function GO:0005622; intracellular; cellular_component}	{NA}	{PF01649:Ribosomal protein S20}
transcript_HQ_CT_transcript100581/f2p0/1588	{NA}	{NA}	{NA}	{NA}	{NA}	{NA}	{NA}
transcript_HQ_CT_transcript100582/f5p0/1566	{NA}	{NA}	{NA}	{NA}	{NA}	{NA}	{NA}
transcript_HQ_CT_transcript100583/f4p0/1610	{NA}	{NA}	{NA}	{NA}	{GO:0008270; zinc ion binding; molecular_function GO:0003676; nucleic acid binding; molecular_function}	{NA}	{PF00098:Zinc knuckle}
transcript_HQ_CT_transcript100595/f4p0/1582	{XP_007032699.2; PREDICTED: probable mitochondrial-processing peptidase subunit beta, mitochondrial [Theobroma cacao]}	{sp|Q42290|MPPB_ARATH; Probable mitochondrial-processing peptidase subunit beta, mitochondrial OS=Arabidopsis thaliana GN=At3g02090 PE=1 SV=2}	{dosa:Os03t0212700-01; K17732 PMPCB, MAS1 mitochondrial-processing peptidase subunit beta 3.4.24.64 -}	{At3g02090; KOG0960 Mitochondrial processing peptidase, beta subunit, and related enzymes (insulinase superfamily) O Posttranslational modification, protein turnover, chaperones ;}	{NA}	{NA}	{NA}
transcript_HQ_CT_transcript100600/f3p0/1517	{AQL01534.1; multidrug resistance-associated protein 11 [Zea mays]}	{sp|Q8ETV6|ECFA2_OCEIH; Energy-coupling factor transporter ATP-binding protein EcfA2 OS=Oceanobacillus iheyensis (strain DSM 14371 / CIP 107618 / JCM 11309 / KCTC 3954 / HTE831) GN=ecfA2 PE=3 SV=1}	{mis:MICPUN_88315; - - - - -}	{CE14926; KOG0058 Peptide exporter, ABC superfamily U Intracellular trafficking, secretion, and vesicular transport ;}	{GO:0016887; ATPase activity; molecular_function GO:0005524; ATP binding; molecular_function GO:0005525; GTP binding; molecular_function GO:0003924; GTPase activity; molecular_function}	{NA}	{PF03193:Protein of unknown function, DUF258 PF00005:ABC transporter PF00004:ATPase family associated with various cellular activities (AAA) PF01926:50S ribosome-binding GTPase PF02421:Ferrous iron transport protein B}
transcript_HQ_CT_transcript100612/f6p0/1581	{NA}	{NA}	{NA}	{NA}	{GO:0003950; NAD+ ADP-ribosyltransferase activity; molecular_function}	{NA}	{PF00644:Poly(ADP-ribose) polymerase catalytic domain}
transcript_HQ_CT_transcript100613/f6p0/1567	{YP_005089911.1; chlI gene product (chloroplast) [Pedinomonas minor]}	{sp|P51634|CHLI_SYNY3; Magnesium-chelatase subunit ChlI OS=Synechocystis sp. (strain PCC 6803 / Kazusa) GN=chlI PE=3 SV=2}	{cre:CHLREDRAFT_135762; - - - - -}	{NA}	{GO:0006355; regulation of transcription, DNA-dependent; biological_process GO:0003677; DNA binding; molecular_function GO:0008134; transcription factor binding; molecular_function GO:0005524; ATP binding; molecular_function GO:0006260; DNA replication; biological_process GO:0016887; ATPase activity; molecular_function}	{NA}	{PF00004:ATPase family associated with various cellular activities (AAA) PF00005:ABC transporter PF07728:AAA domain (dynein-related subfamily) PF00493:MCM2/3/5 family PF00158:Sigma-54 interaction domain}
transcript_HQ_CT_transcript100616/f2p0/1590	{KXZ50104.1; hypothetical protein GPECTOR_18g8 [Gonium pectorale]}	{NA}	{mpp:MICPUCDRAFT_51775; - - - - -}	{NA}	{GO:0032509; endosome transport via multivesicular body sorting pathway; biological_process GO:0043130; ubiquitin binding; molecular_function GO:0000813; ESCRT I complex; cellular_component GO:0046872; metal ion binding; molecular_function GO:0044877; NA}	{NA}	{PF09452:ESCRT-I subunit Mvb12 PF08771:Rapamycin binding domain PF00642:Zinc finger C-x8-C-x5-C-x3-H type (and similar)}
transcript_HQ_CT_transcript100618/f2p0/1590	{KXZ51116.1; hypothetical protein GPECTOR_14g97 [Gonium pectorale]}	{sp|Q0V9N0|S14L5_XENTR; SEC14-like protein 5 OS=Xenopus tropicalis GN=sec14l1 PE=2 SV=1}	{csl:COCSUDRAFT_35604; - - - - -}	{7291980; KOG1471 Phosphatidylinositol transfer protein SEC14 and related proteins I Lipid transport and metabolism ;}	{NA}	{NA}	{NA}
transcript_HQ_CT_transcript100624/f2p0/1581	{XP_011396028.1; Protein NLRC3 [Auxenochlorella protothecoides]}	{sp|Q7RTR2|NLRC3_HUMAN; Protein NLRC3 OS=Homo sapiens GN=NLRC3 PE=2 SV=2}	{apro:F751_3349; - - - - -; apro:F751_3349; - - - - -}	{Hs20562268; KOG4308 LRR-containing protein S Function unknown ;}	{GO:0005515; protein binding; molecular_function}	{NA}	{PF13855:Leucine rich repeat PF00560:Leucine Rich Repeat PF13516:Leucine Rich repeat}
transcript_HQ_CT_transcript100625/f3p0/1499	{NA}	{NA}	{NA}	{NA}	{GO:0008270; zinc ion binding; molecular_function GO:0005515; protein binding; molecular_function GO:0004842; ubiquitin-protein ligase activity; molecular_function GO:0046872; metal ion binding; molecular_function GO:0005680; anaphase-promoting complex; cellular_component}	{NA}	{PF12678:RING-H2 zinc finger domain PF00097:Zinc finger, C3HC4 type (RING finger) PF11789:Zinc-finger of the MIZ type in Nse subunit PF17123:RING-like zinc finger PF13639:Ring finger domain PF12861:Anaphase-promoting complex subunit 11 RING-H2 finger}
transcript_HQ_CT_transcript100627/f2p0/1585	{NA}	{NA}	{NA}	{NA}	{NA}	{NA}	{NA}
transcript_HQ_CT_transcript100628/f2p0/1604	{NA}	{NA}	{NA}	{NA}	{GO:0006810; transport; biological_process GO:0016021; integral to membrane; cellular_component}	{NA}	{PF01105:emp24/gp25L/p24 family/GOLD}
transcript_HQ_CT_transcript10063/f3p0/4367	{XP_011397999.1; Fibronectin type-III domain-containing protein 3a [Auxenochlorella protothecoides]}	{sp|A2ASS6|TITIN_MOUSE; Titin OS=Mus musculus GN=Ttn PE=1 SV=1}	{apro:F751_1990; - - - - -; apro:F751_1990; - - - - -}	{Hs20143922; KOG0613 Projectin/twitchin and related proteins Z Cytoskeleton ;}	{GO:0005515; protein binding; molecular_function GO:0046872; metal ion binding; molecular_function GO:0005509; calcium ion binding; molecular_function GO:0003993; acid phosphatase activity; molecular_function}	{NA}	{PF13405:EF-hand domain PF13833:EF-hand domain pair PF16656:Purple acid Phosphatase, N-terminal domain PF13499:EF-hand domain pair PF00041:Fibronectin type III domain PF00036:EF hand}
transcript_HQ_CT_transcript100631/f2p0/1581	{NA}	{NA}	{NA}	{NA}	{NA}	{NA}	{NA}
transcript_HQ_CT_transcript100633/f2p0/1583	{BAJ98228.1; predicted protein [Hordeum vulgare subsp. vulgare]}	{sp|Q84QU8|PPT2_ORYSJ; Phosphoenolpyruvate/phosphate translocator 2, chloroplastic OS=Oryza sativa subsp. japonica GN=PPT2 PE=2 SV=1}	{gsl:Gasu_21660; K15283 SLC35E1 solute carrier family 35, member E1 - -; gsl:Gasu_21660; K15283 SLC35E1 solute carrier family 35, member E1 - -}	{At5g33320; KOG1441 Glucose-6-phosphate/phosphate and phosphoenolpyruvate/phosphate antiporter GE Carbohydrate transport and metabolism ; Amino acid transport and metabolism ;}	{GO:0055085; transmembrane transport; biological_process GO:0016020; membrane; cellular_component GO:0016021; integral to membrane; cellular_component}	{NA}	{PF00892:EamA-like transporter family PF08449:UAA transporter family}
transcript_HQ_CT_transcript100634/f3p0/1594	{XP_008807011.1; PREDICTED: protein ABHD17C-like [Phoenix dactylifera]}	{sp|Q6GL10|AB17C_XENTR; Protein ABHD17C OS=Xenopus tropicalis GN=abhd17c PE=2 SV=1}	{gsl:Gasu_28630; - - - - -}	{Hs18583917; KOG1552 Predicted alpha/beta hydrolase R General function prediction only ;}	{GO:0006508; proteolysis; biological_process GO:0008236; serine-type peptidase activity; molecular_function GO:0016787; hydrolase activity; molecular_function}	{NA}	{PF01738:Dienelactone hydrolase family PF02230:Phospholipase/Carboxylesterase PF00326:Prolyl oligopeptidase family}
transcript_HQ_CT_transcript100639/f2p0/1623	{YP_009252761.1; ribosomal protein L20 (chloroplast) [Cymbomonas tetramitiformis]}	{sp|Q7NYC3|RL20_CHRVO; 50S ribosomal protein L20 OS=Chromobacterium violaceum (strain ATCC 12472 / DSM 30191 / JCM 1249 / NBRC 12614 / NCIMB 9131 / NCTC 9757) GN=rplT PE=3 SV=1}	{gsl:JL72_p114; - - - - -}	{At1g16740; KOG4707 Mitochondrial/chloroplast ribosomal protein L20 J Translation, ribosomal structure and biogenesis ;}	{GO:0006412; translation; biological_process GO:0003735; structural constituent of ribosome; molecular_function GO:0019843; rRNA binding; molecular_function GO:0005840; ribosome; cellular_component GO:0005622; intracellular; cellular_component}	{NA}	{PF00453:Ribosomal protein L20}
transcript_HQ_CT_transcript100644/f4p0/1536	{XP_002502211.1; long flagella protein LF4 [Micromonas commoda]}	{sp|Q9WVS4|MOK_MOUSE; MAPK/MAK/MRK overlapping kinase OS=Mus musculus GN=Mok PE=1 SV=1}	{mis:MICPUN_96377; K08830 RAGE, MOK renal tumor antigen 2.7.11.22 -}	{Hs7657498; KOG0661 MAPK related serine/threonine protein kinase T Signal transduction mechanisms ;}	{GO:0016020; membrane; cellular_component GO:0016773; phosphotransferase activity, alcohol group as acceptor; molecular_function GO:0006468; protein phosphorylation; biological_process GO:0005524; ATP binding; molecular_function GO:0004672; protein kinase activity; molecular_function}	{NA}	{PF07714:Protein tyrosine kinase PF06293:Lipopolysaccharide kinase (Kdo/WaaP) family PF00069:Protein kinase domain}
transcript_HQ_CT_transcript100649/f5p0/1576	{ANA57000.1; translational elongation factor Tu (chloroplast) [Pyramimonas parkeae]}	{sp|B1XI63|EFTU_SYNP2; Elongation factor Tu OS=Synechococcus sp. (strain ATCC 27264 / PCC 7002 / PR-6) GN=tuf PE=3 SV=1}	{gsl:JL72_p161; - - - - -}	{At4g20360; KOG0460 Mitochondrial translation elongation factor Tu J Translation, ribosomal structure and biogenesis ;}	{GO:0005525; GTP binding; molecular_function}	{XM_006852316.2; PREDICTED: Amborella trichopoda elongation factor TuB, chloroplastic (LOC18442093), mRNA}	{PF01926:50S ribosome-binding GTPase PF03144:Elongation factor Tu domain 2}
transcript_HQ_CT_transcript100652/f3p0/1584	{XP_015871258.1; PREDICTED: succinate--hydroxymethylglutarate CoA-transferase-like [Ziziphus jujuba]}	{sp|Q9HAC7|SUCHY_HUMAN; Succinate--hydroxymethylglutarate CoA-transferase OS=Homo sapiens GN=SUGCT PE=1 SV=2}	{gsl:Gasu_01030; K18703 SUGCT succinate---hydroxymethylglutarate CoA-transferase 2.8.3.13 -}	{Hs13376042; KOG3957 Predicted L-carnitine dehydratase/alpha-methylacyl-CoA racemase I Lipid transport and metabolism ;}	{GO:0003824; NA}	{NA}	{PF02515:CoA-transferase family III}
transcript_HQ_CT_transcript100656/f3p0/1585	{XP_013593509.1; PREDICTED: alpha/beta hydrolase domain-containing protein 17C-like [Brassica oleracea var. oleracea]}	{sp|Q2HJ19|AB17A_BOVIN; Protein ABHD17A OS=Bos taurus GN=ABHD17A PE=2 SV=1}	{ccp:CHC_T00007028001; - - - - -}	{CE06096; KOG1552 Predicted alpha/beta hydrolase R General function prediction only ;}	{GO:0004806; triglyceride lipase activity; molecular_function GO:0016787; hydrolase activity; molecular_function GO:0006508; proteolysis; biological_process GO:0016042; lipid catabolic process; biological_process GO:0008236; serine-type peptidase activity; molecular_function}	{NA}	{PF03583:Secretory lipase PF00326:Prolyl oligopeptidase family PF02230:Phospholipase/Carboxylesterase PF01738:Dienelactone hydrolase family}
transcript_HQ_CT_transcript10066/f2p0/4347	{XP_002959884.1; hypothetical protein VOLCADRAFT_108787 [Volvox carteri f. nagariensis]}	{sp|Q5ZKE7|KCY_CHICK; UMP-CMP kinase OS=Gallus gallus GN=CMPK PE=2 SV=1}	{vcn:VOLCADRAFT_108787; K00939 adk, AK adenylate kinase 2.7.4.3 ko00230; Metabolism; Nucleotide metabolism; Purine metabolism | ko00730; Metabolism; Metabolism of cofactors and vitamins; Thiamine metabolism}	{7303718; KOG4419 5' nucleotidase F Nucleotide transport and metabolism ;}	{NA}	{NA}	{NA}
transcript_HQ_CT_transcript100661/f2p0/1590	{NA}	{sp|Q9YDF8|KVAP_AERPE; Voltage-gated potassium channel OS=Aeropyrum pernix (strain ATCC 700893 / DSM 11879 / JCM 9820 / NBRC 100138 / K1) GN=APE_0955 PE=1 SV=1}	{NA}	{Hs4557689; KOG1419 Voltage-gated K+ channel KCNQ P Inorganic ion transport and metabolism ;}	{GO:0005216; ion channel activity; molecular_function GO:0055085; transmembrane transport; biological_process GO:0016020; membrane; cellular_component GO:0006811; ion transport; biological_process}	{NA}	{PF00520:Ion transport protein}
transcript_HQ_CT_transcript100664/f2p0/1610	{XP_016715794.1; PREDICTED: uncharacterized protein LOC107928990 [Gossypium hirsutum]}	{NA}	{pop:POPTR_0003s19720g; - - - - -}	{NA}	{GO:0006357; regulation of transcription from RNA polymerase II promoter; biological_process GO:0016592; mediator complex; cellular_component GO:0001104; RNA polymerase II transcription cofactor activity; molecular_function}	{NA}	{PF07544:RNA polymerase II transcription mediator complex subunit 9}
transcript_HQ_CT_transcript100665/f2p0/1628	{NA}	{NA}	{NA}	{NA}	{GO:0016021; integral to membrane; cellular_component}	{NA}	{PF04117:Mpv17 / PMP22 family }
transcript_HQ_CT_transcript100668/f8p0/1549	{KJB65938.1; hypothetical protein B456_010G121600 [Gossypium raimondii]}	{sp|Q9DBT9|M2GD_MOUSE; Dimethylglycine dehydrogenase, mitochondrial OS=Mus musculus GN=Dmgdh PE=1 SV=1}	{rcu:8272784; K00306 PIPOX sarcosine oxidase / L-pipecolate oxidase [EC:1.5.3.1 1.5.3.7] 1.5.3.1,1.5.3.7 ko00260; Metabolism; Amino acid metabolism; Glycine, serine and threonine metabolism | ko00310; Metabolism; Amino acid metabolism; Lysine degradation | ko04146; Cellular Processes; Transport and catabolism; Peroxisome}	{7302718; KOG2844 Dimethylglycine dehydrogenase precursor E Amino acid transport and metabolism ;}	{GO:0019354; siroheme biosynthetic process; biological_process GO:0055114; oxidation-reduction process; biological_process GO:0008033; tRNA processing; biological_process GO:0051287; NAD binding; molecular_function GO:0071949; FAD binding; molecular_function GO:0006631; fatty acid metabolic process; biological_process GO:0043115; precorrin-2 dehydrogenase activity; molecular_function GO:0003857; …	{NA}	{PF07992:Pyridine nucleotide-disulphide oxidoreductase PF01593:Flavin containing amine oxidoreductase PF02558:Ketopantoate reductase PanE/ApbA PF00070:Pyridine nucleotide-disulphide oxidoreductase PF03721:UDP-glucose/GDP-mannose dehydrogenase family, NAD binding domain PF13241:Putative NAD(P)-binding PF12831:FAD dependent oxidoreductase PF01134:Glucose inhibited division protein A PF01494:FAD bin…
transcript_HQ_CT_transcript10067/f2p0/4267	{XP_002952599.1; hypothetical protein VOLCADRAFT_93268 [Volvox carteri f. nagariensis]}	{sp|A5W4E3|TODS_PSEP1; Sensor histidine kinase TodS OS=Pseudomonas putida (strain ATCC 700007 / DSM 6899 / BCRC 17059 / F1) GN=todS PE=1 SV=1}	{cre:CHLREDRAFT_193299; - - - - -}	{At5g10720; KOG0519 Sensory transduction histidine kinase T Signal transduction mechanisms ;}	{GO:0006811; ion transport; biological_process GO:0016592; mediator complex; cellular_component GO:0005215; NA GO:0006270; DNA-dependent DNA replication initiation; biological_process GO:0006357; regulation of transcription from RNA polymerase II promoter; biological_process GO:0001104; RNA polymerase II transcription cofactor activity; molecular_function GO:0016020; membrane; cellular_component}	{NA}	{PF09606:ARC105 or Med15 subunit of Mediator complex non-fungal PF02724:CDC45-like protein PF03522:Solute carrier family 12}
transcript_HQ_CT_transcript100670/f2p0/1582	{NA}	{NA}	{NA}	{NA}	{GO:0005515; protein binding; molecular_function}	{NA}	{PF13181:Tetratricopeptide repeat PF00515:Tetratricopeptide repeat PF13371:Tetratricopeptide repeat}
transcript_HQ_CT_transcript100672/f2p0/1586	{XP_001689512.1; tRNA (uracil-5-)-methyltransferase [Chlamydomonas reinhardtii]}	{sp|Q3ILM2|TRMA_PSEHT; tRNA/tmRNA (uracil-C(5))-methyltransferase OS=Pseudoalteromonas haloplanktis (strain TAC 125) GN=trmA PE=3 SV=1}	{cre:CHLREDRAFT_101596; - - - - -}	{7293834; KOG2187 tRNA uracil-5-methyltransferase and related tRNA-modifying enzymes J Translation, ribosomal structure and biogenesis ;}	{GO:0008173; RNA methyltransferase activity; molecular_function GO:0006396; RNA processing; biological_process}	{NA}	{PF05958:tRNA (Uracil-5-)-methyltransferase}
transcript_HQ_CT_transcript100674/f2p0/1586	{NA}	{NA}	{NA}	{NA}	{GO:0003723; RNA binding; molecular_function}	{NA}	{PF00013:KH domain}
transcript_HQ_CT_transcript100677/f2p0/1642	{NA}	{NA}	{NA}	{NA}	{NA}	{NA}	{NA}
transcript_HQ_CT_transcript100678/f2p0/1609	{NA}	{NA}	{NA}	{NA}	{NA}	{NA}	{NA}
transcript_HQ_CT_transcript100680/f2p0/1584	{NA}	{NA}	{NA}	{NA}	{NA}	{NA}	{NA}
transcript_HQ_CT_transcript100681/f3p0/1609	{NA}	{NA}	{NA}	{NA}	{GO:0005576; NA GO:0006879; cellular iron ion homeostasis; biological_process}	{NA}	{PF06446:Hepcidin}
transcript_HQ_CT_transcript100683/f2p0/1585	{NA}	{NA}	{NA}	{NA}	{NA}	{NA}	{NA}
transcript_HQ_CT_transcript100687/f5p0/1565	{NA}	{NA}	{NA}	{NA}	{NA}	{NA}	{NA}
transcript_HQ_CT_transcript100694/f2p0/1582	{NA}	{NA}	{NA}	{NA}	{NA}	{NA}	{NA}
transcript_HQ_CT_transcript100699/f2p0/1592	{NA}	{NA}	{NA}	{NA}	{GO:0051607; defense response to virus; biological_process GO:0033179; proton-transporting V-type ATPase, V0 domain; cellular_component GO:0015991; ATP hydrolysis coupled proton transport; biological_process GO:0006914; autophagy; biological_process GO:0005198; NA GO:0019028; viral capsid; cellular_component GO:0019031; viral envelope; cellular_component GO:0015078; hydrogen ion transmembrane tra…	{NA}	{PF16716:Bone marrow stromal antigen 2 PF04111:Autophagy protein Apg6 PF04513:Baculovirus polyhedron envelope protein, PEP, C terminus PF01496:V-type ATPase 116kDa subunit family }
transcript_HQ_CT_transcript100702/f4p0/1578	{XP_002515964.1; PREDICTED: protein PAF1 homolog [Ricinus communis]}	{sp|F4HQA1|PAF1_ARATH; Protein PAF1 homolog OS=Arabidopsis thaliana GN=VIP2 PE=1 SV=1}	{cit:102610204; K15174 PAF1 RNA polymerase II-associated factor 1 - ko04011; Environmental Information Processing; Signal transduction; MAPK signaling pathway - yeast}	{Hs20545379; KOG2478 Putative RNA polymerase II regulator K Transcription ;}	{GO:0016593; Cdc73/Paf1 complex; cellular_component GO:0016570; histone modification; biological_process GO:0006368; transcription elongation from RNA polymerase II promoter; biological_process}	{NA}	{PF03985:Paf1 }
transcript_HQ_CT_transcript100707/f4p0/1566	{NA}	{NA}	{NA}	{NA}	{GO:0010508; positive regulation of autophagy; biological_process GO:0005886; plasma membrane; cellular_component GO:0005576; NA GO:0006914; autophagy; biological_process GO:0042025; host cell nucleus; cellular_component GO:0006810; transport; biological_process GO:0008855; exodeoxyribonuclease VII activity; molecular_function GO:0008289; lipid binding; molecular_function GO:0019072; viral genome…	{NA}	{PF01442:Apolipoprotein A1/A4/E domain PF07926:TPR/MLP1/MLP2-like protein PF02601:Exonuclease VII, large subunit PF10186:Vacuolar sorting 38 and autophagy-related subunit 14 PF04111:Autophagy protein Apg6 PF01499:Herpesvirus UL25 family PF04632:Fusaric acid resistance protein family}
transcript_HQ_CT_transcript100709/f5p0/1580	{NA}	{NA}	{NA}	{NA}	{NA}	{NA}	{NA}
transcript_HQ_CT_transcript10071/f2p0/4371	{XP_002957165.1; hypothetical protein VOLCADRAFT_98215 [Volvox carteri f. nagariensis]}	{sp|Q9QZS0|CO4A3_MOUSE; Collagen alpha-3(IV) chain OS=Mus musculus GN=Col4a3 PE=1 SV=2}	{vcn:VOLCADRAFT_98215; - - - - -}	{CE04335; KOG3544 Collagens (type IV and type XIII), and related proteins W Extracellular structures ;}	{NA}	{NA}	{NA}
transcript_HQ_CT_transcript100711/f2p0/1571	{KMS94529.1; hypothetical protein BVRB_020500, partial [Beta vulgaris subsp. vulgaris]}	{NA}	{NA}	{NA}	{GO:0030168; platelet activation; biological_process GO:0007165; signal transduction; biological_process GO:0005577; fibrinogen complex; cellular_component GO:0009890; negative regulation of biosynthetic process; biological_process GO:0003779; actin binding; molecular_function GO:0051258; protein polymerization; biological_process GO:0030674; protein binding, bridging; molecular_function GO:00070…	{NA}	{PF08702:Fibrinogen alpha/beta chain family PF01213:Adenylate cyclase associated (CAP) N terminal PF06399:GTP cyclohydrolase I feedback regulatory protein (GFRP)}
transcript_HQ_CT_transcript100717/f3p0/1590	{NA}	{NA}	{NA}	{NA}	{NA}	{NA}	{NA}
transcript_HQ_CT_transcript100718/f4p0/1575	{XP_015647993.1; PREDICTED: RNA-binding protein Musashi homolog Rbp6 [Oryza sativa Japonica Group]}	{sp|Q98SJ2|DAZP1_XENLA; DAZ-associated protein 1 OS=Xenopus laevis GN=dazap1 PE=1 SV=1}	{egu:105061327; K14411 MSI RNA-binding protein Musashi - ko03015; Genetic Information Processing; Translation; mRNA surveillance pathway}	{Hs9506537; KOG4205 RNA-binding protein musashi/mRNA cleavage and polyadenylation factor I complex, subunit HRP1 A RNA processing and modification ;}	{GO:0046872; metal ion binding; molecular_function GO:0003676; nucleic acid binding; molecular_function}	{NA}	{PF16367:RNA recognition motif PF00076:RNA recognition motif. (a.k.a. RRM, RBD, or RNP domain) PF00642:Zinc finger C-x8-C-x5-C-x3-H type (and similar)}
transcript_HQ_CT_transcript100719/f2p0/1586	{KNA14082.1; hypothetical protein SOVF_110800 [Spinacia oleracea]}	{sp|Q921Y4|MFSD5_MOUSE; Molybdate-anion transporter OS=Mus musculus GN=Mfsd5 PE=2 SV=1}	{cme:CYME_CMO210C; - - - - -}	{At4g27720; KOG4332 Predicted sugar transporter G Carbohydrate transport and metabolism ;}	{GO:0055085; transmembrane transport; biological_process GO:0015098; molybdate ion transmembrane transporter activity; molecular_function GO:0016021; integral to membrane; cellular_component GO:0015689; molybdate ion transport; biological_process}	{NA}	{PF07690:Major Facilitator Superfamily PF05631:Sugar-tranasporters, 12 TM}
transcript_HQ_CT_transcript10072/f2p0/4369	{NA}	{NA}	{NA}	{NA}	{NA}	{NA}	{NA}
transcript_HQ_CT_transcript100724/f3p0/1583	{XP_001416380.1; Glucokinase [Ostreococcus lucimarinus CCE9901]}	{sp|Q55855|GLK_SYNY3; Glucokinase OS=Synechocystis sp. (strain PCC 6803 / Kazusa) GN=glk PE=3 SV=1}	{gsl:Gasu_04750; K00845 glk glucokinase 2.7.1.2 ko01200; Metabolism; Global and overview maps; Carbon metabolism | ko00010; Metabolism; Carbohydrate metabolism; Glycolysis / Gluconeogenesis | ko00052; Metabolism; Carbohydrate metabolism; Galactose metabolism | ko00500; Metabolism; Carbohydrate metabolism; Starch and sucrose metabolism | ko00520; Metabolism; Carbohydrate metabolism; Amino sugar an…	{NA}	{GO:0016773; phosphotransferase activity, alcohol group as acceptor; molecular_function GO:0051156; glucose 6-phosphate metabolic process; biological_process GO:0004340; glucokinase activity; molecular_function GO:0006096; glycolysis; biological_process GO:0005524; ATP binding; molecular_function GO:0005975; carbohydrate metabolic process; biological_process}	{NA}	{PF00370:FGGY family of carbohydrate kinases, N-terminal domain PF02685:Glucokinase}
transcript_HQ_CT_transcript100726/f2p0/1585	{GAQ90295.1; hypothetical protein KFL_006230040 [Klebsormidium flaccidum]}	{sp|A5D8V7|CC151_HUMAN; Coiled-coil domain-containing protein 151 OS=Homo sapiens GN=CCDC151 PE=1 SV=1}	{mpp:MICPUCDRAFT_47516; - - - - -}	{NA}	{GO:0005198; NA GO:0019028; viral capsid; cellular_component GO:0019031; viral envelope; cellular_component}	{NA}	{PF04513:Baculovirus polyhedron envelope protein, PEP, C terminus }
transcript_HQ_CT_transcript100727/f6p0/1550	{XP_007509142.1; ammonium transporter [Bathycoccus prasinos]}	{sp|Q6K9G1|AMT12_ORYSJ; Ammonium transporter 1 member 2 OS=Oryza sativa subsp. japonica GN=AMT1-2 PE=2 SV=1}	{bpg:Bathy14g02040; K03320 amt, AMT, MEP ammonium transporter, Amt family - -}	{At1g64780; KOG0682 Ammonia permease P Inorganic ion transport and metabolism ;}	{GO:0008519; ammonium transmembrane transporter activity; molecular_function GO:0015696; ammonium transport; biological_process GO:0016020; membrane; cellular_component}	{NA}	{PF00909:Ammonium Transporter Family}
transcript_HQ_CT_transcript100728/f2p0/1602	{XP_004956239.1; PREDICTED: probable anion transporter 4, chloroplastic [Setaria italica]}	{sp|Q652N5|PHT44_ORYSJ; Probable anion transporter 4, chloroplastic OS=Oryza sativa subsp. japonica GN=PHT4;4 PE=2 SV=1}	{sita:101771551; K08193 SLC17A MFS transporter, ACS family, solute carrier family 17 (sodium-dependent inorganic phosphate cotransporter), other - -}	{At2g29650; KOG2532 Permease of the major facilitator superfamily G Carbohydrate transport and metabolism ;}	{GO:0016021; integral to membrane; cellular_component GO:0055085; transmembrane transport; biological_process}	{NA}	{PF07690:Major Facilitator Superfamily}
transcript_HQ_CT_transcript100734/f2p0/1578	{XP_008794935.1; PREDICTED: serine carboxypeptidase 1-like [Phoenix dactylifera]}	{sp|P37890|CBP1_ORYSJ; Serine carboxypeptidase 1 OS=Oryza sativa subsp. japonica GN=CBP1 PE=2 SV=1}	{sita:101773054; K16296 SCPL-I serine carboxypeptidase-like clade I 3.4.16.- -}	{At3g25420; KOG1282 Serine carboxypeptidases (lysosomal cathepsin A) OE Posttranslational modification, protein turnover, chaperones ; Amino acid transport and metabolism ;}	{GO:0004185; serine-type carboxypeptidase activity; molecular_function GO:0008236; serine-type peptidase activity; molecular_function GO:0006508; proteolysis; biological_process}	{NA}	{PF00326:Prolyl oligopeptidase family PF00450:Serine carboxypeptidase}
transcript_HQ_CT_transcript100740/f4p0/1580	{NA}	{NA}	{NA}	{NA}	{GO:0016747; transferase activity, transferring acyl groups other than amino-acyl groups; molecular_function GO:0008080; N-acetyltransferase activity; molecular_function}	{NA}	{PF13673:Acetyltransferase (GNAT) domain PF08445:FR47-like protein PF13508:Acetyltransferase (GNAT) domain PF00583:Acetyltransferase (GNAT) family}
transcript_HQ_CT_transcript100744/f3p0/1578	{KQK11792.1; hypothetical protein BRADI_2g62430 [Brachypodium distachyon]}	{sp|Q6DBP4|PAE8_ARATH; Pectin acetylesterase 8 OS=Arabidopsis thaliana GN=PAE8 PE=2 SV=1}	{brp:103857377; - - - - -}	{At3g09420; KOG4287 Pectin acetylesterase and similar proteins M Cell wall/membrane/envelope biogenesis ;}	{GO:0008152; NA GO:0008080; N-acetyltransferase activity; molecular_function GO:0016787; hydrolase activity; molecular_function}	{NA}	{PF07859:alpha/beta hydrolase fold PF00583:Acetyltransferase (GNAT) family PF13508:Acetyltransferase (GNAT) domain PF03283:Pectinacetylesterase PF13673:Acetyltransferase (GNAT) domain}
transcript_HQ_CT_transcript100745/f2p0/1579	{NA}	{NA}	{NA}	{NA}	{NA}	{NA}	{NA}
transcript_HQ_CT_transcript100752/f7p0/1536	{ACB15018.1; cytochrome c oxidase, partial (mitochondrion) [Lepidothamnus laxifolius]}	{sp|O99252|COX1_PLABE; Cytochrome c oxidase subunit 1 OS=Plasmodium berghei GN=COI PE=3 SV=2}	{ota:OstapMp24; K02256 COX1 cytochrome c oxidase subunit 1 1.9.3.1 ko00190; Metabolism; Energy metabolism; Oxidative phosphorylation | ko04260; Organismal Systems; Circulatory system; Cardiac muscle contraction | ko05010; Human Diseases; Neurodegenerative diseases; Alzheimer's disease | ko05012; Human Diseases; Neurodegenerative diseases; Parkinson's disease | ko05016; Human Diseases; Neurodegene…	{AtMi114; KOG4769 Cytochrome c oxidase, subunit I C Energy production and conversion ;}	{GO:0020037; heme binding; molecular_function GO:0055114; oxidation-reduction process; biological_process GO:0009060; aerobic respiration; biological_process GO:0004129; cytochrome-c oxidase activity; molecular_function GO:0005506; iron ion binding; molecular_function GO:0016021; integral to membrane; cellular_component GO:0009055; NA}	{NA}	{PF00115:Cytochrome C and Quinol oxidase polypeptide I}
transcript_HQ_CT_transcript100753/f4p0/1580	{XP_002438819.1; hypothetical protein SORBIDRAFT_10g026740 [Sorghum bicolor]}	{sp|Q717B4|TDPZ3_MOUSE; TD and POZ domain-containing protein 3 OS=Mus musculus GN=Tdpoz3 PE=2 SV=2}	{ccp:CHC_T00004048001; - - - - -}	{Hs4507183; KOG1987 Speckle-type POZ protein SPOP and related proteins with TRAF, MATH and BTB/POZ domains DR Cell cycle control, cell division, chromosome partitioning ; General function prediction only ;}	{GO:0005515; protein binding; molecular_function}	{NA}	{PF00651:BTB/POZ domain}
transcript_HQ_CT_transcript10076/f2p0/4350	{NA}	{NA}	{NA}	{NA}	{NA}	{NA}	{NA}
transcript_HQ_CT_transcript100767/f2p0/1583	{NA}	{NA}	{NA}	{NA}	{NA}	{NA}	{NA}
transcript_HQ_CT_transcript100774/f3p0/1565	{NA}	{NA}	{NA}	{NA}	{GO:0016021; integral to membrane; cellular_component GO:0004506; squalene monooxygenase activity; molecular_function GO:0050660; flavin adenine dinucleotide binding; molecular_function GO:0055114; oxidation-reduction process; biological_process}	{NA}	{PF08491:Squalene epoxidase}
transcript_HQ_CT_transcript100776/f2p0/1578	{NA}	{NA}	{NA}	{NA}	{NA}	{NA}	{NA}
transcript_HQ_CT_transcript10078/f4p0/4321	{NA}	{NA}	{NA}	{NA}	{GO:0004553; hydrolase activity, hydrolyzing O-glycosyl compounds; molecular_function GO:0030248; cellulose binding; molecular_function GO:0005975; carbohydrate metabolic process; biological_process GO:0005576; NA}	{NA}	{PF00734:Fungal cellulose binding domain}
transcript_HQ_CT_transcript100781/f3p0/1587	{NA}	{NA}	{NA}	{NA}	{NA}	{NA}	{NA}
transcript_HQ_CT_transcript100785/f3p0/1581	{NA}	{NA}	{NA}	{NA}	{GO:0005515; protein binding; molecular_function GO:0016192; vesicle-mediated transport; biological_process GO:0006886; intracellular protein transport; biological_process GO:0030117; membrane coat; cellular_component}	{NA}	{PF00514:Armadillo/beta-catenin-like repeat PF02985:HEAT repeat PF01602:Adaptin N terminal region PF00790:VHS domain}
transcript_HQ_CT_transcript10079/f2p0/4345	{XP_016734593.1; PREDICTED: ABC transporter C family member 2-like [Gossypium hirsutum]}	{sp|Q5T3U5|MRP7_HUMAN; Multidrug resistance-associated protein 7 OS=Homo sapiens GN=ABCC10 PE=1 SV=1}	{mdm:103452859; - - - - -}	{CE26370; KOG0054 Multidrug resistance-associated protein/mitoxantrone resistance protein, ABC superfamily Q Secondary metabolites biosynthesis, transport and catabolism ;}	{GO:0002949; NA GO:0005524; ATP binding; molecular_function GO:0016887; ATPase activity; molecular_function GO:0005525; GTP binding; molecular_function GO:0006810; transport; biological_process GO:0016301; kinase activity; molecular_function GO:0003924; GTPase activity; molecular_function}	{NA}	{PF03193:Protein of unknown function, DUF258 PF02367:Threonylcarbamoyl adenosine biosynthesis protein TsaE PF00005:ABC transporter PF06414:Zeta toxin PF13304:AAA domain, putative AbiEii toxin, Type IV TA system PF01443:Viral (Superfamily 1) RNA helicase PF00437:Type II/IV secretion system protein PF01926:50S ribosome-binding GTPase}
transcript_HQ_CT_transcript100795/f3p0/1585	{KCW56844.1; hypothetical protein EUGRSUZ_I02510 [Eucalyptus grandis]}	{sp|P54689|ILVE_HAEIN; Branched-chain-amino-acid aminotransferase OS=Haemophilus influenzae (strain ATCC 51907 / DSM 11121 / KW20 / Rd) GN=ilvE PE=3 SV=1}	{gsl:Gasu_03710; K00826 E2.6.1.42, ilvE branched-chain amino acid aminotransferase 2.6.1.42 ko01210; Metabolism; Global and overview maps; 2-Oxocarboxylic acid metabolism | ko01230; Metabolism; Global and overview maps; Biosynthesis of amino acids | ko00270; Metabolism; Amino acid metabolism; Cysteine and methionine metabolism | ko00280; Metabolism; Amino acid metabolism; Valine, leucine and isol…	{At5g65780; KOG0975 Branched chain aminotransferase BCAT1, pyridoxal phosphate enzymes type IV superfamily E Amino acid transport and metabolism ;}	{GO:0003824; NA GO:0008152; NA}	{NA}	{PF01063:Amino-transferase class IV}
transcript_HQ_CT_transcript100797/f5p0/1497	{NA}	{NA}	{NA}	{NA}	{GO:0001503; ossification; biological_process GO:0016570; histone modification; biological_process GO:0034457; Mpp10 complex; cellular_component GO:0005576; NA GO:0007155; cell adhesion; biological_process GO:0006368; transcription elongation from RNA polymerase II promoter; biological_process GO:0032040; small-subunit processome; cellular_component GO:0005634; nucleus; cellular_component GO:0006…	{NA}	{PF04006:Mpp10 protein PF06524:NOA36 protein PF03985:Paf1 PF05432:Bone sialoprotein II (BSP-II) PF04147:Nop14-like family }
transcript_HQ_CT_transcript100798/f8p0/1577	{XP_010915878.1; PREDICTED: NADPH:adrenodoxin oxidoreductase, mitochondrial isoform X1 [Elaeis guineensis]}	{sp|P22570|ADRO_HUMAN; NADPH:adrenodoxin oxidoreductase, mitochondrial OS=Homo sapiens GN=FDXR PE=1 SV=3}	{egu:105040853; K18914 FDXR adrenodoxin-NADP+ reductase 1.18.1.6 -}	{Hs13435350; KOG1800 Ferredoxin/adrenodoxin reductase F Nucleotide transport and metabolism ;}	{GO:0050661; NADP binding; molecular_function GO:0055114; oxidation-reduction process; biological_process GO:0016491; oxidoreductase activity; molecular_function GO:0050660; flavin adenine dinucleotide binding; molecular_function GO:0004499; flavin-containing monooxygenase activity; molecular_function}	{NA}	{PF00743:Flavin-binding monooxygenase-like PF07992:Pyridine nucleotide-disulphide oxidoreductase}
transcript_HQ_CT_transcript10080/f17p0/4243	{NA}	{sp|Q68DA7|FMN1_HUMAN; Formin-1 OS=Homo sapiens GN=FMN1 PE=1 SV=3}	{pop:POPTR_0003s102801; - - - - -}	{Hs22056881; KOG1922 Rho GTPase effector BNI1 and related formins TZ Signal transduction mechanisms ; Cytoskeleton ;}	{NA}	{NA}	{NA}
transcript_HQ_CT_transcript100800/f7p0/1580	{GAQ79245.1; ATP-dependent chaperone ClpB [Klebsormidium flaccidum]}	{sp|P74459|CLPB1_SYNY3; Chaperone protein ClpB 1 OS=Synechocystis sp. (strain PCC 6803 / Kazusa) GN=clpB1 PE=3 SV=1}	{ota:Ot07g02080; K03696 clpC ATP-dependent Clp protease ATP-binding subunit ClpC - -; ota:Ot07g02080; K03696 clpC ATP-dependent Clp protease ATP-binding subunit ClpC - -}	{At3g48870; KOG1051 Chaperone HSP104 and related ATP-dependent Clp proteases O Posttranslational modification, protein turnover, chaperones ;}	{GO:0043531; ADP binding; molecular_function GO:0003723; RNA binding; molecular_function GO:0006355; regulation of transcription, DNA-dependent; biological_process GO:0098519; NA GO:0008134; transcription factor binding; molecular_function GO:0002949; NA GO:0016887; ATPase activity; molecular_function GO:0003677; DNA binding; molecular_function GO:0003724; RNA helicase activity; molecular_functio…	{NA}	{PF02367:Threonylcarbamoyl adenosine biosynthesis protein TsaE PF00910:RNA helicase PF03266:NTPase PF00493:MCM2/3/5 family PF00931:NB-ARC domain PF00158:Sigma-54 interaction domain PF01637:ATPase domain predominantly from Archaea PF00004:ATPase family associated with various cellular activities (AAA) PF07728:AAA domain (dynein-related subfamily)}
transcript_HQ_CT_transcript100801/f3p0/1580	{XP_010670035.1; PREDICTED: autophagy-related protein 18d [Beta vulgaris subsp. vulgaris]}	{sp|Q8GYD7|AT18C_ARATH; Autophagy-related protein 18c OS=Arabidopsis thaliana GN=ATG18C PE=2 SV=1}	{bvg:104887136; - - - - -}	{At2g40810; KOG2111 Uncharacterized conserved protein, contains WD40 repeats S Function unknown ;}	{GO:0005515; protein binding; molecular_function}	{NA}	{PF00400:WD domain, G-beta repeat}
transcript_HQ_CT_transcript100802/f2p0/1580	{GAQ80294.1; calcium-dependent cysteine protease [Klebsormidium flaccidum]}	{sp|O75808|CAN15_HUMAN; Calpain-15 OS=Homo sapiens GN=CAPN15 PE=1 SV=1}	{cre:CHLREDRAFT_186766; K08582 CAPN15 calpain-15 3.4.22.- -}	{Hs5032105_2; KOG0045 Cytosolic Ca2+-dependent cysteine protease (calpain), large subunit (EF-Hand protein superfamily) OT Posttranslational modification, protein turnover, chaperones ; Signal transduction mechanisms ;}	{GO:0005622; intracellular; cellular_component GO:0004198; calcium-dependent cysteine-type endopeptidase activity; molecular_function GO:0006508; proteolysis; biological_process}	{NA}	{PF00648:Calpain family cysteine protease}
transcript_HQ_CT_transcript100807/f2p0/1582	{NA}	{NA}	{NA}	{NA}	{GO:0006357; regulation of transcription from RNA polymerase II promoter; biological_process GO:0016592; mediator complex; cellular_component GO:0001104; RNA polymerase II transcription cofactor activity; molecular_function}	{NA}	{PF10280:Mediator complex protein }
transcript_HQ_CT_transcript100812/f2p0/1583	{NA}	{NA}	{NA}	{NA}	{NA}	{NA}	{NA}
transcript_HQ_CT_transcript100820/f2p0/1579	{JAT41854.1; Protein PNS1, partial [Anthurium amnicola]}	{sp|Q4I8E9|PNS1_GIBZE; Protein PNS1 OS=Gibberella zeae (strain PH-1 / ATCC MYA-4620 / FGSC 9075 / NRRL 31084) GN=PNS1 PE=3 SV=1}	{ats:F775_18476; - - - - -}	{7301747; KOG1362 Choline transporter-like protein I Lipid transport and metabolism ;}	{NA}	{NA}	{NA}
transcript_HQ_CT_transcript100823/f2p0/1575	{XP_017230634.1; PREDICTED: phosphoenolpyruvate carboxylase kinase 1-like isoform X1 [Daucus carota subsp. sativus]}	{sp|Q9TXJ0|CMK1_CAEEL; Calcium/calmodulin-dependent protein kinase type 1 OS=Caenorhabditis elegans GN=cmk-1 PE=1 SV=1}	{vvi:100253505; - - - - -}	{CE25046; KOG0032 Ca2+/calmodulin-dependent protein kinase, EF-Hand protein superfamily T Signal transduction mechanisms ;}	{GO:0005524; ATP binding; molecular_function GO:0006468; protein phosphorylation; biological_process GO:0004672; protein kinase activity; molecular_function}	{NA}	{PF00069:Protein kinase domain PF07714:Protein tyrosine kinase}
transcript_HQ_CT_transcript100825/f2p0/1584	{NA}	{NA}	{cvr:CHLNCDRAFT_137850; - - - - -}	{7300171; KOG3627 Trypsin E Amino acid transport and metabolism ;}	{GO:0005515; protein binding; molecular_function GO:0004252; serine-type endopeptidase activity; molecular_function GO:0006508; proteolysis; biological_process}	{NA}	{PF00057:Low-density lipoprotein receptor domain class A PF00089:Trypsin}
transcript_HQ_CT_transcript100828/f2p0/1606	{EPS71918.1; calcium dependent protein kinase 2 [Genlisea aurea]}	{sp|O15865|CDPK2_PLAFK; Calcium-dependent protein kinase 2 OS=Plasmodium falciparum (isolate K1 / Thailand) GN=CPK2 PE=1 SV=3}	{gmx:100783079; K13412 CPK calcium-dependent protein kinase 2.7.11.1 ko04626; Organismal Systems; Environmental adaptation; Plant-pathogen interaction | ko05145; Human Diseases; Infectious diseases: Parasitic; Toxoplasmosis}	{At2g38910; KOG0032 Ca2+/calmodulin-dependent protein kinase, EF-Hand protein superfamily T Signal transduction mechanisms ;}	{GO:0016020; membrane; cellular_component GO:0016773; phosphotransferase activity, alcohol group as acceptor; molecular_function GO:0004672; protein kinase activity; molecular_function GO:0005524; ATP binding; molecular_function GO:0006468; protein phosphorylation; biological_process}	{NA}	{PF07714:Protein tyrosine kinase PF00069:Protein kinase domain PF06293:Lipopolysaccharide kinase (Kdo/WaaP) family}
transcript_HQ_CT_transcript100830/f2p0/1582	{NA}	{NA}	{NA}	{NA}	{NA}	{NA}	{NA}
transcript_HQ_CT_transcript100838/f4p0/1544	{XP_016466519.1; PREDICTED: pumilio homolog 1-like isoform X2 [Nicotiana tabacum]}	{sp|Q9ZW02|PUM3_ARATH; Pumilio homolog 3 OS=Arabidopsis thaliana GN=APUM3 PE=1 SV=1}	{nta:107771741; - - - - -}	{At2g29140; KOG1488 Translational repressor Pumilio/PUF3 and related RNA-binding proteins (Puf superfamily) J Translation, ribosomal structure and biogenesis ;}	{GO:0003723; RNA binding; molecular_function}	{NA}	{PF00806:Pumilio-family RNA binding repeat PF08144:CPL (NUC119) domain}
transcript_HQ_CT_transcript100841/f2p0/1579	{NA}	{NA}	{NA}	{NA}	{NA}	{NA}	{NA}
transcript_HQ_CT_transcript100848/f2p0/1580	{NA}	{NA}	{NA}	{NA}	{NA}	{NA}	{NA}
transcript_HQ_CT_transcript100859/f2p0/1593	{NA}	{NA}	{NA}	{NA}	{NA}	{NA}	{NA}
transcript_HQ_CT_transcript10086/f2p0/4362	{BAD10009.1; C2 domain/GRAM domain-containing protein-like [Oryza sativa Japonica Group]}	{sp|Q6DN14|MCTP1_HUMAN; Multiple C2 and transmembrane domain-containing protein 1 OS=Homo sapiens GN=MCTP1 PE=2 SV=2}	{sot:102604563; - - - - -}	{Hs21362014; KOG1030 Predicted Ca2+-dependent phospholipid-binding protein R General function prediction only ;}	{GO:0005515; protein binding; molecular_function}	{NA}	{PF00168:C2 domain}
transcript_HQ_CT_transcript100860/f2p0/1597	{NA}	{NA}	{NA}	{NA}	{NA}	{NA}	{NA}
transcript_HQ_CT_transcript100861/f2p0/1577	{NA}	{NA}	{NA}	{NA}	{GO:0016491; oxidoreductase activity; molecular_function GO:0050660; flavin adenine dinucleotide binding; molecular_function GO:0055114; oxidation-reduction process; biological_process GO:0003676; nucleic acid binding; molecular_function}	{NA}	{PF01565:FAD binding domain PF00076:RNA recognition motif. (a.k.a. RRM, RBD, or RNP domain)}
transcript_HQ_CT_transcript100867/f2p0/1577	{NA}	{NA}	{NA}	{CE17241; KOG2246 Galactosyltransferases G Carbohydrate transport and metabolism ;}	{GO:0006486; protein glycosylation; biological_process GO:0016020; membrane; cellular_component GO:0008378; galactosyltransferase activity; molecular_function GO:0009044; xylan 1,4-beta-xylosidase activity; molecular_function GO:0005975; carbohydrate metabolic process; biological_process}	{NA}	{PF03512:Glycosyl hydrolase family 52 PF01762:Galactosyltransferase}
transcript_HQ_CT_transcript100875/f2p0/1574	{XP_003057848.1; folate-biopterin transporter family [Micromonas pusilla CCMP1545]}	{sp|Q9SQN2|FBT3_ARATH; Probable folate-biopterin transporter 3 OS=Arabidopsis thaliana GN=At1g79710 PE=2 SV=1}	{ccp:CHC_T00004704001; - - - - -}	{NA}	{GO:0016021; integral to membrane; cellular_component GO:0035434; copper ion transmembrane transport; biological_process GO:0006810; transport; biological_process GO:0055085; transmembrane transport; biological_process GO:0005375; copper ion transmembrane transporter activity; molecular_function}	{NA}	{PF03092:BT1 family PF04145:Ctr copper transporter family PF07690:Major Facilitator Superfamily}
transcript_HQ_CT_transcript100876/f2p0/1577	{XP_013905159.1; hypothetical protein MNEG_1825 [Monoraphidium neglectum]}	{NA}	{mis:MICPUN_63875; - - - - -}	{NA}	{NA}	{NA}	{NA}
transcript_HQ_CT_transcript100877/f3p0/1581	{NA}	{sp|Q58543|MSMJL_METJA; Large-conductance mechanosensitive channel MscMJLR OS=Methanocaldococcus jannaschii (strain ATCC 43067 / DSM 2661 / JAL-1 / JCM 10045 / NBRC 100440) GN=MJ1143 PE=1 SV=1}	{NA}	{NA}	{GO:0016020; membrane; cellular_component GO:0055085; transmembrane transport; biological_process}	{NA}	{PF00924:Mechanosensitive ion channel}
transcript_HQ_CT_transcript100880/f2p0/1576	{NA}	{NA}	{NA}	{NA}	{NA}	{NA}	{NA}
transcript_HQ_CT_transcript100889/f3p0/1581	{NA}	{NA}	{NA}	{NA}	{NA}	{NA}	{NA}
transcript_HQ_CT_transcript10089/f4p0/4327	{NA}	{NA}	{NA}	{NA}	{NA}	{NA}	{NA}
transcript_HQ_CT_transcript100890/f3p0/1595	{XP_002956382.1; catalase [Volvox carteri f. nagariensis]}	{sp|Q21DT6|KATG_SACD2; Catalase-peroxidase OS=Saccharophagus degradans (strain 2-40 / ATCC 43961 / DSM 17024) GN=katG PE=3 SV=1}	{vcn:VOLCADRAFT_121525; - - - - -}	{NA}	{GO:0004601; peroxidase activity; molecular_function GO:0055114; oxidation-reduction process; biological_process GO:0020037; heme binding; molecular_function GO:0006979; response to oxidative stress; biological_process}	{NA}	{PF00141:Peroxidase}
transcript_HQ_CT_transcript100892/f5p0/1587	{NA}	{NA}	{NA}	{NA}	{NA}	{NA}	{NA}
transcript_HQ_CT_transcript100895/f3p0/1579	{XP_002500724.1; predicted protein, partial [Micromonas commoda]}	{sp|Q99JW1|AB17A_MOUSE; Protein ABHD17A OS=Mus musculus GN=Abhd17a PE=1 SV=1}	{gsl:Gasu_28630; - - - - -}	{CE06096; KOG1552 Predicted alpha/beta hydrolase R General function prediction only ;}	{GO:0019605; butyrate metabolic process; biological_process GO:0016787; hydrolase activity; molecular_function GO:0005615; extracellular space; cellular_component GO:0047989; hydroxybutyrate-dimer hydrolase activity; molecular_function GO:0008236; serine-type peptidase activity; molecular_function GO:0006508; proteolysis; biological_process}	{NA}	{PF10605:3HB-oligomer hydrolase (3HBOH) PF02129:X-Pro dipeptidyl-peptidase (S15 family) PF00326:Prolyl oligopeptidase family PF02230:Phospholipase/Carboxylesterase}
transcript_HQ_CT_transcript100898/f2p0/1597	{XP_011025127.1; PREDICTED: pumilio homolog 12-like [Populus euphratica]}	{sp|Q9LVC3|PUM12_ARATH; Pumilio homolog 12 OS=Arabidopsis thaliana GN=APUM12 PE=2 SV=2}	{pop:POPTR_0003s20880g; - - - - -}	{SPAC6G9.14; KOG2049 Translational repressor MPT5/PUF4 and related RNA-binding proteins (Puf superfamily) J Translation, ribosomal structure and biogenesis ;}	{GO:0016592; mediator complex; cellular_component GO:0003723; RNA binding; molecular_function}	{NA}	{PF11568:Mediator complex subunit 29 PF00806:Pumilio-family RNA binding repeat}
transcript_HQ_CT_transcript100899/f8p0/1565	{XP_001417778.1; predicted protein [Ostreococcus lucimarinus CCE9901]}	{sp|O81395|DRTS_MAIZE; Bifunctional dihydrofolate reductase-thymidylate synthase OS=Zea mays GN=DRTS PE=2 SV=1}	{olu:OSTLU_49676; K13998 DHFR-TS dihydrofolate reductase / thymidylate synthase [EC:1.5.1.3 2.1.1.45] 1.5.1.3,2.1.1.45 ko00240; Metabolism; Nucleotide metabolism; Pyrimidine metabolism | ko00790; Metabolism; Metabolism of cofactors and vitamins; Folate biosynthesis | ko00670; Metabolism; Metabolism of cofactors and vitamins; One carbon pool by folate}	{At4g34570_2; KOG0673 Thymidylate synthase F Nucleotide transport and metabolism ;}	{GO:0055114; oxidation-reduction process; biological_process GO:0004146; dihydrofolate reductase activity; molecular_function GO:0009165; nucleotide biosynthetic process; biological_process GO:0006545; glycine biosynthetic process; biological_process}	{NA}	{PF00186:Dihydrofolate reductase}
transcript_HQ_CT_transcript100909/f2p0/1604	{NA}	{NA}	{NA}	{NA}	{NA}	{NA}	{NA}
transcript_HQ_CT_transcript100931/f5p0/1544	{NA}	{NA}	{NA}	{NA}	{NA}	{NA}	{NA}
transcript_HQ_CT_transcript100932/f2p0/1576	{XP_001762114.1; predicted protein [Physcomitrella patens]}	{sp|Q93Z24|BGA17_ARATH; Beta-galactosidase 17 OS=Arabidopsis thaliana GN=BGAL17 PE=2 SV=1}	{ppp:PHYPADRAFT_209243; K12309 GLB1, ELNR1 beta-galactosidase 3.2.1.23 ko00052; Metabolism; Carbohydrate metabolism; Galactose metabolism | ko00600; Metabolism; Lipid metabolism; Sphingolipid metabolism | ko00531; Metabolism; Glycan biosynthesis and metabolism; Glycosaminoglycan degradation | ko00604; Metabolism; Glycan biosynthesis and metabolism; Glycosphingolipid biosynthesis - ganglio series …	{Hs10834966; KOG0496 Beta-galactosidase G Carbohydrate transport and metabolism ;}	{NA}	{NA}	{NA}
transcript_HQ_CT_transcript100940/f4p0/1575	{XP_002505028.1; predicted protein [Micromonas commoda]}	{sp|P16924|P4HA1_CHICK; Prolyl 4-hydroxylase subunit alpha-1 OS=Gallus gallus GN=P4HA1 PE=1 SV=1}	{mis:MICPUN_62720; K00472 P4HA prolyl 4-hydroxylase 1.14.11.2 ko00330; Metabolism; Amino acid metabolism; Arginine and proline metabolism}	{Hs4505565; KOG1591 Prolyl 4-hydroxylase alpha subunit E Amino acid transport and metabolism ;}	{GO:0055114; oxidation-reduction process; biological_process GO:0016491; oxidoreductase activity; molecular_function}	{NA}	{PF13640:2OG-Fe(II) oxygenase superfamily}
transcript_HQ_CT_transcript100943/f2p0/1600	{NA}	{NA}	{NA}	{NA}	{NA}	{NA}	{NA}
transcript_HQ_CT_transcript100945/f4p0/1553	{XP_001699913.1; hypothetical protein CHLREDRAFT_186766 [Chlamydomonas reinhardtii]}	{sp|Q6ZFZ4|DEK1_ORYSJ; Calpain-type cysteine protease ADL1 OS=Oryza sativa subsp. japonica GN=ADL1 PE=1 SV=1}	{cre:CHLREDRAFT_186766; K08582 CAPN15 calpain-15 3.4.22.- -}	{At1g55350; KOG0045 Cytosolic Ca2+-dependent cysteine protease (calpain), large subunit (EF-Hand protein superfamily) OT Posttranslational modification, protein turnover, chaperones ; Signal transduction mechanisms ;}	{GO:0004198; calcium-dependent cysteine-type endopeptidase activity; molecular_function GO:0006508; proteolysis; biological_process GO:0005622; intracellular; cellular_component}	{NA}	{PF00648:Calpain family cysteine protease}
transcript_HQ_CT_transcript100953/f8p0/1576	{JAT57884.1; ATP-dependent RNA helicase eIF4A [Anthurium amnicola]}	{sp|O02494|IF4A_CRYPV; Eukaryotic initiation factor 4A OS=Cryptosporidium parvum GN=EIF4-A PE=2 SV=1}	{cvr:CHLNCDRAFT_59745; K03257 EIF4A translation initiation factor 4A - ko03013; Genetic Information Processing; Translation; RNA transport}	{SPAC1006.07; KOG0327 Translation initiation factor 4F, helicase subunit (eIF-4A) and related helicases J Translation, ribosomal structure and biogenesis ;}	{GO:0003676; nucleic acid binding; molecular_function GO:0006418; tRNA aminoacylation for protein translation; biological_process GO:0000166; nucleotide binding; molecular_function GO:0003677; DNA binding; molecular_function GO:0005524; ATP binding; molecular_function GO:0016787; hydrolase activity; molecular_function GO:0004812; aminoacyl-tRNA ligase activity; molecular_function}	{XM_010466962.2; PREDICTED: Camelina sativa eukaryotic initiation factor 4A-1 (LOC104778692), mRNA}	{PF00270:DEAD/DEAH box helicase PF00579:tRNA synthetases class I (W and Y) PF04851:Type III restriction enzyme, res subunit}
transcript_HQ_CT_transcript100955/f2p0/1667	{NA}	{sp|P06149|DLD_ECOLI; D-lactate dehydrogenase OS=Escherichia coli (strain K12) GN=dld PE=1 SV=3}	{NA}	{NA}	{GO:0003824; NA GO:0055085; transmembrane transport; biological_process GO:0050660; flavin adenine dinucleotide binding; molecular_function}	{NA}	{PF02913:FAD linked oxidases, C-terminal domain PF09330:D-lactate dehydrogenase, membrane binding}
transcript_HQ_CT_transcript100960/f9p0/1558	{YP_009106193.1; magnesium chelatase subunit of protochlorophyllide reductase (chloroplast) [Planctonema lauterbornii]}	{sp|Q39516|CHLI_GUITH; Magnesium-chelatase subunit ChlI OS=Guillardia theta GN=chlI PE=3 SV=1}	{cre:CHLREDRAFT_135762; - - - - -}	{NA}	{GO:0003677; DNA binding; molecular_function GO:0000166; nucleotide binding; molecular_function GO:0006810; transport; biological_process GO:0006260; DNA replication; biological_process GO:0005524; ATP binding; molecular_function GO:0006355; regulation of transcription, DNA-dependent; biological_process GO:0008134; transcription factor binding; molecular_function GO:0016887; ATPase activity; mole…	{NA}	{PF00493:MCM2/3/5 family PF01580:FtsK/SpoIIIE family PF00158:Sigma-54 interaction domain PF00005:ABC transporter PF00004:ATPase family associated with various cellular activities (AAA) PF07728:AAA domain (dynein-related subfamily) PF00437:Type II/IV secretion system protein}
transcript_HQ_CT_transcript100964/f3p0/1582	{XP_013717488.1; PREDICTED: signal peptide peptidase-like 3 [Brassica napus]}	{sp|Q4V3B8|SIPL3_ARATH; Signal peptide peptidase-like 3 OS=Arabidopsis thaliana GN=SPPL3 PE=2 SV=1}	{cann:107865342; - - - - -}	{At1g63690; KOG2442 Uncharacterized conserved protein, contains PA domain R General function prediction only ;}	{GO:0016021; integral to membrane; cellular_component GO:0004190; aspartic-type endopeptidase activity; molecular_function}	{NA}	{PF04258:Signal peptide peptidase}
transcript_HQ_CT_transcript100966/f9p0/1572	{XP_005652163.1; methionine adenosyltransferase [Coccomyxa subellipsoidea C-169]}	{sp|A9NUH8|METK1_PICSI; S-adenosylmethionine synthase 1 OS=Picea sitchensis GN=METK1 PE=2 SV=1}	{cme:CYME_CMN227C; K00789 metK S-adenosylmethionine synthetase 2.5.1.6 ko01230; Metabolism; Global and overview maps; Biosynthesis of amino acids | ko00270; Metabolism; Amino acid metabolism; Cysteine and methionine metabolism}	{At4g01850; KOG1506 S-adenosylmethionine synthetase H Coenzyme transport and metabolism ;}	{GO:0004478; methionine adenosyltransferase activity; molecular_function GO:0006556; S-adenosylmethionine biosynthetic process; biological_process}	{XM_006294307.1; Capsella rubella hypothetical protein (CARUB_v10023387mg) mRNA, complete cds}	{PF02773:S-adenosylmethionine synthetase, C-terminal domain PF00438:S-adenosylmethionine synthetase, N-terminal domain PF02772:S-adenosylmethionine synthetase, central domain}
transcript_HQ_CT_transcript100970/f4p0/1535	{NA}	{NA}	{NA}	{NA}	{GO:0005515; protein binding; molecular_function}	{NA}	{PF00240:Ubiquitin family}
transcript_HQ_CT_transcript100974/f3p0/1617	{XP_014494217.1; PREDICTED: apoptosis-inducing factor homolog A-like [Vigna radiata var. radiata]}	{sp|Q9BRQ8|AIFM2_HUMAN; Apoptosis-inducing factor 2 OS=Homo sapiens GN=AIFM2 PE=1 SV=1}	{vra:106756344; - - - - -}	{Hs14318424; KOG1336 Monodehydroascorbate/ferredoxin reductase R General function prediction only ;}	{GO:0006813; potassium ion transport; biological_process GO:0016491; oxidoreductase activity; molecular_function GO:0006779; porphyrin biosynthetic process; biological_process GO:0043115; precorrin-2 dehydrogenase activity; molecular_function GO:0055114; oxidation-reduction process; biological_process GO:0019354; siroheme biosynthetic process; biological_process}	{NA}	{PF01266:FAD dependent oxidoreductase PF00070:Pyridine nucleotide-disulphide oxidoreductase PF02254:TrkA-N domain PF07992:Pyridine nucleotide-disulphide oxidoreductase PF13241:Putative NAD(P)-binding}
transcript_HQ_CT_transcript100977/f3p0/1611	{NA}	{NA}	{NA}	{NA}	{NA}	{NA}	{NA}
transcript_HQ_CT_transcript100979/f2p0/1581	{XP_017227264.1; PREDICTED: protoheme IX farnesyltransferase, mitochondrial [Daucus carota subsp. sativus]}	{sp|Q2S012|COXX_SALRD; Protoheme IX farnesyltransferase OS=Salinibacter ruber (strain DSM 13855 / M31) GN=ctaB PE=3 SV=2}	{rcu:8264747; K02257 COX10 protoheme IX farnesyltransferase 2.5.1.- ko00190; Metabolism; Energy metabolism; Oxidative phosphorylation | ko00860; Metabolism; Metabolism of cofactors and vitamins; Porphyrin and chlorophyll metabolism}	{At2g44520; KOG1380 Heme A farnesyltransferase H Coenzyme transport and metabolism ;}	{GO:0016765; transferase activity, transferring alkyl or aryl (other than methyl) groups; molecular_function GO:0016021; integral to membrane; cellular_component}	{NA}	{PF01040:UbiA prenyltransferase family}
transcript_HQ_CT_transcript100980/f3p0/1582	{NA}	{NA}	{NA}	{NA}	{NA}	{NA}	{NA}
transcript_HQ_CT_transcript100984/f2p0/1582	{OAE35195.1; hypothetical protein AXG93_1550s1000 [Marchantia polymorpha subsp. polymorpha]}	{sp|Q9NRA2|S17A5_HUMAN; Sialin OS=Homo sapiens GN=SLC17A5 PE=1 SV=2}	{apro:F751_0250; K08193 SLC17A MFS transporter, ACS family, solute carrier family 17 (sodium-dependent inorganic phosphate cotransporter), other - -; apro:F751_0250; K08193 SLC17A MFS transporter, ACS family, solute carrier family 17 (sodium-dependent inorganic phosphate cotransporter), other - -}	{Hs6912666; KOG2532 Permease of the major facilitator superfamily G Carbohydrate transport and metabolism ;}	{GO:0016021; integral to membrane; cellular_component GO:0022857; transmembrane transporter activity; molecular_function GO:0055085; transmembrane transport; biological_process}	{NA}	{PF00083:Sugar (and other) transporter PF07690:Major Facilitator Superfamily}
transcript_HQ_CT_transcript100989/f2p0/1573	{NA}	{NA}	{NA}	{NA}	{NA}	{NA}	{NA}
transcript_HQ_CT_transcript100991/f2p0/1558	{XP_012087013.1; PREDICTED: calcium-dependent protein kinase 26 isoform X1 [Jatropha curcas]}	{sp|Q08942|NRKA_TRYBB; Putative serine/threonine-protein kinase A OS=Trypanosoma brucei brucei GN=NRKA PE=2 SV=1}	{cic:CICLE_v10024228mg; - - - - -}	{CE27131_1; KOG0033 Ca2+/calmodulin-dependent protein kinase, EF-Hand protein superfamily T Signal transduction mechanisms ;}	{GO:0016020; membrane; cellular_component GO:0016773; phosphotransferase activity, alcohol group as acceptor; molecular_function GO:0006468; protein phosphorylation; biological_process GO:0005524; ATP binding; molecular_function GO:0004672; protein kinase activity; molecular_function}	{NA}	{PF00069:Protein kinase domain PF06293:Lipopolysaccharide kinase (Kdo/WaaP) family PF07714:Protein tyrosine kinase}
transcript_HQ_CT_transcript100996/f2p0/1580	{NA}	{NA}	{NA}	{NA}	{NA}	{NA}	{NA}
transcript_HQ_CT_transcript101000/f2p0/1633	{XP_005844652.1; hypothetical protein CHLNCDRAFT_138996 [Chlorella variabilis]}	{sp|A8XFH3|EIF3E_CAEBR; Eukaryotic translation initiation factor 3 subunit E OS=Caenorhabditis briggsae GN=eif-3.E PE=3 SV=2}	{gsl:Gasu_22630; K03250 EIF3E, INT6 translation initiation factor 3 subunit E - ko03013; Genetic Information Processing; Translation; RNA transport | ko05160; Human Diseases; Infectious diseases: Viral; Hepatitis C}	{CE17349; KOG2758 Translation initiation factor 3, subunit e (eIF-3e) J Translation, ribosomal structure and biogenesis ;}	{GO:0042025; host cell nucleus; cellular_component GO:0003677; DNA binding; molecular_function}	{NA}	{PF00518:Early Protein (E6)}
transcript_HQ_CT_transcript101001/f6p0/1570	{XP_008232824.1; PREDICTED: UTP:RNA uridylyltransferase 1 [Prunus mume]}	{sp|Q6DFA8|GLD2B_XENLA; Poly(A) RNA polymerase GLD2-B OS=Xenopus laevis GN=papd4-b PE=1 SV=1}	{egu:105043219; - - - - -}	{Hs22052008; KOG2277 S-M checkpoint control protein CID1 and related nucleotidyltransferases D Cell cycle control, cell division, chromosome partitioning ;}	{NA}	{NA}	{NA}
transcript_HQ_CT_transcript101004/f4p0/1536	{NA}	{NA}	{NA}	{NA}	{NA}	{NA}	{NA}
transcript_HQ_CT_transcript101016/f2p0/1573	{NA}	{NA}	{NA}	{NA}	{NA}	{NA}	{NA}
transcript_HQ_CT_transcript101018/f2p0/1583	{XP_009800863.1; PREDICTED: cyclin-U4-1 [Nicotiana sylvestris]}	{sp|O80513|CCU41_ARATH; Cyclin-U4-1 OS=Arabidopsis thaliana GN=CYCU4-1 PE=1 SV=1}	{smo:SELMODRAFT_68732; - - - - -}	{At2g44740; KOG1674 Cyclin R General function prediction only ;}	{GO:0019901; protein kinase binding; molecular_function GO:0000079; regulation of cyclin-dependent protein kinase activity; biological_process}	{NA}	{PF08613:Cyclin}
transcript_HQ_CT_transcript101026/f3p0/1598	{NA}	{NA}	{NA}	{NA}	{NA}	{NA}	{NA}
transcript_HQ_CT_transcript101029/f2p0/1605	{NA}	{NA}	{NA}	{NA}	{GO:0030001; metal ion transport; biological_process GO:0016020; membrane; cellular_component GO:0055085; transmembrane transport; biological_process GO:0006811; ion transport; biological_process GO:0046873; metal ion transmembrane transporter activity; molecular_function}	{NA}	{PF02932:Neurotransmitter-gated ion-channel transmembrane region PF02535:ZIP Zinc transporter}
transcript_HQ_CT_transcript101038/f2p0/1597	{XP_005652163.1; methionine adenosyltransferase [Coccomyxa subellipsoidea C-169]}	{sp|A9NUH8|METK1_PICSI; S-adenosylmethionine synthase 1 OS=Picea sitchensis GN=METK1 PE=2 SV=1}	{ccp:CHC_T00008826001; K00789 metK S-adenosylmethionine synthetase 2.5.1.6 ko01230; Metabolism; Global and overview maps; Biosynthesis of amino acids | ko00270; Metabolism; Amino acid metabolism; Cysteine and methionine metabolism}	{At4g01850; KOG1506 S-adenosylmethionine synthetase H Coenzyme transport and metabolism ;}	{GO:0006556; S-adenosylmethionine biosynthetic process; biological_process GO:0004478; methionine adenosyltransferase activity; molecular_function}	{XM_008392153.2; PREDICTED: Malus x domestica S-adenosylmethionine synthase 2-like (LOC103452632), mRNA}	{PF02772:S-adenosylmethionine synthetase, central domain PF00438:S-adenosylmethionine synthetase, N-terminal domain PF02773:S-adenosylmethionine synthetase, C-terminal domain}
transcript_HQ_CT_transcript101039/f3p0/1581	{GAQ84651.1; Ubiquitin-conjugating enzyme [Klebsormidium flaccidum]}	{NA}	{cvr:CHLNCDRAFT_54899; - - - - -}	{NA}	{NA}	{NA}	{NA}
transcript_HQ_CT_transcript101047/f3p0/1581	{NA}	{NA}	{NA}	{NA}	{NA}	{NA}	{NA}
transcript_HQ_CT_transcript101051/f2p0/1575	{XP_002507516.1; ammonium transporter channel family [Micromonas commoda]}	{sp|P54147|Y108_SYNY3; Putative ammonium transporter sll0108 OS=Synechocystis sp. (strain PCC 6803 / Kazusa) GN=sll0108 PE=3 SV=1}	{mis:MICPUN_92834; K03320 amt, AMT, MEP ammonium transporter, Amt family - -}	{At1g64780; KOG0682 Ammonia permease P Inorganic ion transport and metabolism ;}	{GO:0008519; ammonium transmembrane transporter activity; molecular_function GO:0015696; ammonium transport; biological_process GO:0016020; membrane; cellular_component}	{NA}	{PF00909:Ammonium Transporter Family}
transcript_HQ_CT_transcript101062/f2p0/1571	{NA}	{NA}	{NA}	{NA}	{NA}	{NA}	{NA}
transcript_HQ_CT_transcript101066/f5p0/1550	{XP_011400675.1; Glucosidase 2 subunit beta [Auxenochlorella protothecoides]}	{sp|O08795|GLU2B_MOUSE; Glucosidase 2 subunit beta OS=Mus musculus GN=Prkcsh PE=1 SV=1}	{apro:F751_5652; K08288 PRKCSH protein kinase C substrate 80K-H - ko04141; Genetic Information Processing; Folding, sorting and degradation; Protein processing in endoplasmic reticulum; apro:F751_5652; K08288 PRKCSH protein kinase C substrate 80K-H - ko04141; Genetic Information Processing; Folding, sorting and degradation; Protein processing in endoplasmic reticulum}	{CE15547; KOG2397 Protein kinase C substrate, 80 KD protein, heavy chain T Signal transduction mechanisms ;}	{GO:0051258; protein polymerization; biological_process GO:0090529; NA GO:0006810; transport; biological_process GO:0030674; protein binding, bridging; molecular_function GO:0005102; receptor binding; molecular_function GO:0007165; signal transduction; biological_process GO:0005577; fibrinogen complex; cellular_component GO:0042803; protein homodimerization activity; molecular_function GO:0008134…	{EU943296.1; Zea mays clone 1591992 mRNA sequence}	{PF06005:Protein of unknown function (DUF904) PF08702:Fibrinogen alpha/beta chain family PF08172:CASP C terminal PF04728:Lipoprotein leucine-zipper PF01025:GrpE PF04977:Septum formation initiator PF10473:Leucine-rich repeats of kinetochore protein Cenp-F/LEK1 PF00057:Low-density lipoprotein receptor domain class A PF04111:Autophagy protein Apg6 PF04632:Fusaric acid resistance protein family}
transcript_HQ_CT_transcript101078/f2p0/1581	{AFO59573.1; ferredoxin-NADP reductase [Saccharum hybrid cultivar GT28]}	{sp|O04977|FENR1_TOBAC; Ferredoxin--NADP reductase, leaf-type isozyme, chloroplastic OS=Nicotiana tabacum GN=PETH PE=2 SV=1}	{sita:101769250; K02641 petH ferredoxin--NADP+ reductase 1.18.1.2 ko00195; Metabolism; Energy metabolism; Photosynthesis}	{At5g66190; KOG1158 NADP/FAD dependent oxidoreductase C Energy production and conversion ;}	{GO:0016491; oxidoreductase activity; molecular_function GO:0055114; oxidation-reduction process; biological_process}	{NA}	{PF00175:Oxidoreductase NAD-binding domain PF08030:Ferric reductase NAD binding domain}
transcript_HQ_CT_transcript101083/f2p0/1574	{NA}	{NA}	{NA}	{NA}	{NA}	{NA}	{NA}
transcript_HQ_CT_transcript101084/f3p0/1580	{XP_003062064.1; p-type ATPase superfamily [Micromonas pusilla CCMP1545]}	{sp|P37278|ATCL_SYNE7; Calcium-transporting ATPase OS=Synechococcus elongatus (strain PCC 7942) GN=pacL PE=1 SV=2}	{mpp:MICPUCDRAFT_35744; - - - - -}	{YGL167c; KOG0202 Ca2+ transporting ATPase P Inorganic ion transport and metabolism ;}	{GO:0005506; iron ion binding; molecular_function GO:0006621; protein retention in ER lumen; biological_process GO:0046923; ER retention sequence binding; molecular_function GO:0055114; oxidation-reduction process; biological_process GO:0046872; metal ion binding; molecular_function GO:0009055; NA GO:0016021; integral to membrane; cellular_component GO:0000166; nucleotide binding; molecular_funct…	{NA}	{PF02322:Cytochrome bd terminal oxidase subunit II PF00122:E1-E2 ATPase PF00115:Cytochrome C and Quinol oxidase polypeptide I PF00810:ER lumen protein retaining receptor}
transcript_HQ_CT_transcript101086/f4p0/1511	{GAQ85748.1; Sof1-like rRNA processing protein [Klebsormidium flaccidum]}	{sp|Q5ZLK1|DCA13_CHICK; DDB1- and CUL4-associated factor 13 OS=Gallus gallus GN=DCAF13 PE=2 SV=1}	{ini:109167842; K11806 WDSOF1 WD repeat and SOF domain-containing protein 1 - -}	{Hs10092627; KOG0268 Sof1-like rRNA processing protein (contains WD40 repeats) A RNA processing and modification ;}	{GO:0005515; protein binding; molecular_function}	{NA}	{PF00400:WD domain, G-beta repeat}
transcript_HQ_CT_transcript101087/f3p0/1576	{NA}	{NA}	{NA}	{NA}	{NA}	{NA}	{NA}
transcript_HQ_CT_transcript101088/f2p0/1582	{KZN08528.1; hypothetical protein DCAR_001058 [Daucus carota subsp. sativus]}	{sp|Q9Y7U9|CCA2_SCHPO; Putative CCA tRNA nucleotidyltransferase 2 OS=Schizosaccharomyces pombe (strain 972 / ATCC 24843) GN=SPCC645.10 PE=3 SV=1}	{ccp:CHC_T00003995001; - - - - -}	{At1g22660; KOG2159 tRNA nucleotidyltransferase/poly(A) polymerase J Translation, ribosomal structure and biogenesis ;}	{GO:0016779; nucleotidyltransferase activity; molecular_function GO:0006396; RNA processing; biological_process GO:0003723; RNA binding; molecular_function}	{NA}	{PF01743:Poly A polymerase head domain}
transcript_HQ_CT_transcript101089/f2p0/1574	{XP_002953831.1; hypothetical protein VOLCADRAFT_94568 [Volvox carteri f. nagariensis]}	{sp|Q9LND7|SKI16_ARATH; F-box protein SKIP16 OS=Arabidopsis thaliana GN=SKIP16 PE=1 SV=1}	{vcn:VOLCADRAFT_94568; K10290 FBXO3 F-box protein 3 - -}	{At1g06110; KOG4408 Putative Mg2+ and Co2+ transporter CorD P Inorganic ion transport and metabolism ;}	{NA}	{NA}	{NA}
transcript_HQ_CT_transcript101091/f3p0/1570	{NA}	{NA}	{NA}	{NA}	{NA}	{NA}	{NA}
transcript_HQ_CT_transcript101098/f2p0/1578	{NA}	{NA}	{NA}	{NA}	{NA}	{NA}	{NA}
transcript_HQ_CT_transcript101105/f3p0/1574	{KXZ54281.1; hypothetical protein GPECTOR_5g369 [Gonium pectorale]}	{sp|Q12955|ANK3_HUMAN; Ankyrin-3 OS=Homo sapiens GN=ANK3 PE=1 SV=3}	{cre:CHLREDRAFT_105860; - - - - -}	{Hs10947056; KOG4177 Ankyrin M Cell wall/membrane/envelope biogenesis ;}	{GO:0005515; protein binding; molecular_function}	{NA}	{PF00023:Ankyrin repeat PF13606:Ankyrin repeat}
transcript_HQ_CT_transcript101108/f2p0/1601	{NA}	{NA}	{NA}	{NA}	{GO:0006811; ion transport; biological_process GO:0005216; ion channel activity; molecular_function GO:0016020; membrane; cellular_component GO:0005509; calcium ion binding; molecular_function GO:0055085; transmembrane transport; biological_process}	{NA}	{PF00520:Ion transport protein PF00036:EF hand PF13405:EF-hand domain PF13833:EF-hand domain pair PF13202:EF hand PF13499:EF-hand domain pair}
transcript_HQ_CT_transcript101109/f3p0/1584	{KYP57776.1; putative RING finger protein P4H10.07 [Cajanus cajan]}	{NA}	{var:108336016; - - - - -}	{NA}	{GO:0005680; anaphase-promoting complex; cellular_component GO:0046872; metal ion binding; molecular_function GO:0004842; ubiquitin-protein ligase activity; molecular_function GO:0005515; protein binding; molecular_function GO:0008270; zinc ion binding; molecular_function}	{NA}	{PF13639:Ring finger domain PF12861:Anaphase-promoting complex subunit 11 RING-H2 finger PF12678:RING-H2 zinc finger domain PF00097:Zinc finger, C3HC4 type (RING finger) PF17123:RING-like zinc finger PF14634:zinc-RING finger domain}
transcript_HQ_CT_transcript101111/f2p0/1570	{NA}	{NA}	{NA}	{NA}	{NA}	{NA}	{NA}
transcript_HQ_CT_transcript101112/f2p0/1585	{NA}	{NA}	{NA}	{NA}	{GO:0005515; protein binding; molecular_function GO:0033926; glycopeptide alpha-N-acetylgalactosaminidase activity; molecular_function}	{NA}	{PF12905:Endo-alpha-N-acetylgalactosaminidase PF00397:WW domain}
transcript_HQ_CT_transcript101114/f3p0/1576	{XP_003557935.1; PREDICTED: putative ubiquitin-like-specific protease 1B isoform X1 [Brachypodium distachyon]}	{sp|O42957|ULP1_SCHPO; Ubiquitin-like-specific protease 1 OS=Schizosaccharomyces pombe (strain 972 / ATCC 24843) GN=ulp1 PE=3 SV=1}	{bdi:100842374; K08592 SENP1 sentrin-specific protease 1 3.4.22.68 -}	{SPBC19G7.09; KOG0778 Protease, Ulp1 family O Posttranslational modification, protein turnover, chaperones ;}	{GO:0006508; proteolysis; biological_process GO:0008234; cysteine-type peptidase activity; molecular_function}	{NA}	{PF02902:Ulp1 protease family, C-terminal catalytic domain}
transcript_HQ_CT_transcript101128/f2p0/1577	{XP_009401155.1; PREDICTED: protein transport protein Sec61 subunit alpha-like [Musa acuminata subsp. malaccensis]}	{sp|Q54XK2|SC61A_DICDI; Protein transport protein Sec61 subunit alpha OS=Dictyostelium discoideum GN=sec61a PE=3 SV=1}	{eus:EUTSA_v10016599mg; K10956 SEC61A protein transport protein SEC61 subunit alpha - ko03060; Genetic Information Processing; Folding, sorting and degradation; Protein export | ko04141; Genetic Information Processing; Folding, sorting and degradation; Protein processing in endoplasmic reticulum | ko04145; Cellular Processes; Transport and catabolism; Phagosome | ko05110; Human Diseases; Infectio…	{At2g34250; KOG1373 Transport protein Sec61, alpha subunit UO Intracellular trafficking, secretion, and vesicular transport ; Posttranslational modification, protein turnover, chaperones ;}	{GO:0015031; protein transport; biological_process GO:0016020; membrane; cellular_component}	{XM_010479990.1; PREDICTED: Camelina sativa protein transport protein Sec61 subunit alpha-like (LOC104757261), mRNA}	{PF00344:SecY translocase}
transcript_HQ_CT_transcript101133/f6p0/1548	{ANA57000.1; translational elongation factor Tu (chloroplast) [Pyramimonas parkeae]}	{sp|B1XI63|EFTU_SYNP2; Elongation factor Tu OS=Synechococcus sp. (strain ATCC 27264 / PCC 7002 / PR-6) GN=tuf PE=3 SV=1}	{gsl:JL72_p161; - - - - -}	{At4g20360; KOG0460 Mitochondrial translation elongation factor Tu J Translation, ribosomal structure and biogenesis ;}	{GO:0005525; GTP binding; molecular_function}	{NA}	{PF03144:Elongation factor Tu domain 2 PF01926:50S ribosome-binding GTPase}
transcript_HQ_CT_transcript101135/f5p0/1538	{KXZ47334.1; hypothetical protein GPECTOR_36g59 [Gonium pectorale]}	{sp|Q9UQ07|MOK_HUMAN; MAPK/MAK/MRK overlapping kinase OS=Homo sapiens GN=MOK PE=2 SV=1}	{vcn:VOLCADRAFT_58667; K08830 RAGE, MOK renal tumor antigen 2.7.11.22 -}	{Hs7657498; KOG0661 MAPK related serine/threonine protein kinase T Signal transduction mechanisms ;}	{GO:0006468; protein phosphorylation; biological_process GO:0005524; ATP binding; molecular_function GO:0004672; protein kinase activity; molecular_function}	{NA}	{PF07714:Protein tyrosine kinase PF00069:Protein kinase domain}
transcript_HQ_CT_transcript101139/f3p0/1568	{NA}	{NA}	{NA}	{NA}	{GO:0016021; integral to membrane; cellular_component}	{NA}	{PF03073:TspO/MBR family}
transcript_HQ_CT_transcript101140/f3p0/1579	{NA}	{NA}	{NA}	{NA}	{GO:0005506; iron ion binding; molecular_function GO:0008270; zinc ion binding; molecular_function GO:0006351; transcription, DNA-dependent; biological_process}	{NA}	{PF00301:Rubredoxin PF00641:Zn-finger in Ran binding protein and others PF02150:RNA polymerases M/15 Kd subunit}
transcript_HQ_CT_transcript101143/f2p0/1576	{KXZ46216.1; hypothetical protein GPECTOR_46g285 [Gonium pectorale]}	{NA}	{vcn:VOLCADRAFT_92400; - - - - -}	{NA}	{GO:0005515; protein binding; molecular_function}	{NA}	{PF13374:Tetratricopeptide repeat PF13181:Tetratricopeptide repeat PF00515:Tetratricopeptide repeat}
transcript_HQ_CT_transcript10115/f4p0/4346	{JAT70029.1; hypothetical protein g.28317, partial [Auxenochlorella protothecoides]}	{sp|A2ASS6|TITIN_MOUSE; Titin OS=Mus musculus GN=Ttn PE=1 SV=1}	{csl:COCSUDRAFT_39806; - - - - -}	{Hs20143922; KOG0613 Projectin/twitchin and related proteins Z Cytoskeleton ;}	{GO:0003993; acid phosphatase activity; molecular_function GO:0005509; calcium ion binding; molecular_function GO:0046872; metal ion binding; molecular_function GO:0005515; protein binding; molecular_function}	{NA}	{PF00036:EF hand PF00041:Fibronectin type III domain PF16656:Purple acid Phosphatase, N-terminal domain PF13499:EF-hand domain pair PF13405:EF-hand domain PF13833:EF-hand domain pair}
transcript_HQ_CT_transcript101150/f2p0/1576	{NA}	{NA}	{NA}	{NA}	{GO:0003677; DNA binding; molecular_function GO:0006355; regulation of transcription, DNA-dependent; biological_process}	{NA}	{PF00313:'Cold-shock' DNA-binding domain}
transcript_HQ_CT_transcript101151/f3p0/1577	{XP_002499747.1; predicted protein [Micromonas commoda]}	{sp|P72926|Y1024_SYNY3; UPF0187 protein sll1024 OS=Synechocystis sp. (strain PCC 6803 / Kazusa) GN=sll1024 PE=3 SV=2}	{mis:MICPUN_55821; - - - - -}	{NA}	{NA}	{NA}	{NA}
transcript_HQ_CT_transcript101157/f9p0/1566	{NA}	{NA}	{NA}	{NA}	{GO:0006508; proteolysis; biological_process GO:0030436; asexual sporulation; biological_process GO:0004190; aspartic-type endopeptidase activity; molecular_function}	{NA}	{PF03419:Sporulation factor SpoIIGA }
transcript_HQ_CT_transcript101158/f2p0/1598	{XP_019425935.1; PREDICTED: adenylosuccinate synthetase 2, chloroplastic [Lupinus angustifolius]}	{sp|Q17G75|PURA_AEDAE; Adenylosuccinate synthetase OS=Aedes aegypti GN=AAEL003161 PE=3 SV=1}	{mpp:MICPUCDRAFT_47447; K01939 purA, ADSS adenylosuccinate synthase 6.3.4.4 ko00230; Metabolism; Nucleotide metabolism; Purine metabolism | ko00250; Metabolism; Amino acid metabolism; Alanine, aspartate and glutamate metabolism}	{At3g57610; KOG1355 Adenylosuccinate synthase F Nucleotide transport and metabolism ;}	{GO:0005525; GTP binding; molecular_function GO:0006164; purine nucleotide biosynthetic process; biological_process GO:0004019; adenylosuccinate synthase activity; molecular_function}	{NA}	{PF00709:Adenylosuccinate synthetase}
transcript_HQ_CT_transcript101159/f2p0/1568	{NA}	{NA}	{NA}	{NA}	{NA}	{NA}	{NA}
transcript_HQ_CT_transcript101163/f3p0/1560	{NA}	{NA}	{NA}	{NA}	{GO:0006270; DNA-dependent DNA replication initiation; biological_process GO:0008982; protein-N(PI)-phosphohistidine-sugar phosphotransferase activity; molecular_function GO:0016020; membrane; cellular_component GO:0016021; integral to membrane; cellular_component GO:0009401; phosphoenolpyruvate-dependent sugar phosphotransferase system; biological_process GO:0046872; metal ion binding; molecular…	{NA}	{PF02487:CLN3 protein PF02724:CDC45-like protein PF00642:Zinc finger C-x8-C-x5-C-x3-H type (and similar) PF03612:Sorbitol phosphotransferase enzyme II N-terminus PF07565:Band 3 cytoplasmic domain PF01080:Presenilin}
transcript_HQ_CT_transcript101168/f2p0/1573	{NA}	{NA}	{NA}	{NA}	{GO:0006811; ion transport; biological_process GO:0016020; membrane; cellular_component GO:0055085; transmembrane transport; biological_process GO:0005509; calcium ion binding; molecular_function GO:0005216; ion channel activity; molecular_function}	{NA}	{PF13499:EF-hand domain pair PF13202:EF hand PF13833:EF-hand domain pair PF13405:EF-hand domain PF00036:EF hand PF00520:Ion transport protein}
transcript_HQ_CT_transcript10117/f6p0/4342	{NA}	{NA}	{NA}	{NA}	{NA}	{NA}	{NA}
transcript_HQ_CT_transcript101173/f2p0/1575	{NA}	{NA}	{NA}	{NA}	{GO:0005509; calcium ion binding; molecular_function}	{NA}	{PF00036:EF hand PF13499:EF-hand domain pair PF13405:EF-hand domain PF13202:EF hand PF13833:EF-hand domain pair}
transcript_HQ_CT_transcript101175/f8p0/1567	{CAA48719.1; fructose-bisphosphatase, partial [Pisum sativum]}	{sp|P46275|F16P1_PEA; Fructose-1,6-bisphosphatase, chloroplastic OS=Pisum sativum GN=FBP PE=1 SV=2}	{gsl:Gasu_54930; K03841 FBP, fbp fructose-1,6-bisphosphatase I 3.1.3.11 ko01200; Metabolism; Global and overview maps; Carbon metabolism | ko00010; Metabolism; Carbohydrate metabolism; Glycolysis / Gluconeogenesis | ko00030; Metabolism; Carbohydrate metabolism; Pentose phosphate pathway | ko00051; Metabolism; Carbohydrate metabolism; Fructose and mannose metabolism | ko00710; Metabolism; Energy m…	{At3g54050; KOG1458 Fructose-1,6-bisphosphatase G Carbohydrate transport and metabolism ;}	{GO:0055114; oxidation-reduction process; biological_process GO:0016655; oxidoreductase activity, acting on NADH or NADPH, quinone or similar compound as acceptor; molecular_function}	{NA}	{PF10664:Cyanobacterial and plastid NDH-1 subunit M}
transcript_HQ_CT_transcript101176/f3p0/1585	{XP_002982363.1; hypothetical protein SELMODRAFT_50957, partial [Selaginella moellendorffii]}	{sp|Q5N941|POLLU_ORYSJ; Probable ion channel POLLUX OS=Oryza sativa subsp. japonica GN=Os01g0870100 PE=2 SV=1}	{smo:SELMODRAFT_50957; - - - - -}	{NA}	{NA}	{NA}	{NA}
transcript_HQ_CT_transcript101177/f3p0/1570	{NA}	{NA}	{NA}	{NA}	{GO:0032040; small-subunit processome; cellular_component}	{NA}	{PF04147:Nop14-like family }
transcript_HQ_CT_transcript101180/f2p0/1591	{NA}	{NA}	{NA}	{NA}	{NA}	{NA}	{NA}
transcript_HQ_CT_transcript101184/f2p0/1595	{NA}	{NA}	{NA}	{NA}	{NA}	{NA}	{NA}
transcript_HQ_CT_transcript101186/f2p0/1577	{NA}	{NA}	{NA}	{NA}	{NA}	{NA}	{NA}
transcript_HQ_CT_transcript101187/f5p0/1570	{NA}	{NA}	{NA}	{NA}	{GO:0071988; protein localization to spindle pole body; biological_process GO:0042157; lipoprotein metabolic process; biological_process GO:0006869; lipid transport; biological_process GO:0008289; lipid binding; molecular_function GO:0005576; NA GO:0030474; spindle pole body duplication; biological_process}	{NA}	{PF01442:Apolipoprotein A1/A4/E domain PF17060:Monopolar spindle protein 2}
transcript_HQ_CT_transcript101189/f2p0/1570	{XP_012828725.1; PREDICTED: choline monooxygenase, chloroplastic-like [Erythranthe guttata]}	{sp|Q9SZR0|CHMO_ARATH; Choline monooxygenase, chloroplastic OS=Arabidopsis thaliana GN=At4g29890 PE=2 SV=2}	{ini:109177446; K00499 CMO choline monooxygenase 1.14.15.7 ko00260; Metabolism; Amino acid metabolism; Glycine, serine and threonine metabolism}	{NA}	{GO:0019439; aromatic compound catabolic process; biological_process GO:0055114; oxidation-reduction process; biological_process GO:0016708; oxidoreductase activity, acting on paired donors, with incorporation or reduction of molecular oxygen, NADH or NADPH as one donor, and incorporation of two atoms of oxygen into one donor; molecular_function GO:0051537; 2 iron, 2 sulfur cluster binding; molec…	{NA}	{PF00848:Ring hydroxylating alpha subunit (catalytic domain) PF00355:Rieske [2Fe-2S] domain}
transcript_HQ_CT_transcript101195/f3p0/1559	{XP_003056989.1; predicted protein [Micromonas pusilla CCMP1545]}	{sp|P65098|IDH_MYCBO; Isocitrate dehydrogenase [NADP] OS=Mycobacterium bovis (strain ATCC BAA-935 / AF2122/97) GN=icd PE=3 SV=1}	{mpp:MICPUCDRAFT_15406; - - - - -}	{SPAC6G10.08; KOG1526 NADP-dependent isocitrate dehydrogenase C Energy production and conversion ;}	{GO:0055114; oxidation-reduction process; biological_process GO:0005509; calcium ion binding; molecular_function GO:0016616; oxidoreductase activity, acting on the CH-OH group of donors, NAD or NADP as acceptor; molecular_function}	{NA}	{PF13202:EF hand PF13833:EF-hand domain pair PF13405:EF-hand domain PF13499:EF-hand domain pair PF00180:Isocitrate/isopropylmalate dehydrogenase PF00036:EF hand}
transcript_HQ_CT_transcript101196/f3p0/1571	{CEF98899.1; Alternative oxidase [Ostreococcus tauri]}	{sp|Q9C206|AOX_PODAS; Alternative oxidase, mitochondrial OS=Podospora anserina GN=AOX1 PE=3 SV=1}	{bpg:Bathy15g01150; - - - - -}	{NA}	{GO:0009916; alternative oxidase activity; molecular_function GO:0055114; oxidation-reduction process; biological_process}	{NA}	{PF01786:Alternative oxidase}
transcript_HQ_CT_transcript101199/f2p0/1580	{NA}	{NA}	{NA}	{NA}	{GO:0003677; DNA binding; molecular_function GO:0006355; regulation of transcription, DNA-dependent; biological_process}	{NA}	{PF00313:'Cold-shock' DNA-binding domain}
transcript_HQ_CT_transcript1012/f2p0/6493	{XP_003062974.1; mastigoneme-like protein [Micromonas pusilla CCMP1545]}	{NA}	{mpp:MICPUCDRAFT_71069; - - - - -}	{7297206; KOG1217 Fibrillins and related proteins containing Ca2+-binding EGF-like domains T Signal transduction mechanisms ;}	{GO:0007186; G-protein coupled receptor protein signaling pathway; biological_process GO:0016020; membrane; cellular_component GO:0004930; G-protein coupled receptor activity; molecular_function}	{NA}	{PF00629:MAM domain, meprin/A5/mu PF07562:Nine Cysteines Domain of family 3 GPCR}
transcript_HQ_CT_transcript101203/f2p0/1569	{NA}	{NA}	{NA}	{NA}	{GO:0005634; nucleus; cellular_component}	{NA}	{PF08711:TFIIS helical bundle-like domain}
transcript_HQ_CT_transcript101204/f7p0/1559	{NA}	{NA}	{NA}	{NA}	{NA}	{NA}	{NA}
transcript_HQ_CT_transcript101205/f6p0/1565	{NA}	{NA}	{NA}	{NA}	{NA}	{NA}	{NA}
transcript_HQ_CT_transcript101208/f2p0/1577	{NA}	{NA}	{NA}	{NA}	{GO:0016853; isomerase activity; molecular_function}	{NA}	{PF13145:PPIC-type PPIASE domain PF00639:PPIC-type PPIASE domain}
transcript_HQ_CT_transcript10121/f2p0/4359	{JAT46490.1; NAD-specific glutamate dehydrogenase, partial [Anthurium amnicola]}	{sp|Q54VI3|GLUD2_DICDI; Glutamate dehydrogenase 2 OS=Dictyostelium discoideum GN=glud2 PE=1 SV=2}	{gsl:Gasu_55630; K08867 WNK, PRKWNK WNK lysine deficient protein kinase 2.7.11.1 -}	{YDL215c; KOG2250 Glutamate/leucine/phenylalanine/valine dehydrogenases E Amino acid transport and metabolism ;}	{GO:0005515; protein binding; molecular_function}	{NA}	{PF13606:Ankyrin repeat PF00023:Ankyrin repeat}
transcript_HQ_CT_transcript101210/f3p0/1570	{XP_002504984.1; predicted protein [Micromonas commoda]}	{sp|Q55720|YC49L_SYNY3; Ycf49-like protein OS=Synechocystis sp. (strain PCC 6803 / Kazusa) GN=sll0608 PE=3 SV=1}	{mis:MICPUN_62638; - - - - -}	{At1g64350; KOG2445 Nuclear pore complex component (sc Seh1) YU Nuclear structure ; Intracellular trafficking, secretion, and vesicular transport ;}	{NA}	{NA}	{NA}
transcript_HQ_CT_transcript101212/f4p0/1518	{XP_013903000.1; hypothetical protein MNEG_3983 [Monoraphidium neglectum]}	{NA}	{NA}	{NA}	{NA}	{NA}	{NA}
transcript_HQ_CT_transcript101217/f3p0/1655	{GAQ84666.1; catechol O-methyltransferase [Klebsormidium flaccidum]}	{NA}	{mis:MICPUN_57020; - - - - -}	{NA}	{NA}	{NA}	{NA}
transcript_HQ_CT_transcript101218/f2p0/1570	{XP_005651691.1; TRM-domain-containing protein [Coccomyxa subellipsoidea C-169]}	{sp|Q9VK89|TRM1_DROME; Probable tRNA (guanine(26)-N(2))-dimethyltransferase OS=Drosophila melanogaster GN=CG6388 PE=2 SV=1}	{csl:COCSUDRAFT_52087; K00555 TRMT1, trm1 tRNA (guanine26-N2/guanine27-N2)-dimethyltransferase [EC:2.1.1.215 2.1.1.216] 2.1.1.215,2.1.1.216 -}	{7297945; KOG1253 tRNA methyltransferase J Translation, ribosomal structure and biogenesis ;}	{GO:0003723; RNA binding; molecular_function GO:0008033; tRNA processing; biological_process GO:0004809; tRNA (guanine-N2-)-methyltransferase activity; molecular_function}	{NA}	{PF02005:N2,N2-dimethylguanosine tRNA methyltransferase}
transcript_HQ_CT_transcript10123/f3p0/4316	{NA}	{NA}	{NA}	{NA}	{NA}	{NA}	{NA}
transcript_HQ_CT_transcript101231/f3p0/1574	{JAT63587.1; Phosphoribosylformylglycinamidine cyclo-ligase [Anthurium amnicola]}	{NA}	{NA}	{NA}	{NA}	{NA}	{NA}
transcript_HQ_CT_transcript101238/f2p0/1577	{NA}	{NA}	{NA}	{NA}	{NA}	{NA}	{NA}
transcript_HQ_CT_transcript101243/f2p0/1570	{XP_001693168.1; farnesyl diphosphate synthase [Chlamydomonas reinhardtii]}	{sp|P49349|FPPS_KLULA; Farnesyl pyrophosphate synthase OS=Kluyveromyces lactis (strain ATCC 8585 / CBS 2359 / DSM 70799 / NBRC 1267 / NRRL Y-1140 / WM37) GN=FPS1 PE=3 SV=1}	{cre:CHLREDRAFT_137019; K00787 FDPS farnesyl diphosphate synthase [EC:2.5.1.1 2.5.1.10] 2.5.1.1,2.5.1.10 ko00900; Metabolism; Metabolism of terpenoids and polyketides; Terpenoid backbone biosynthesis | ko05166; Human Diseases; Infectious diseases: Viral; HTLV-I infection | ko05164; Human Diseases; Infectious diseases: Viral; Influenza A}	{YJL167w; KOG0711 Polyprenyl synthetase H Coenzyme transport and metabolism ;}	{GO:0008299; isoprenoid biosynthetic process; biological_process}	{NA}	{PF00348:Polyprenyl synthetase}
transcript_HQ_CT_transcript101244/f2p0/1574	{KNA08296.1; hypothetical protein SOVF_163820, partial [Spinacia oleracea]}	{sp|O46043|PARG_DROME; Poly(ADP-ribose) glycohydrolase OS=Drosophila melanogaster GN=Parg PE=1 SV=3}	{fve:101305789; K07759 PARG poly(ADP-ribose) glycohydrolase 3.2.1.143 -}	{7290430; KOG2064 Poly(ADP-ribose) glycohydrolase T Signal transduction mechanisms ;}	{GO:0004649; poly(ADP-ribose) glycohydrolase activity; molecular_function GO:0005975; carbohydrate metabolic process; biological_process}	{NA}	{PF05028:Poly (ADP-ribose) glycohydrolase (PARG)}
transcript_HQ_CT_transcript101246/f4p0/1532	{NA}	{NA}	{NA}	{NA}	{GO:0005515; protein binding; molecular_function}	{NA}	{PF02151:UvrB/uvrC motif}
transcript_HQ_CT_transcript101247/f3p0/1623	{XP_002506081.1; voltage-gated ion channel superfamily [Micromonas commoda]}	{sp|Q38898|AKT2_ARATH; Potassium channel AKT2/3 OS=Arabidopsis thaliana GN=AKT2 PE=1 SV=1}	{mis:MICPUN_103982; - - - - -}	{At4g22200; KOG0498 K+-channel ERG and related proteins, contain PAS/PAC sensor domain PT Inorganic ion transport and metabolism ; Signal transduction mechanisms ;}	{GO:0006811; ion transport; biological_process GO:0005216; ion channel activity; molecular_function GO:0016020; membrane; cellular_component GO:0055085; transmembrane transport; biological_process}	{NA}	{PF00520:Ion transport protein}
transcript_HQ_CT_transcript101260/f2p0/1563	{ABR18163.1; unknown [Picea sitchensis]}	{sp|I2CYZ4|D4FAD_CHLRE; Acyl-lipid (7-3)-desaturase, chloroplastic OS=Chlamydomonas reinhardtii GN=CHLREDRAFT_32523 PE=1 SV=1}	{olu:OSTLU_88841; - - - - -}	{At2g46210; KOG4232 Delta 6-fatty acid desaturase/delta-8 sphingolipid desaturase I Lipid transport and metabolism ;}	{GO:0016020; membrane; cellular_component GO:0006629; lipid metabolic process; biological_process}	{NA}	{PF00487:Fatty acid desaturase PF02517:CAAX protease self-immunity}
transcript_HQ_CT_transcript101268/f2p0/1600	{NA}	{NA}	{NA}	{NA}	{GO:0007339; binding of sperm to zona pellucida; biological_process GO:0005576; NA}	{NA}	{PF07354:Zona-pellucida-binding protein (Sp38)}
transcript_HQ_CT_transcript10127/f6p0/4328	{XP_008365045.1; PREDICTED: ubiquitin carboxyl-terminal hydrolase 5-like isoform X3 [Malus domestica]}	{sp|Q93Y01|UBP9_ARATH; Ubiquitin carboxyl-terminal hydrolase 9 OS=Arabidopsis thaliana GN=UBP9 PE=2 SV=1}	{crb:CARUB_v10002928mg; - - - - -}	{CE29636; KOG1870 Ubiquitin C-terminal hydrolase O Posttranslational modification, protein turnover, chaperones ;}	{GO:0016579; protein deubiquitination; biological_process GO:0004843; ubiquitin-specific protease activity; molecular_function GO:0036459; NA}	{NA}	{PF06337:DUSP domain PF00443:Ubiquitin carboxyl-terminal hydrolase}
transcript_HQ_CT_transcript101271/f2p0/1567	{XP_006409387.1; hypothetical protein EUTSA_v10022725mg [Eutrema salsugineum]}	{NA}	{eus:EUTSA_v10022725mg; - - - - -}	{NA}	{NA}	{NA}	{NA}
transcript_HQ_CT_transcript101277/f2p0/1569	{XP_017975183.1; PREDICTED: ATP-dependent (S)-NAD(P)H-hydrate dehydratase isoform X2 [Theobroma cacao]}	{sp|E1BNQ4|NNRD_BOVIN; ATP-dependent (S)-NAD(P)H-hydrate dehydratase OS=Bos taurus GN=NAXD PE=3 SV=1}	{bvg:104888818; K17757 CARKD ATP-dependent NAD(P)H-hydrate dehydratase 4.2.1.93 -}	{Hs8922654; KOG3974 Predicted sugar kinase G Carbohydrate transport and metabolism ;}	{GO:0016846; carbon-sulfur lyase activity; molecular_function GO:0052855; NA GO:0008152; NA}	{NA}	{PF01256:Carbohydrate kinase PF04828:Glutathione-dependent formaldehyde-activating enzyme}
transcript_HQ_CT_transcript101278/f2p0/1632	{AHZ63886.1; phototropin [Conocephalum conicum]}	{sp|Q9ST27|PHOT2_ORYSJ; Phototropin-2 OS=Oryza sativa subsp. japonica GN=PHOT2 PE=1 SV=1}	{smo:SELMODRAFT_230655; K20715 PHOT phototropin 2.7.11.1 -}	{NA}	{NA}	{NA}	{NA}
transcript_HQ_CT_transcript101285/f4p0/1555	{NA}	{NA}	{NA}	{NA}	{NA}	{NA}	{NA}
transcript_HQ_CT_transcript101286/f2p0/1565	{NA}	{NA}	{NA}	{NA}	{NA}	{NA}	{NA}
transcript_HQ_CT_transcript101288/f2p0/1627	{CDP15561.1; unnamed protein product [Coffea canephora]}	{sp|Q03363|DNJH1_ALLPO; DnaJ protein homolog 1 (Fragment) OS=Allium porrum GN=DNAJ1 PE=2 SV=1}	{sot:102606249; K09503 DNAJA2 DnaJ homolog subfamily A member 2 - ko04141; Genetic Information Processing; Folding, sorting and degradation; Protein processing in endoplasmic reticulum}	{SPBC1734.11; KOG0712 Molecular chaperone (DnaJ superfamily) O Posttranslational modification, protein turnover, chaperones ;}	{NA}	{XM_016315135.1; PREDICTED: Arachis ipaensis dnaJ protein homolog (LOC107613236), mRNA}	{NA}
transcript_HQ_CT_transcript101295/f2p0/1568	{XP_009126444.1; PREDICTED: monogalactosyldiacylglycerol synthase 2, chloroplastic [Brassica rapa]}	{sp|O82730|MGDG2_ARATH; Monogalactosyldiacylglycerol synthase 2, chloroplastic OS=Arabidopsis thaliana GN=MGD2 PE=1 SV=1}	{crb:CARUB_v10000862mg; K03715 E2.4.1.46 1,2-diacylglycerol 3-beta-galactosyltransferase 2.4.1.46 ko00561; Metabolism; Lipid metabolism; Glycerolipid metabolism}	{NA}	{GO:0005515; protein binding; molecular_function GO:0016758; transferase activity, transferring hexosyl groups; molecular_function GO:0009247; glycolipid biosynthetic process; biological_process}	{NA}	{PF06925:Monogalactosyldiacylglycerol (MGDG) synthase PF00612:IQ calmodulin-binding motif PF04101:Glycosyltransferase family 28 C-terminal domain}
transcript_HQ_CT_transcript10130/f2p0/4346	{NA}	{NA}	{NA}	{NA}	{GO:0005515; protein binding; molecular_function}	{NA}	{PF13180:PDZ domain PF00595:PDZ domain (Also known as DHR or GLGF)}
transcript_HQ_CT_transcript101306/f3p0/1664	{NA}	{NA}	{NA}	{NA}	{NA}	{NA}	{NA}
transcript_HQ_CT_transcript101312/f2p0/1574	{XP_005644486.1; hypothetical protein COCSUDRAFT_58179 [Coccomyxa subellipsoidea C-169]}	{sp|A1CFL8|PATK_ASPCL; 6-methylcalicylic acide synthase OS=Aspergillus clavatus (strain ATCC 1007 / CBS 513.65 / DSM 816 / NCTC 3887 / NRRL 1) GN=patK PE=1 SV=1}	{csl:COCSUDRAFT_58181; K00665 FASN fatty acid synthase, animal type 2.3.1.85 ko01212; Metabolism; Global and overview maps; Fatty acid metabolism | ko00061; Metabolism; Lipid metabolism; Fatty acid biosynthesis | ko04152; Environmental Information Processing; Signal transduction; AMPK signaling pathway | ko04910; Organismal Systems; Endocrine system; Insulin signaling pathway}	{7289423; KOG1202 Animal-type fatty acid synthase and related proteins I Lipid transport and metabolism ;}	{NA}	{NA}	{NA}
transcript_HQ_CT_transcript101313/f6p0/1522	{XP_006843101.2; PREDICTED: RNA-binding protein Nova-1 isoform X1 [Amborella trichopoda]}	{sp|Q9UNW9|NOVA2_HUMAN; RNA-binding protein Nova-2 OS=Homo sapiens GN=NOVA2 PE=1 SV=1}	{lang:109360946; K14944 NOVA RNA-binding protein Nova - -; lang:109360946; - - - - -}	{Hs5902724; KOG2191 RNA-binding protein NOVA1/PASILLA and related KH domain proteins AR RNA processing and modification ; General function prediction only ;}	{GO:0003723; RNA binding; molecular_function}	{NA}	{PF00013:KH domain PF13184:NusA-like KH domain PF07650:KH domain}
transcript_HQ_CT_transcript101318/f2p0/1568	{XP_002505413.1; predicted protein [Micromonas commoda]}	{sp|P34899|GLYM_PEA; Serine hydroxymethyltransferase, mitochondrial OS=Pisum sativum PE=1 SV=1}	{mis:MICPUN_63428; K00600 glyA, SHMT glycine hydroxymethyltransferase 2.1.2.1 ko01200; Metabolism; Global and overview maps; Carbon metabolism | ko01230; Metabolism; Global and overview maps; Biosynthesis of amino acids | ko00630; Metabolism; Carbohydrate metabolism; Glyoxylate and dicarboxylate metabolism | ko00680; Metabolism; Energy metabolism; Methane metabolism | ko00260; Metabolism; Amino a…	{At4g37930; KOG2467 Glycine/serine hydroxymethyltransferase E Amino acid transport and metabolism ;}	{GO:0006520; cellular amino acid metabolic process; biological_process GO:0016829; lyase activity; molecular_function GO:0016740; transferase activity; molecular_function}	{XM_016705369.1; PREDICTED: Capsicum annuum serine hydroxymethyltransferase, mitochondrial (LOC107860120), transcript variant X4, mRNA}	{PF01212:Beta-eliminating lyase PF00464:Serine hydroxymethyltransferase}
transcript_HQ_CT_transcript101319/f2p0/1573	{NA}	{NA}	{NA}	{NA}	{NA}	{NA}	{NA}
transcript_HQ_CT_transcript10132/f2p0/4344	{GAQ91211.1; cytochrome b5 isoform [Klebsormidium flaccidum]}	{NA}	{NA}	{NA}	{GO:0005216; ion channel activity; molecular_function GO:0055085; transmembrane transport; biological_process GO:0016020; membrane; cellular_component GO:0006811; ion transport; biological_process}	{NA}	{PF00520:Ion transport protein}
transcript_HQ_CT_transcript101322/f3p0/1580	{NA}	{NA}	{NA}	{NA}	{NA}	{NA}	{NA}
transcript_HQ_CT_transcript101329/f7p0/1561	{NA}	{NA}	{NA}	{NA}	{NA}	{NA}	{NA}
transcript_HQ_CT_transcript101330/f2p0/1566	{EOY12633.1; Kinase superfamily protein isoform 3 [Theobroma cacao]}	{sp|Q7T6Y2|YR831_MIMIV; Putative serine/threonine-protein kinase/receptor R831 OS=Acanthamoeba polyphaga mimivirus GN=MIMI_R831 PE=3 SV=2}	{ccp:CHC_T00009536001; - - - - -}	{At2g42630; KOG0192 Tyrosine kinase specific for activated (GTP-bound) p21cdc42Hs T Signal transduction mechanisms ;}	{GO:0004672; protein kinase activity; molecular_function GO:0006468; protein phosphorylation; biological_process GO:0005524; ATP binding; molecular_function}	{NA}	{PF00069:Protein kinase domain PF07714:Protein tyrosine kinase}
transcript_HQ_CT_transcript101331/f2p0/1578	{GAQ85715.1; hypothetical protein KFL_002500130 [Klebsormidium flaccidum]}	{sp|P43388|YDCM_METLD; Uncharacterized protein in dcmA 3'region (Fragment) OS=Methylophilus leisingeri (strain DSM 6813 / VKM B-2013 / DM11) PE=4 SV=1}	{bpg:Bathy01g06230; K00799 GST, gst glutathione S-transferase 2.5.1.18 ko00480; Metabolism; Metabolism of other amino acids; Glutathione metabolism | ko00980; Metabolism; Xenobiotics biodegradation and metabolism; Metabolism of xenobiotics by cytochrome P450 | ko00982; Metabolism; Xenobiotics biodegradation and metabolism; Drug metabolism - cytochrome P450 | ko05204; Human Diseases; Cancers: Over…	{NA}	{NA}	{NA}	{NA}
transcript_HQ_CT_transcript101333/f3p0/1567	{NA}	{NA}	{NA}	{NA}	{GO:0008270; zinc ion binding; molecular_function GO:0003676; nucleic acid binding; molecular_function}	{NA}	{PF00098:Zinc knuckle}
transcript_HQ_CT_transcript101336/f3p0/1534	{NA}	{NA}	{NA}	{NA}	{NA}	{NA}	{NA}
transcript_HQ_CT_transcript101339/f7p0/1545	{OMO85009.1; hypothetical protein CCACVL1_10477 [Corchorus capsularis]}	{sp|Q6AYD3|PA2G4_RAT; Proliferation-associated protein 2G4 OS=Rattus norvegicus GN=Pa2g4 PE=1 SV=1}	{pvu:PHAVU_008G095900g; - - - - -}	{Hs5453842; KOG2776 Metallopeptidase R General function prediction only ;}	{GO:0005509; calcium ion binding; molecular_function GO:0006355; regulation of transcription, DNA-dependent; biological_process GO:0005737; cytoplasm; cellular_component GO:0005515; protein binding; molecular_function GO:0007049; cell cycle; biological_process GO:0003700; sequence-specific DNA binding transcription factor activity; molecular_function GO:0042173; regulation of sporulation resultin…	{NA}	{PF08769:Sporulation initiation factor Spo0A C terminal PF02491:SHS2 domain inserted in FTSA}
transcript_HQ_CT_transcript101346/f2p0/1599	{NA}	{NA}	{NA}	{NA}	{NA}	{NA}	{NA}
transcript_HQ_CT_transcript101354/f2p0/1562	{XP_011396728.1; Aminomethyltransferase, mitochondrial [Auxenochlorella protothecoides]}	{sp|P93256|GCST_MESCR; Aminomethyltransferase, mitochondrial OS=Mesembryanthemum crystallinum GN=GDCST PE=2 SV=1}	{apro:F751_6818; K00605 gcvT, AMT aminomethyltransferase 2.1.2.10 ko01200; Metabolism; Global and overview maps; Carbon metabolism | ko00630; Metabolism; Carbohydrate metabolism; Glyoxylate and dicarboxylate metabolism | ko00260; Metabolism; Amino acid metabolism; Glycine, serine and threonine metabolism | ko00670; Metabolism; Metabolism of cofactors and vitamins; One carbon pool by folate; apro:…	{At1g11860; KOG2770 Aminomethyl transferase E Amino acid transport and metabolism ;}	{GO:0004526; ribonuclease P activity; molecular_function GO:0006396; RNA processing; biological_process}	{NA}	{PF08170:POPLD (NUC188) domain}
transcript_HQ_CT_transcript101359/f2p0/1572	{NA}	{NA}	{NA}	{NA}	{NA}	{NA}	{NA}
transcript_HQ_CT_transcript101366/f18p0/1541	{XP_008381756.1; PREDICTED: aspartate-semialdehyde dehydrogenase-like [Malus domestica]}	{sp|O67716|DHAS_AQUAE; Aspartate-semialdehyde dehydrogenase OS=Aquifex aeolicus (strain VF5) GN=asd PE=3 SV=1}	{mdm:103444584; K00133 asd aspartate-semialdehyde dehydrogenase 1.2.1.11 ko01210; Metabolism; Global and overview maps; 2-Oxocarboxylic acid metabolism | ko01230; Metabolism; Global and overview maps; Biosynthesis of amino acids | ko00260; Metabolism; Amino acid metabolism; Glycine, serine and threonine metabolism | ko00270; Metabolism; Amino acid metabolism; Cysteine and methionine metabolism | …	{At1g14810; KOG4777 Aspartate-semialdehyde dehydrogenase E Amino acid transport and metabolism ;}	{GO:0003942; N-acetyl-gamma-glutamyl-phosphate reductase activity; molecular_function GO:0016620; oxidoreductase activity, acting on the aldehyde or oxo group of donors, NAD or NADP as acceptor; molecular_function GO:0051287; NAD binding; molecular_function GO:0046983; protein dimerization activity; molecular_function GO:0005737; cytoplasm; cellular_component GO:0008652; cellular amino acid biosy…	{NA}	{PF02800:Glyceraldehyde 3-phosphate dehydrogenase, C-terminal domain PF02774:Semialdehyde dehydrogenase, dimerisation domain PF01118:Semialdehyde dehydrogenase, NAD binding domain}
transcript_HQ_CT_transcript101372/f4p0/1582	{NA}	{NA}	{NA}	{NA}	{NA}	{NA}	{NA}
transcript_HQ_CT_transcript101377/f2p0/1563	{NA}	{NA}	{NA}	{NA}	{NA}	{NA}	{NA}
transcript_HQ_CT_transcript101378/f6p0/1539	{XP_001416640.1; predicted protein [Ostreococcus lucimarinus CCE9901]}	{sp|Q9Y697|NFS1_HUMAN; Cysteine desulfurase, mitochondrial OS=Homo sapiens GN=NFS1 PE=1 SV=3}	{gsl:Gasu_51770; K04487 iscS, NFS1 cysteine desulfurase 2.8.1.7 ko00730; Metabolism; Metabolism of cofactors and vitamins; Thiamine metabolism | ko04122; Genetic Information Processing; Folding, sorting and degradation; Sulfur relay system}	{Hs20560255; KOG1549 Cysteine desulfurase NFS1 E Amino acid transport and metabolism ;}	{GO:0030170; pyridoxal phosphate binding; molecular_function GO:0016831; carboxy-lyase activity; molecular_function GO:0019752; carboxylic acid metabolic process; biological_process GO:0016829; lyase activity; molecular_function GO:0006520; cellular amino acid metabolic process; biological_process GO:0009058; biosynthetic process; biological_process}	{NA}	{PF00155:Aminotransferase class I and II PF01053:Cys/Met metabolism PLP-dependent enzyme PF01212:Beta-eliminating lyase PF00282:Pyridoxal-dependent decarboxylase conserved domain}
transcript_HQ_CT_transcript101379/f3p0/1589	{NA}	{NA}	{NA}	{NA}	{NA}	{NA}	{NA}
transcript_HQ_CT_transcript101380/f8p0/1557	{XP_005848699.1; hypothetical protein CHLNCDRAFT_144332 [Chlorella variabilis]}	{NA}	{cvr:CHLNCDRAFT_144332; - - - - -}	{NA}	{GO:0016021; integral to membrane; cellular_component}	{NA}	{PF09815:XK-related protein}
transcript_HQ_CT_transcript101383/f4p0/1532	{NA}	{NA}	{NA}	{NA}	{GO:0004806; triglyceride lipase activity; molecular_function GO:0008152; NA GO:0016787; hydrolase activity; molecular_function GO:0008236; serine-type peptidase activity; molecular_function GO:0016042; lipid catabolic process; biological_process GO:0006508; proteolysis; biological_process}	{NA}	{PF01083:Cutinase PF03583:Secretory lipase PF00326:Prolyl oligopeptidase family PF02230:Phospholipase/Carboxylesterase}
transcript_HQ_CT_transcript101384/f4p0/1527	{NA}	{NA}	{NA}	{NA}	{GO:0003676; nucleic acid binding; molecular_function}	{NA}	{PF00076:RNA recognition motif. (a.k.a. RRM, RBD, or RNP domain)}
transcript_HQ_CT_transcript101388/f2p0/1565	{XP_002948174.1; hypothetical protein VOLCADRAFT_116752 [Volvox carteri f. nagariensis]}	{sp|O64624|PP163_ARATH; Pentatricopeptide repeat-containing protein At2g18940, chloroplastic OS=Arabidopsis thaliana GN=At2g18940 PE=2 SV=1}	{vcn:VOLCADRAFT_116752; K17710 PTCD1 pentatricopeptide repeat domain-containing protein 1 - -}	{At2g18940; KOG4197 FOG: PPR repeat R General function prediction only ;}	{NA}	{NA}	{NA}
transcript_HQ_CT_transcript101392/f2p0/1568	{NA}	{NA}	{NA}	{NA}	{NA}	{NA}	{NA}
transcript_HQ_CT_transcript101393/f2p0/1561	{NA}	{NA}	{NA}	{NA}	{GO:0035556; intracellular signal transduction; biological_process}	{NA}	{PF00130:Phorbol esters/diacylglycerol binding domain (C1 domain)}
transcript_HQ_CT_transcript10140/f3p0/4342	{NA}	{NA}	{NA}	{NA}	{NA}	{NA}	{NA}
transcript_HQ_CT_transcript101402/f3p0/1565	{NA}	{NA}	{NA}	{NA}	{NA}	{NA}	{NA}
transcript_HQ_CT_transcript101403/f48p0/1464	{XP_011399024.1; Elongation factor 1-alpha [Auxenochlorella protothecoides]}	{sp|P90519|EF1A_CRYPV; Elongation factor 1-alpha OS=Cryptosporidium parvum PE=2 SV=1}	{apro:F751_6279; K03231 EEF1A elongation factor 1-alpha - ko03013; Genetic Information Processing; Translation; RNA transport | ko05134; Human Diseases; Infectious diseases: Bacterial; Legionellosis; apro:F751_6279; K03231 EEF1A elongation factor 1-alpha - ko03013; Genetic Information Processing; Translation; RNA transport | ko05134; Human Diseases; Infectious diseases: Bacterial; Legionellosis}	{Hs4503475; KOG0052 Translation elongation factor EF-1 alpha/Tu J Translation, ribosomal structure and biogenesis ;}	{GO:0005525; GTP binding; molecular_function}	{XM_011400722.1; Auxenochlorella protothecoides Elongation factor 1-alpha partial mRNA}	{PF03144:Elongation factor Tu domain 2 PF01926:50S ribosome-binding GTPase}
transcript_HQ_CT_transcript101406/f3p0/1680	{XP_012845640.1; PREDICTED: diphthamide biosynthesis protein 2 [Erythranthe guttata]}	{sp|Q5RE82|DPH2_PONAB; Diphthamide biosynthesis protein 2 OS=Pongo abelii GN=DPH2 PE=2 SV=1}	{rcu:8269760; K17866 DPH2 diphthamide biosynthesis protein 2 - -}	{CE15608; KOG2648 Diphthamide biosynthesis protein J Translation, ribosomal structure and biogenesis ;}	{NA}	{NA}	{NA}
transcript_HQ_CT_transcript101407/f5p0/1524	{NA}	{NA}	{NA}	{NA}	{NA}	{NA}	{NA}
transcript_HQ_CT_transcript10141/f5p0/4338	{NA}	{NA}	{NA}	{NA}	{GO:0005515; protein binding; molecular_function}	{NA}	{PF00397:WW domain}
transcript_HQ_CT_transcript101410/f2p0/1594	{NA}	{NA}	{NA}	{NA}	{NA}	{NA}	{NA}
transcript_HQ_CT_transcript101411/f2p0/1565	{NA}	{sp|Q6AZT7|NPHP3_XENLA; Nephrocystin-3 OS=Xenopus laevis GN=nphp3 PE=2 SV=1}	{NA}	{NA}	{GO:0005515; protein binding; molecular_function}	{NA}	{PF13174:Tetratricopeptide repeat PF13176:Tetratricopeptide repeat PF00515:Tetratricopeptide repeat PF13374:Tetratricopeptide repeat PF13181:Tetratricopeptide repeat}
transcript_HQ_CT_transcript101412/f2p0/1574	{KMS65507.1; hypothetical protein BVRB_035290, partial [Beta vulgaris subsp. vulgaris]}	{sp|A3LVX0|NSA1_PICST; Ribosome biogenesis protein NSA1 OS=Scheffersomyces stipitis (strain ATCC 58785 / CBS 6054 / NBRC 10063 / NRRL Y-11545) GN=NSA1 PE=3 SV=2}	{atr:18995753; K14841 NSA1, WDR74 ribosome biogenesis protein NSA1 - -}	{Hs8922422; KOG3881 Uncharacterized conserved protein S Function unknown ;}	{GO:0003677; DNA binding; molecular_function GO:0006270; DNA-dependent DNA replication initiation; biological_process GO:0006351; transcription, DNA-dependent; biological_process GO:0032040; small-subunit processome; cellular_component GO:0003887; DNA-directed DNA polymerase activity; molecular_function}	{NA}	{PF04147:Nop14-like family PF04931:DNA polymerase phi PF02724:CDC45-like protein}
transcript_HQ_CT_transcript101413/f4p0/1561	{KZV15285.1; cysteine synthase [Dorcoceras hygrometricum]}	{sp|P46794|CBS_DICDI; Cystathionine beta-synthase OS=Dictyostelium discoideum GN=cysB PE=2 SV=2}	{cme:CYME_CMS037C; K01697 E4.2.1.22, CBS cystathionine beta-synthase 4.2.1.22 ko01230; Metabolism; Global and overview maps; Biosynthesis of amino acids | ko00260; Metabolism; Amino acid metabolism; Glycine, serine and threonine metabolism | ko00270; Metabolism; Amino acid metabolism; Cysteine and methionine metabolism}	{Hs4557415; KOG1252 Cystathionine beta-synthase and related enzymes E Amino acid transport and metabolism ;}	{NA}	{NA}	{NA}
transcript_HQ_CT_transcript10142/f2p0/4337	{EPS68812.1; hypothetical protein M569_05954 [Genlisea aurea]}	{sp|Q54I71|AARA_DICDI; Protein aardvark OS=Dictyostelium discoideum GN=aarA PE=2 SV=1}	{zma:103637669; - - - - -}	{Hs15529984; KOG4199 Uncharacterized conserved protein S Function unknown ;}	{GO:0005515; protein binding; molecular_function GO:0006468; protein phosphorylation; biological_process GO:0005524; ATP binding; molecular_function GO:0004674; protein serine/threonine kinase activity; molecular_function}	{NA}	{PF00514:Armadillo/beta-catenin-like repeat PF08826:DMPK coiled coil domain like}
transcript_HQ_CT_transcript101420/f2p0/1561	{NA}	{NA}	{NA}	{NA}	{GO:0005515; protein binding; molecular_function}	{NA}	{PF02985:HEAT repeat PF00514:Armadillo/beta-catenin-like repeat}
transcript_HQ_CT_transcript101425/f2p0/1565	{NA}	{NA}	{NA}	{NA}	{GO:0008270; zinc ion binding; molecular_function}	{NA}	{PF00569:Zinc finger, ZZ type}
transcript_HQ_CT_transcript101428/f2p0/1549	{ONK67801.1; uncharacterized protein A4U43_C05F3920 [Asparagus officinalis]}	{sp|Q75M35|OML3_ORYSJ; Protein MEI2-like 3 OS=Oryza sativa subsp. japonica GN=ML3 PE=2 SV=2}	{pda:103699211; - - - - -}	{At3g26120; KOG4660 Protein Mei2, essential for commitment to meiosis, and related proteins D Cell cycle control, cell division, chromosome partitioning ;}	{NA}	{NA}	{NA}
transcript_HQ_CT_transcript101433/f2p0/1569	{XP_019193569.1; PREDICTED: pumilio homolog 5 isoform X1 [Ipomoea nil]}	{sp|Q9LJX4|PUM5_ARATH; Pumilio homolog 5 OS=Arabidopsis thaliana GN=APUM5 PE=1 SV=2}	{mus:103972278; K17943 PUM pumilio RNA-binding family - -}	{At3g20250; KOG1488 Translational repressor Pumilio/PUF3 and related RNA-binding proteins (Puf superfamily) J Translation, ribosomal structure and biogenesis ;}	{GO:0016756; glutathione gamma-glutamylcysteinyltransferase activity; molecular_function GO:0046872; metal ion binding; molecular_function GO:0046938; phytochelatin biosynthetic process; biological_process GO:0003723; RNA binding; molecular_function GO:0010038; response to metal ion; biological_process}	{NA}	{PF00806:Pumilio-family RNA binding repeat PF05023:Phytochelatin synthase}
transcript_HQ_CT_transcript101435/f2p0/1574	{NA}	{NA}	{NA}	{NA}	{NA}	{NA}	{NA}
transcript_HQ_CT_transcript101441/f3p0/1581	{XP_001699068.1; actin [Chlamydomonas reinhardtii]}	{sp|Q553U6|ACT22_DICDI; Putative actin-22 OS=Dictyostelium discoideum GN=act22 PE=3 SV=1}	{cre:CHLREDRAFT_24392; K10355 ACTF actin, other eukaryote - -}	{Hs4501887; KOG0676 Actin and related proteins Z Cytoskeleton ;}	{NA}	{NA}	{NA}
transcript_HQ_CT_transcript101444/f3p0/1566	{NA}	{NA}	{NA}	{NA}	{NA}	{NA}	{NA}
transcript_HQ_CT_transcript101450/f2p0/1558	{XP_002949867.1; cyclin dependent kinase [Volvox carteri f. nagariensis]}	{sp|Q00526|CDK3_HUMAN; Cyclin-dependent kinase 3 OS=Homo sapiens GN=CDK3 PE=1 SV=1}	{vcn:VOLCADRAFT_127504; K02206 CDK2 cyclin-dependent kinase 2 2.7.11.22 ko04068; Environmental Information Processing; Signal transduction; FoxO signaling pathway | ko04151; Environmental Information Processing; Signal transduction; PI3K-Akt signaling pathway | ko04110; Cellular Processes; Cell growth and death; Cell cycle | ko04114; Cellular Processes; Cell growth and death; Oocyte meiosis | ko0…	{Hs4557439; KOG0594 Protein kinase PCTAIRE and related kinases R General function prediction only ;}	{GO:0004672; protein kinase activity; molecular_function GO:0005524; ATP binding; molecular_function GO:0006468; protein phosphorylation; biological_process}	{NA}	{PF00069:Protein kinase domain PF07714:Protein tyrosine kinase}
transcript_HQ_CT_transcript101456/f3p0/1568	{XP_007515711.1; predicted protein [Bathycoccus prasinos]}	{sp|Q6H4N0|GT21_ORYSJ; Probable glucuronosyltransferase Os02g0520750 OS=Oryza sativa subsp. japonica GN=Os02g0520750 PE=2 SV=1}	{bpg:Bathy01g00950; - - - - -}	{At1g21480; KOG1021 Acetylglucosaminyltransferase EXT1/exostosin 1 GMW Carbohydrate transport and metabolism ; Cell wall/membrane/envelope biogenesis ; Extracellular structures ;}	{NA}	{NA}	{NA}
transcript_HQ_CT_transcript101458/f2p0/1560	{BAK02403.1; predicted protein [Hordeum vulgare subsp. vulgare]}	{sp|Q54Q92|LMD2A_DICDI; LMBR1 domain-containing protein 2 homolog A OS=Dictyostelium discoideum GN=DDB_G0284019 PE=3 SV=1}	{thj:104798827; - - - - -}	{7299174; KOG2296 Integral membrane protein R General function prediction only ;}	{NA}	{NA}	{NA}
transcript_HQ_CT_transcript101459/f2p0/1530	{NA}	{NA}	{NA}	{NA}	{NA}	{NA}	{NA}
transcript_HQ_CT_transcript10146/f2p0/4357	{NA}	{NA}	{NA}	{NA}	{GO:0016032; NA}	{NA}	{PF00695:Major surface antigen from hepadnavirus}
transcript_HQ_CT_transcript101462/f2p0/1562	{NA}	{NA}	{NA}	{NA}	{NA}	{NA}	{NA}
transcript_HQ_CT_transcript101467/f2p0/1562	{NA}	{NA}	{NA}	{NA}	{NA}	{NA}	{NA}
transcript_HQ_CT_transcript101470/f2p0/1530	{NA}	{NA}	{NA}	{NA}	{NA}	{NA}	{NA}
transcript_HQ_CT_transcript101476/f2p0/1562	{XP_005648679.1; DnaJ-domain-containing protein [Coccomyxa subellipsoidea C-169]}	{sp|Q6NWJ4|DNJC2_DANRE; DnaJ homolog subfamily C member 2 OS=Danio rerio GN=dnajc2 PE=2 SV=1}	{csl:COCSUDRAFT_65761; K09522 DNAJC2 DnaJ homolog subfamily C member 2 - -}	{At3g11450; KOG0724 Zuotin and related molecular chaperones (DnaJ superfamily), contains DNA-binding domains O Posttranslational modification, protein turnover, chaperones ;}	{NA}	{NA}	{NA}
transcript_HQ_CT_transcript101478/f3p0/1562	{NA}	{NA}	{NA}	{NA}	{GO:0046872; metal ion binding; molecular_function}	{NA}	{PF00642:Zinc finger C-x8-C-x5-C-x3-H type (and similar)}
transcript_HQ_CT_transcript10148/f2p0/4343	{NA}	{NA}	{NA}	{NA}	{NA}	{NA}	{NA}
transcript_HQ_CT_transcript101488/f2p0/1561	{NA}	{sp|Q9Y871|FAEB_PIREQ; Feruloyl esterase B OS=Piromyces equi GN=ESTA PE=2 SV=1}	{NA}	{NA}	{GO:0006508; proteolysis; biological_process GO:0008236; serine-type peptidase activity; molecular_function GO:0016020; membrane; cellular_component GO:0005576; NA GO:0051260; protein homooligomerization; biological_process GO:0016787; hydrolase activity; molecular_function}	{NA}	{PF00326:Prolyl oligopeptidase family PF02230:Phospholipase/Carboxylesterase PF01738:Dienelactone hydrolase family PF10503:Esterase PHB depolymerase PF00377:Prion/Doppel alpha-helical domain}
transcript_HQ_CT_transcript101496/f3p0/1557	{XP_002503682.1; predicted protein [Micromonas commoda]}	{sp|Q9DBS4|ACOXL_MOUSE; Acyl-coenzyme A oxidase-like protein OS=Mus musculus GN=Acoxl PE=1 SV=1}	{mis:MICPUN_51080; - - - - -}	{At5g65110; KOG0135 Pristanoyl-CoA/acyl-CoA oxidase IQ Lipid transport and metabolism ; Secondary metabolites biosynthesis, transport and catabolism ;}	{GO:0016627; oxidoreductase activity, acting on the CH-CH group of donors; molecular_function GO:0003995; acyl-CoA dehydrogenase activity; molecular_function GO:0055114; oxidation-reduction process; biological_process}	{NA}	{PF02770:Acyl-CoA dehydrogenase, middle domain PF00441:Acyl-CoA dehydrogenase, C-terminal domain}
transcript_HQ_CT_transcript101497/f2p0/1554	{NA}	{NA}	{NA}	{NA}	{NA}	{NA}	{NA}
transcript_HQ_CT_transcript101501/f2p0/1558	{XP_014512609.1; PREDICTED: 4-coumarate--CoA ligase-like 5 [Vigna radiata var. radiata]}	{sp|P9WQ36|FAC13_MYCTO; Long-chain-fatty-acid--CoA ligase FadD13 OS=Mycobacterium tuberculosis (strain CDC 1551 / Oshkosh) GN=fadD13 PE=3 SV=1}	{gsl:Gasu_02100; - - - - -}	{CE20812; KOG1177 Long chain fatty acid acyl-CoA ligase I Lipid transport and metabolism ;}	{GO:0003824; NA GO:0008152; NA}	{NA}	{PF00501:AMP-binding enzyme}
transcript_HQ_CT_transcript101502/f2p0/1566	{NA}	{NA}	{NA}	{NA}	{NA}	{NA}	{NA}
transcript_HQ_CT_transcript101503/f3p0/1564	{NA}	{NA}	{NA}	{NA}	{GO:0016020; membrane; cellular_component}	{NA}	{PF01299:Lysosome-associated membrane glycoprotein (Lamp)}
transcript_HQ_CT_transcript101508/f2p0/1558	{NA}	{NA}	{NA}	{NA}	{NA}	{NA}	{NA}
transcript_HQ_CT_transcript101509/f3p0/1563	{NA}	{NA}	{NA}	{NA}	{GO:0075733; NA}	{NA}	{PF06072:Alphaherpesvirus tegument protein US9}
transcript_HQ_CT_transcript10151/f4p0/4331	{NA}	{NA}	{NA}	{NA}	{NA}	{NA}	{NA}
transcript_HQ_CT_transcript101512/f12p0/1503	{XP_005652076.1; ATP synthase gamma-subunit [Coccomyxa subellipsoidea C-169]}	{sp|Q46J58|ATPG_PROMT; ATP synthase gamma chain OS=Prochlorococcus marinus (strain NATL2A) GN=atpG PE=3 SV=1}	{ccp:CHC_T00008719001; K02115 ATPF1G, atpG F-type H+-transporting ATPase subunit gamma - ko00190; Metabolism; Energy metabolism; Oxidative phosphorylation | ko00195; Metabolism; Energy metabolism; Photosynthesis}	{At4g04640; KOG1531 F0F1-type ATP synthase, gamma subunit C Energy production and conversion ;}	{GO:0046933; hydrogen ion transporting ATP synthase activity, rotational mechanism; molecular_function GO:0045261; proton-transporting ATP synthase complex, catalytic core F(1); cellular_component GO:0015986; ATP synthesis coupled proton transport; biological_process}	{NA}	{PF00231:ATP synthase}
transcript_HQ_CT_transcript101513/f3p0/1568	{XP_001767708.1; predicted protein [Physcomitrella patens]}	{sp|Q90YK3|GGLO_SCYTO; L-gulonolactone oxidase OS=Scyliorhinus torazame GN=GULO PE=2 SV=1}	{ota:Ot03g00920; - - - - -}	{SPAPB1A10.12c; KOG4730 D-arabinono-1, 4-lactone oxidase V Defense mechanisms ;}	{GO:0055114; oxidation-reduction process; biological_process GO:0050660; flavin adenine dinucleotide binding; molecular_function GO:0016491; oxidoreductase activity; molecular_function}	{NA}	{PF01565:FAD binding domain }
transcript_HQ_CT_transcript101522/f2p0/1559	{NA}	{NA}	{NA}	{NA}	{NA}	{NA}	{NA}
transcript_HQ_CT_transcript101527/f2p0/1556	{NA}	{NA}	{NA}	{NA}	{NA}	{NA}	{NA}
transcript_HQ_CT_transcript101529/f2p0/1566	{OAE34462.1; hypothetical protein AXG93_2886s1250 [Marchantia polymorpha subsp. polymorpha]}	{sp|Q8L7L1|SPHK1_ARATH; Sphingosine kinase 1 OS=Arabidopsis thaliana GN=SPHK1 PE=1 SV=1}	{olu:OSTLU_17414; K04718 SPHK sphingosine kinase 2.7.1.91 ko00600; Metabolism; Lipid metabolism; Sphingolipid metabolism | ko04370; Environmental Information Processing; Signal transduction; VEGF signaling pathway | ko04371; Environmental Information Processing; Signal transduction; Apelin signaling pathway | ko04020; Environmental Information Processing; Signal transduction; Calcium signaling pa…	{7292647; KOG1116 Sphingosine kinase, involved in sphingolipid metabolism IT Lipid transport and metabolism ; Signal transduction mechanisms ;}	{GO:0016301; kinase activity; molecular_function}	{NA}	{PF00781:Diacylglycerol kinase catalytic domain}
transcript_HQ_CT_transcript101530/f2p0/1553	{XP_015878607.1; PREDICTED: uncharacterized protein LOC107414911 [Ziziphus jujuba]}	{NA}	{sbi:SORBI_07g025110; - - - - -}	{NA}	{NA}	{NA}	{NA}
transcript_HQ_CT_transcript101536/f2p0/1571	{NA}	{NA}	{NA}	{NA}	{NA}	{NA}	{NA}
transcript_HQ_CT_transcript101540/f3p0/1564	{NA}	{NA}	{NA}	{NA}	{NA}	{NA}	{NA}
transcript_HQ_CT_transcript10155/f3p0/4345	{NA}	{NA}	{NA}	{NA}	{NA}	{NA}	{NA}
transcript_HQ_CT_transcript101550/f2p0/1581	{KZV14881.1; Thermostable beta-glucosidase B [Dorcoceras hygrometricum]}	{sp|P14002|BGLB_CLOTH; Thermostable beta-glucosidase B OS=Clostridium thermocellum (strain ATCC 27405 / DSM 1237 / NBRC 103400 / NCIMB 10682 / NRRL B-4536 / VPI 7372) GN=bglB PE=1 SV=2}	{mus:103971437; - - - - -}	{NA}	{GO:0005975; carbohydrate metabolic process; biological_process GO:0004553; hydrolase activity, hydrolyzing O-glycosyl compounds; molecular_function}	{NA}	{PF00933:Glycosyl hydrolase family 3 N terminal domain PF01915:Glycosyl hydrolase family 3 C-terminal domain}
transcript_HQ_CT_transcript101555/f2p0/1578	{NA}	{NA}	{NA}	{NA}	{GO:0005261; cation channel activity; molecular_function GO:0019076; release of virus from host; biological_process GO:0033644; host cell membrane; cellular_component GO:0005515; protein binding; molecular_function GO:0032801; receptor catabolic process; biological_process}	{NA}	{PF00558:Vpu protein PF00400:WD domain, G-beta repeat}
transcript_HQ_CT_transcript101557/f2p0/1600	{NA}	{NA}	{NA}	{NA}	{NA}	{NA}	{NA}
transcript_HQ_CT_transcript101566/f2p0/1561	{KYP40679.1; Aquaporin NIP1-2 [Cajanus cajan]}	{sp|P49173|NIP1_NICAL; Probable aquaporin NIP-type OS=Nicotiana alata PE=2 SV=1}	{ccp:CHC_T00005487001; - - - - -}	{At4g18910; KOG0223 Aquaporin (major intrinsic protein family) G Carbohydrate transport and metabolism ;}	{GO:0005215; NA GO:0016020; membrane; cellular_component GO:0006810; transport; biological_process}	{NA}	{PF00230:Major intrinsic protein}
transcript_HQ_CT_transcript101567/f4p0/1536	{NA}	{NA}	{NA}	{NA}	{NA}	{NA}	{NA}
transcript_HQ_CT_transcript101572/f2p0/1552	{XP_010056246.1; PREDICTED: ATPase GET3 [Eucalyptus grandis]}	{sp|B9PGU1|ASNA_TOXGV; ATPase ASNA1 homolog OS=Toxoplasma gondii (strain ATCC 50861 / VEG) GN=TGVEG_231190 PE=3 SV=1}	{lja:Lj0g3v0057189.1; K01551 arsA, ASNA1 arsenite-transporting ATPase 3.6.3.16 -}	{Hs14759477; KOG2825 Putative arsenite-translocating ATPase P Inorganic ion transport and metabolism ;}	{GO:0043531; ADP binding; molecular_function GO:0055114; oxidation-reduction process; biological_process GO:0016301; kinase activity; molecular_function GO:0005525; GTP binding; molecular_function GO:0006810; transport; biological_process GO:0005524; ATP binding; molecular_function GO:0006614; SRP-dependent cotranslational protein targeting to membrane; biological_process GO:0016491; oxidoreducta…	{NA}	{PF00931:NB-ARC domain PF06414:Zeta toxin PF00142:4Fe-4S iron sulfur cluster binding proteins, NifH/frxC family PF00437:Type II/IV secretion system protein PF00448:SRP54-type protein, GTPase domain}
transcript_HQ_CT_transcript101575/f3p0/1478	{XP_003057896.1; predicted protein [Micromonas pusilla CCMP1545]}	{sp|P0CH30|RING1_GOSHI; E3 ubiquitin-protein ligase RING1 OS=Gossypium hirsutum GN=RING1 PE=1 SV=1}	{mpp:MICPUCDRAFT_57582; - - - - -}	{At1g04790; KOG0800 FOG: Predicted E3 ubiquitin ligase O Posttranslational modification, protein turnover, chaperones ;}	{GO:0004842; ubiquitin-protein ligase activity; molecular_function GO:0046872; metal ion binding; molecular_function GO:0005680; anaphase-promoting complex; cellular_component GO:0008270; zinc ion binding; molecular_function GO:0005515; protein binding; molecular_function}	{NA}	{PF12861:Anaphase-promoting complex subunit 11 RING-H2 finger PF17123:RING-like zinc finger PF14634:zinc-RING finger domain PF13639:Ring finger domain PF12906:RING-variant domain PF17122:Zinc-finger PF12678:RING-H2 zinc finger domain PF00097:Zinc finger, C3HC4 type (RING finger)}
transcript_HQ_CT_transcript101576/f3p0/1559	{NA}	{NA}	{NA}	{NA}	{GO:0006886; intracellular protein transport; biological_process GO:0016192; vesicle-mediated transport; biological_process GO:0006869; lipid transport; biological_process GO:0005319; lipid transporter activity; molecular_function GO:0030117; membrane coat; cellular_component GO:0005515; protein binding; molecular_function}	{NA}	{PF00514:Armadillo/beta-catenin-like repeat PF01347:Lipoprotein amino terminal region PF01602:Adaptin N terminal region PF02985:HEAT repeat}
transcript_HQ_CT_transcript101586/f2p0/1575	{XP_002974033.1; hypothetical protein SELMODRAFT_414219 [Selaginella moellendorffii]}	{NA}	{rcu:8289701; - - - - -}	{At3g07670; KOG1337 N-methyltransferase R General function prediction only ;}	{GO:0005515; protein binding; molecular_function}	{NA}	{PF00856:SET domain}
transcript_HQ_CT_transcript101590/f2p0/1574	{NA}	{NA}	{NA}	{NA}	{GO:0004672; protein kinase activity; molecular_function}	{NA}	{PF06743:FAST kinase-like protein, subdomain 1}
transcript_HQ_CT_transcript101593/f4p0/1489	{NA}	{NA}	{NA}	{NA}	{GO:0005515; protein binding; molecular_function}	{NA}	{PF00595:PDZ domain (Also known as DHR or GLGF) PF13180:PDZ domain}
transcript_HQ_CT_transcript101595/f2p0/1575	{NA}	{NA}	{NA}	{NA}	{NA}	{NA}	{NA}
transcript_HQ_CT_transcript101597/f2p0/1561	{NA}	{NA}	{NA}	{NA}	{NA}	{NA}	{NA}
transcript_HQ_CT_transcript101599/f2p0/1565	{NA}	{NA}	{NA}	{NA}	{NA}	{NA}	{NA}
transcript_HQ_CT_transcript1016/f3p0/6552	{NA}	{NA}	{NA}	{NA}	{GO:0003677; DNA binding; molecular_function}	{NA}	{PF08755:Hemimethylated DNA-binding protein YccV like}
transcript_HQ_CT_transcript101604/f2p0/1574	{XP_001768790.1; predicted protein [Physcomitrella patens]}	{sp|O88708|ORC4_MOUSE; Origin recognition complex subunit 4 OS=Mus musculus GN=Orc4 PE=1 SV=2}	{cam:101502334; K02606 ORC4 origin recognition complex subunit 4 - ko04110; Cellular Processes; Cell growth and death; Cell cycle | ko04111; Cellular Processes; Cell growth and death; Cell cycle - yeast | ko04113; Cellular Processes; Cell growth and death; Meiosis - yeast}	{Hs4505523; KOG2228 Origin recognition complex, subunit 4 L Replication, recombination and repair ;}	{GO:0005524; ATP binding; molecular_function GO:0002949; NA GO:0008017; microtubule binding; molecular_function GO:0016887; ATPase activity; molecular_function GO:0007264; small GTPase mediated signal transduction; biological_process GO:0005525; GTP binding; molecular_function}	{NA}	{PF16796:Microtubule binding PF02367:Threonylcarbamoyl adenosine biosynthesis protein TsaE PF08477:Ras of Complex, Roc, domain of DAPkinase PF04670:Gtr1/RagA G protein conserved region PF01637:ATPase domain predominantly from Archaea PF00004:ATPase family associated with various cellular activities (AAA) PF01443:Viral (Superfamily 1) RNA helicase PF07728:AAA domain (dynein-related subfamily)}
transcript_HQ_CT_transcript101605/f2p0/1550	{NA}	{NA}	{NA}	{NA}	{GO:0005219; ryanodine-sensitive calcium-release channel activity; molecular_function GO:0005634; nucleus; cellular_component GO:0005515; protein binding; molecular_function GO:0016021; integral to membrane; cellular_component GO:0006874; cellular calcium ion homeostasis; biological_process GO:0006355; regulation of transcription, DNA-dependent; biological_process}	{NA}	{PF02820:mbt repeat PF06459:Ryanodine Receptor TM 4-6 PF00397:WW domain}
transcript_HQ_CT_transcript101611/f2p0/1610	{XP_015073090.1; PREDICTED: serine--tRNA ligase-like [Solanum pennellii]}	{sp|Q39230|SYSC_ARATH; Serine--tRNA ligase, cytoplasmic OS=Arabidopsis thaliana GN=At5g27470 PE=2 SV=1}	{nnu:104612328; K01875 SARS, serS seryl-tRNA synthetase 6.1.1.11 ko00970; Genetic Information Processing; Translation; Aminoacyl-tRNA biosynthesis}	{At5g27470; KOG2509 Seryl-tRNA synthetase J Translation, ribosomal structure and biogenesis ;}	{GO:0006418; tRNA aminoacylation for protein translation; biological_process GO:0005509; calcium ion binding; molecular_function GO:0004556; alpha-amylase activity; molecular_function GO:0000166; nucleotide binding; molecular_function GO:0016052; carbohydrate catabolic process; biological_process GO:0005524; ATP binding; molecular_function GO:0004812; aminoacyl-tRNA ligase activity; molecular_fun…	{NA}	{PF09260:Domain of unknown function (DUF1966) PF00587:tRNA synthetase class II core domain (G, H, P, S and T)}
transcript_HQ_CT_transcript101615/f2p0/1559	{XP_007509167.1; predicted protein [Bathycoccus prasinos]}	{sp|Q12797|ASPH_HUMAN; Aspartyl/asparaginyl beta-hydroxylase OS=Homo sapiens GN=ASPH PE=1 SV=3}	{bpg:Bathy14g02990; - - - - -}	{Hs14589866; KOG3696 Aspartyl beta-hydroxylase O Posttranslational modification, protein turnover, chaperones ;}	{GO:0018193; peptidyl-amino acid modification; biological_process}	{NA}	{PF05118:Aspartyl/Asparaginyl beta-hydroxylase}
transcript_HQ_CT_transcript101620/f2p0/1558	{OAE27397.1; hypothetical protein AXG93_2015s1250 [Marchantia polymorpha subsp. polymorpha]}	{sp|Q9P3W6|YLI2_SCHPO; Uncharacterized protein C458.02c OS=Schizosaccharomyces pombe (strain 972 / ATCC 24843) GN=SPAC458.02c PE=1 SV=1}	{csl:COCSUDRAFT_67124; - - - - -}	{NA}	{NA}	{NA}	{NA}
transcript_HQ_CT_transcript101621/f3p0/1482	{NA}	{NA}	{NA}	{NA}	{NA}	{NA}	{NA}
transcript_HQ_CT_transcript101630/f2p0/1564	{Q7XJ96.1; RecName: Full=Growth arrest-specific protein 8 homolog; AltName: Full=Protein PF2}	{sp|Q7XJ96|GAS8_CHLRE; Growth arrest-specific protein 8 homolog OS=Chlamydomonas reinhardtii GN=GAS8 PE=1 SV=1}	{vcn:VOLCADRAFT_121364; K19942 GAS8 growth arrest-specific protein 8 - -}	{NA}	{GO:0019028; viral capsid; cellular_component GO:0031514; motile cilium; cellular_component GO:0019031; viral envelope; cellular_component GO:0048870; cell motility; biological_process GO:0005198; NA}	{NA}	{PF04513:Baculovirus polyhedron envelope protein, PEP, C terminus PF13851:Growth-arrest specific micro-tubule binding}
transcript_HQ_CT_transcript101632/f2p0/1581	{NA}	{NA}	{NA}	{NA}	{NA}	{NA}	{NA}
transcript_HQ_CT_transcript101637/f2p0/1556	{JAT73709.1; hypothetical protein g.41262 [Auxenochlorella protothecoides]}	{sp|O22932|CIPKB_ARATH; CBL-interacting serine/threonine-protein kinase 11 OS=Arabidopsis thaliana GN=CIPK11 PE=1 SV=1}	{olu:OSTLU_86646; K14498 SNRK2 serine/threonine-protein kinase SRK2 2.7.11.1 ko04016; Environmental Information Processing; Signal transduction; MAPK signaling pathway - plant | ko04075; Environmental Information Processing; Signal transduction; Plant hormone signal transduction}	{At2g30360; KOG0583 Serine/threonine protein kinase T Signal transduction mechanisms ;}	{GO:0016020; membrane; cellular_component GO:0016773; phosphotransferase activity, alcohol group as acceptor; molecular_function GO:0005524; ATP binding; molecular_function GO:0006468; protein phosphorylation; biological_process GO:0004672; protein kinase activity; molecular_function}	{NA}	{PF07714:Protein tyrosine kinase PF06293:Lipopolysaccharide kinase (Kdo/WaaP) family PF00069:Protein kinase domain}
transcript_HQ_CT_transcript10164/f18p0/4305	{GAQ87608.1; hypothetical protein KFL_003640100 [Klebsormidium flaccidum]}	{sp|Q9H1H9|KI13A_HUMAN; Kinesin-like protein KIF13A OS=Homo sapiens GN=KIF13A PE=1 SV=2}	{mpp:MICPUCDRAFT_36912; - - - - -}	{HsM19923582; KOG0241 Kinesin-like protein Z Cytoskeleton ;}	{GO:0005524; ATP binding; molecular_function GO:0003777; microtubule motor activity; molecular_function GO:0005515; protein binding; molecular_function GO:0007018; microtubule-based movement; biological_process GO:0008017; microtubule binding; molecular_function}	{NA}	{PF00225:Kinesin motor domain PF00498:FHA domain PF16796:Microtubule binding}
transcript_HQ_CT_transcript101646/f3p0/1565	{XP_004970268.1; PREDICTED: DNA-(apurinic or apyrimidinic site) lyase, chloroplastic-like [Setaria italica]}	{sp|P45951|ARP_ARATH; DNA-(apurinic or apyrimidinic site) lyase, chloroplastic OS=Arabidopsis thaliana GN=ARP PE=1 SV=2}	{obr:102715168; K01142 E3.1.11.2, xthA exodeoxyribonuclease III 3.1.11.2 ko03410; Genetic Information Processing; Replication and repair; Base excision repair}	{At2g41460; KOG1294 Apurinic/apyrimidinic endonuclease and related enzymes L Replication, recombination and repair ;}	{NA}	{NA}	{NA}
transcript_HQ_CT_transcript101649/f2p0/1595	{OAE22631.1; hypothetical protein AXG93_531s1130 [Marchantia polymorpha subsp. polymorpha]}	{NA}	{egu:105037943; K07019 K07019 uncharacterized protein - -}	{7303936; KOG1838 Alpha/beta hydrolase R General function prediction only ;}	{NA}	{NA}	{NA}
transcript_HQ_CT_transcript101659/f2p0/1562	{NA}	{NA}	{NA}	{NA}	{NA}	{NA}	{NA}
transcript_HQ_CT_transcript101665/f2p0/1587	{XP_010264077.1; PREDICTED: guanine nucleotide-binding protein-like NSN1 isoform X3 [Nelumbo nucifera]}	{sp|Q21086|GNL3_CAEEL; Guanine nucleotide-binding protein-like 3 homolog OS=Caenorhabditis elegans GN=nst-1 PE=3 SV=1}	{vcn:VOLCADRAFT_42065; K14538 NUG1, GNL3 nuclear GTP-binding protein - ko03008; Genetic Information Processing; Translation; Ribosome biogenesis in eukaryotes}	{CE02270; KOG2484 GTPase R General function prediction only ;}	{GO:0005525; GTP binding; molecular_function GO:0003924; GTPase activity; molecular_function GO:0016020; membrane; cellular_component}	{NA}	{PF02421:Ferrous iron transport protein B PF01926:50S ribosome-binding GTPase PF04548:AIG1 family PF05049:Interferon-inducible GTPase (IIGP) PF03193:Protein of unknown function, DUF258}
transcript_HQ_CT_transcript101673/f2p0/1556	{NA}	{NA}	{NA}	{NA}	{GO:0016747; transferase activity, transferring acyl groups other than amino-acyl groups; molecular_function}	{NA}	{PF01757:Acyltransferase family}
transcript_HQ_CT_transcript101676/f2p0/1556	{AML76900.1; putative LOV domain-containing protein [Ettlia oleoabundans]}	{NA}	{NA}	{NA}	{NA}	{NA}	{NA}
transcript_HQ_CT_transcript101677/f2p0/1563	{KZV14760.1; isocitrate dehydrogenase/citrate hydrolyase [Dorcoceras hygrometricum]}	{sp|P16100|IDH_AZOVI; Isocitrate dehydrogenase [NADP] OS=Azotobacter vinelandii GN=icd PE=1 SV=5}	{mis:MICPUN_60441; K01681 ACO, acnA aconitate hydratase 4.2.1.3 ko01200; Metabolism; Global and overview maps; Carbon metabolism | ko01210; Metabolism; Global and overview maps; 2-Oxocarboxylic acid metabolism | ko01230; Metabolism; Global and overview maps; Biosynthesis of amino acids | ko00020; Metabolism; Carbohydrate metabolism; Citrate cycle (TCA cycle) | ko00630; Metabolism; Carbohydrate me…	{NA}	{GO:0042613; MHC class II protein complex; cellular_component GO:0019882; antigen processing and presentation; biological_process GO:0016020; membrane; cellular_component GO:0055114; oxidation-reduction process; biological_process GO:0006099; tricarboxylic acid cycle; biological_process GO:0006955; immune response; biological_process GO:0004450; isocitrate dehydrogenase (NADP+) activity; molecula…	{NA}	{PF00969:Class II histocompatibility antigen, beta domain PF03971:Monomeric isocitrate dehydrogenase}
transcript_HQ_CT_transcript101681/f5p0/1530	{XP_013602076.1; PREDICTED: argininosuccinate synthase, chloroplastic [Brassica oleracea var. oleracea]}	{sp|Q7UFW4|ASSY_RHOBA; Argininosuccinate synthase OS=Rhodopirellula baltica (strain DSM 10527 / NCIMB 13988 / SH1) GN=argG PE=3 SV=2}	{bna:106442369; K01940 argG, ASS1 argininosuccinate synthase 6.3.4.5 ko01230; Metabolism; Global and overview maps; Biosynthesis of amino acids | ko00250; Metabolism; Amino acid metabolism; Alanine, aspartate and glutamate metabolism | ko00220; Metabolism; Amino acid metabolism; Arginine biosynthesis | ko05418; Human Diseases; Cardiovascular diseases; Fluid shear stress and atherosclerosis}	{SPBC428.05c; KOG1706 Argininosuccinate synthase E Amino acid transport and metabolism ;}	{GO:0004055; argininosuccinate synthase activity; molecular_function GO:0006526; arginine biosynthetic process; biological_process GO:0004066; asparagine synthase (glutamine-hydrolyzing) activity; molecular_function GO:0005524; ATP binding; molecular_function GO:0006529; asparagine biosynthetic process; biological_process}	{NA}	{PF00764:Arginosuccinate synthase PF00733:Asparagine synthase}
transcript_HQ_CT_transcript101695/f4p0/1520	{CEF97407.1; Mechanosensitive ion channel MscS,transmembrane-2 [Ostreococcus tauri]}	{sp|Q58543|MSMJL_METJA; Large-conductance mechanosensitive channel MscMJLR OS=Methanocaldococcus jannaschii (strain ATCC 43067 / DSM 2661 / JAL-1 / JCM 10045 / NBRC 100440) GN=MJ1143 PE=1 SV=1}	{ota:Ot04g00270; - - - - -}	{NA}	{GO:0055085; transmembrane transport; biological_process GO:0016020; membrane; cellular_component}	{NA}	{PF00924:Mechanosensitive ion channel}
transcript_HQ_CT_transcript101697/f2p0/1558	{NA}	{NA}	{NA}	{NA}	{GO:0010508; positive regulation of autophagy; biological_process GO:0048193; Golgi vesicle transport; biological_process GO:0016020; membrane; cellular_component}	{NA}	{PF10186:Vacuolar sorting 38 and autophagy-related subunit 14 PF09177:Syntaxin 6, N-terminal}
transcript_HQ_CT_transcript101698/f13p0/1488	{NA}	{NA}	{NA}	{NA}	{GO:0051082; unfolded protein binding; molecular_function}	{NA}	{PF03938:Outer membrane protein (OmpH-like)}
transcript_HQ_CT_transcript1017/f2p0/6472	{XP_003055030.1; predicted protein [Micromonas pusilla CCMP1545]}	{sp|Q9Y238|DLEC1_HUMAN; Deleted in lung and esophageal cancer protein 1 OS=Homo sapiens GN=DLEC1 PE=2 SV=2}	{mpp:MICPUCDRAFT_50354; - - - - -}	{NA}	{GO:0042597; periplasmic space; cellular_component}	{NA}	{PF07813:LTXXQ motif family protein}
transcript_HQ_CT_transcript101703/f2p0/1554	{NA}	{NA}	{NA}	{NA}	{GO:0009405; pathogenesis; biological_process}	{NA}	{PF05480:Staphylococcus haemolytic protein}
transcript_HQ_CT_transcript101706/f2p0/1553	{NA}	{NA}	{olu:OSTLU_28587; - - - - -}	{NA}	{GO:0042803; protein homodimerization activity; molecular_function GO:0008134; transcription factor binding; molecular_function GO:0070840; dynein complex binding; molecular_function GO:0006858; extracellular transport; biological_process}	{NA}	{PF04612:Type II secretion system (T2SS), protein M PF10473:Leucine-rich repeats of kinetochore protein Cenp-F/LEK1}
transcript_HQ_CT_transcript101708/f2p0/1560	{XP_001768501.1; predicted protein [Physcomitrella patens]}	{sp|P49730|RIR2_TOBAC; Ribonucleoside-diphosphate reductase small chain OS=Nicotiana tabacum PE=2 SV=1}	{gmx:100779885; K10808 RRM2 ribonucleoside-diphosphate reductase subunit M2 1.17.4.1 ko00230; Metabolism; Nucleotide metabolism; Purine metabolism | ko00240; Metabolism; Nucleotide metabolism; Pyrimidine metabolism | ko00480; Metabolism; Metabolism of other amino acids; Glutathione metabolism | ko04115; Cellular Processes; Cell growth and death; p53 signaling pathway}	{At3g27060; KOG1567 Ribonucleotide reductase, beta subunit F Nucleotide transport and metabolism ;}	{GO:0055114; oxidation-reduction process; biological_process GO:0016491; oxidoreductase activity; molecular_function}	{NA}	{PF08534:Redoxin PF00268:Ribonucleotide reductase, small chain}
transcript_HQ_CT_transcript101709/f2p0/1551	{NA}	{NA}	{NA}	{NA}	{GO:0016485; protein processing; biological_process GO:0016021; integral to membrane; cellular_component GO:0016787; hydrolase activity; molecular_function GO:0008152; NA}	{NA}	{PF05450:Nicastrin PF01546:Peptidase family M20/M25/M40}
transcript_HQ_CT_transcript101712/f2p0/1549	{GAQ85495.1; hypothetical protein KFL_002380080 [Klebsormidium flaccidum]}	{NA}	{NA}	{NA}	{GO:0016021; integral to membrane; cellular_component GO:0016765; transferase activity, transferring alkyl or aryl (other than methyl) groups; molecular_function}	{NA}	{PF01040:UbiA prenyltransferase family}
transcript_HQ_CT_transcript101713/f2p0/1576	{XP_015628783.1; PREDICTED: metacaspase-2 isoform X2 [Oryza sativa Japonica Group]}	{sp|A5DZS4|MCA1_LODEL; Metacaspase-1 OS=Lodderomyces elongisporus (strain ATCC 11503 / CBS 2605 / JCM 1781 / NBRC 1676 / NRRL YB-4239) GN=MCA1 PE=3 SV=1}	{osa:4333011; - - - - -}	{SPCC1840.04; KOG1546 Metacaspase involved in regulation of apoptosis DO Cell cycle control, cell division, chromosome partitioning ; Posttranslational modification, protein turnover, chaperones ;}	{GO:0006508; proteolysis; biological_process GO:0008233; peptidase activity; molecular_function}	{NA}	{PF01650:Peptidase C13 family}
transcript_HQ_CT_transcript101716/f3p0/1574	{XP_001417970.1; predicted protein [Ostreococcus lucimarinus CCE9901]}	{sp|A2WY46|EAR1_ORYSI; Protein terminal ear1 homolog OS=Oryza sativa subsp. indica GN=PLA2 PE=2 SV=1}	{olu:OSTLU_38903; - - - - -}	{SPAC27D7.03c; KOG4660 Protein Mei2, essential for commitment to meiosis, and related proteins D Cell cycle control, cell division, chromosome partitioning ;}	{GO:0003676; nucleic acid binding; molecular_function}	{NA}	{PF00076:RNA recognition motif. (a.k.a. RRM, RBD, or RNP domain)}
transcript_HQ_CT_transcript101719/f3p0/1558	{NA}	{NA}	{NA}	{NA}	{GO:0055114; oxidation-reduction process; biological_process GO:0016491; oxidoreductase activity; molecular_function}	{NA}	{PF10588:NADH-ubiquinone oxidoreductase-G iron-sulfur binding region}
transcript_HQ_CT_transcript101720/f4p0/1556	{NA}	{NA}	{NA}	{NA}	{GO:0005509; calcium ion binding; molecular_function}	{NA}	{PF00036:EF hand PF13833:EF-hand domain pair PF13202:EF hand PF13405:EF-hand domain PF13499:EF-hand domain pair}
transcript_HQ_CT_transcript101725/f2p0/1552	{NA}	{NA}	{NA}	{NA}	{GO:0016226; iron-sulfur cluster assembly; biological_process GO:0008199; ferric iron binding; molecular_function GO:0051082; unfolded protein binding; molecular_function}	{NA}	{PF03938:Outer membrane protein (OmpH-like) PF01491:Frataxin-like domain}
transcript_HQ_CT_transcript10173/f2p0/4347	{NA}	{NA}	{NA}	{NA}	{GO:0003774; motor activity; molecular_function GO:0016459; myosin complex; cellular_component GO:0006606; protein import into nucleus; biological_process}	{NA}	{PF07926:TPR/MLP1/MLP2-like protein PF01576:Myosin tail}
transcript_HQ_CT_transcript101734/f2p0/1569	{NA}	{NA}	{NA}	{NA}	{NA}	{NA}	{NA}
transcript_HQ_CT_transcript101738/f2p0/1553	{KNA12870.1; hypothetical protein SOVF_121100 [Spinacia oleracea]}	{NA}	{NA}	{NA}	{GO:0003676; nucleic acid binding; molecular_function}	{NA}	{PF00076:RNA recognition motif. (a.k.a. RRM, RBD, or RNP domain)}
transcript_HQ_CT_transcript101739/f3p0/1575	{XP_015890949.1; PREDICTED: ABC transporter F family member 5 [Ziziphus jujuba]}	{sp|Q9LV93|AB5F_ARATH; ABC transporter F family member 5 OS=Arabidopsis thaliana GN=ABCF5 PE=2 SV=1}	{gsl:Gasu_19480; - - - - -}	{At5g64840; KOG0927 Predicted transporter (ABC superfamily) R General function prediction only ;}	{GO:0005524; ATP binding; molecular_function GO:0016887; ATPase activity; molecular_function GO:0005525; GTP binding; molecular_function GO:0003724; RNA helicase activity; molecular_function GO:0003723; RNA binding; molecular_function}	{NA}	{PF00005:ABC transporter PF01926:50S ribosome-binding GTPase PF00910:RNA helicase PF13304:AAA domain, putative AbiEii toxin, Type IV TA system}
transcript_HQ_CT_transcript10174/f2p0/4397	{KDD76735.1; HECT ubiquitin-transferase [Helicosporidium sp. ATCC 50920]}	{sp|Q05086|UBE3A_HUMAN; Ubiquitin-protein ligase E3A OS=Homo sapiens GN=UBE3A PE=1 SV=4}	{cme:CYME_CMB070C; K10615 HERC4 E3 ubiquitin-protein ligase HERC4 2.3.2.26 ko04120; Genetic Information Processing; Folding, sorting and degradation; Ubiquitin mediated proteolysis}	{Hs19718766; KOG0941 E3 ubiquitin protein ligase O Posttranslational modification, protein turnover, chaperones ;}	{GO:0004842; ubiquitin-protein ligase activity; molecular_function GO:0042651; thylakoid membrane; cellular_component GO:0055114; oxidation-reduction process; biological_process GO:0009496; plastoquinol-plastocyanin reductase activity; molecular_function GO:0051537; 2 iron, 2 sulfur cluster binding; molecular_function}	{NA}	{PF08802:Cytochrome B6-F complex Fe-S subunit PF00632:HECT-domain (ubiquitin-transferase)}
transcript_HQ_CT_transcript101757/f2p0/1602	{XP_018488879.1; PREDICTED: putative E3 ubiquitin-protein ligase XBAT35 [Raphanus sativus]}	{sp|Q0MW30|NEU1B_MOUSE; E3 ubiquitin-protein ligase NEURL1B OS=Mus musculus GN=Neurl1b PE=1 SV=1}	{cit:102622120; - - - - -}	{7303382; KOG4275 Predicted E3 ubiquitin ligase O Posttranslational modification, protein turnover, chaperones ;}	{GO:0016491; oxidoreductase activity; molecular_function GO:0005515; protein binding; molecular_function GO:0006260; DNA replication; biological_process GO:0008998; ribonucleoside-triphosphate reductase activity; molecular_function GO:0008270; zinc ion binding; molecular_function GO:0046872; metal ion binding; molecular_function GO:0055114; oxidation-reduction process; biological_process}	{NA}	{PF13639:Ring finger domain PF13597:Anaerobic ribonucleoside-triphosphate reductase PF17123:RING-like zinc finger PF14634:zinc-RING finger domain PF00097:Zinc finger, C3HC4 type (RING finger)}
transcript_HQ_CT_transcript101759/f3p0/1555	{NA}	{sp|Q54LX0|CBPM_DICDI; Calcium-binding protein M OS=Dictyostelium discoideum GN=cbpM PE=1 SV=1}	{NA}	{NA}	{GO:0005509; calcium ion binding; molecular_function}	{NA}	{PF00036:EF hand PF13405:EF-hand domain PF13202:EF hand PF13833:EF-hand domain pair PF13499:EF-hand domain pair}
transcript_HQ_CT_transcript101760/f2p0/1567	{NA}	{NA}	{NA}	{NA}	{NA}	{NA}	{NA}
transcript_HQ_CT_transcript101763/f2p0/1559	{XP_009409364.1; PREDICTED: zinc finger CCCH domain-containing protein 2-like [Musa acuminata subsp. malaccensis]}	{NA}	{NA}	{NA}	{GO:0046872; metal ion binding; molecular_function}	{NA}	{PF00642:Zinc finger C-x8-C-x5-C-x3-H type (and similar)}
transcript_HQ_CT_transcript101774/f2p0/1558	{NA}	{NA}	{NA}	{NA}	{GO:0005515; protein binding; molecular_function}	{NA}	{PF00057:Low-density lipoprotein receptor domain class A}
transcript_HQ_CT_transcript101776/f2p0/1551	{KXZ43925.1; hypothetical protein GPECTOR_77g22 [Gonium pectorale]}	{sp|Q9KFL0|PHNC2_BACHD; Phosphonates import ATP-binding protein PhnC 2 OS=Bacillus halodurans (strain ATCC BAA-125 / DSM 18197 / FERM 7344 / JCM 9153 / C-125) GN=phnC2 PE=3 SV=2}	{cre:CHLREDRAFT_138602; K05658 ABCB1, CD243 ATP-binding cassette, subfamily B (MDR/TAP), member 1 3.6.3.44 ko02010; Environmental Information Processing; Membrane transport; ABC transporters | ko04976; Organismal Systems; Digestive system; Bile secretion | ko05206; Human Diseases; Cancers: Overview; MicroRNAs in cancer}	{Hs5031915; KOG0054 Multidrug resistance-associated protein/mitoxantrone resistance protein, ABC superfamily Q Secondary metabolites biosynthesis, transport and catabolism ;}	{GO:0003924; GTPase activity; molecular_function GO:0005524; ATP binding; molecular_function GO:0016887; ATPase activity; molecular_function GO:0005525; GTP binding; molecular_function}	{NA}	{PF00005:ABC transporter PF03193:Protein of unknown function, DUF258}
transcript_HQ_CT_transcript101777/f2p0/1554	{GAQ84501.1; hypothetical protein KFL_001920020 [Klebsormidium flaccidum]}	{sp|Q9H0J9|PAR12_HUMAN; Poly [ADP-ribose] polymerase 12 OS=Homo sapiens GN=PARP12 PE=1 SV=1}	{cre:CHLREDRAFT_188957; K10582 UBE2Q ubiquitin-conjugating enzyme E2 Q 2.3.2.23 ko04120; Genetic Information Processing; Folding, sorting and degradation; Ubiquitin mediated proteolysis}	{NA}	{GO:0003950; NAD+ ADP-ribosyltransferase activity; molecular_function}	{NA}	{PF00644:Poly(ADP-ribose) polymerase catalytic domain}
transcript_HQ_CT_transcript101781/f4p0/1528	{XP_002956382.1; catalase [Volvox carteri f. nagariensis]}	{sp|Q2RZX7|KATG_SALRD; Catalase-peroxidase OS=Salinibacter ruber (strain DSM 13855 / M31) GN=katG PE=3 SV=1}	{vcn:VOLCADRAFT_121525; - - - - -}	{NA}	{GO:0020037; heme binding; molecular_function GO:0055114; oxidation-reduction process; biological_process GO:0004601; peroxidase activity; molecular_function GO:0006979; response to oxidative stress; biological_process}	{NA}	{PF00141:Peroxidase}
transcript_HQ_CT_transcript101786/f2p0/1552	{NA}	{NA}	{NA}	{NA}	{GO:0005198; NA GO:0006260; DNA replication; biological_process GO:0042729; DASH complex; cellular_component GO:0072686; mitotic spindle; cellular_component GO:0019028; viral capsid; cellular_component GO:0016020; membrane; cellular_component GO:0007165; signal transduction; biological_process GO:0042803; protein homodimerization activity; molecular_function GO:0008134; transcription factor bindi…	{NA}	{PF00015:Methyl-accepting chemotaxis protein (MCP) signalling domain PF10473:Leucine-rich repeats of kinetochore protein Cenp-F/LEK1 PF06156:Protein of unknown function (DUF972) PF05531:Nucleopolyhedrovirus P10 protein PF00038:Intermediate filament protein PF08654:DASH complex subunit Dad2}
transcript_HQ_CT_transcript101788/f2p0/1553	{XP_001417593.1; predicted protein [Ostreococcus lucimarinus CCE9901]}	{sp|Q869S7|SUCB2_DICDI; Succinate--CoA ligase [GDP-forming] subunit beta, mitochondrial OS=Dictyostelium discoideum GN=scsB PE=3 SV=1}	{olu:OSTLU_31367; K01900 LSC2 succinyl-CoA synthetase beta subunit [EC:6.2.1.4 6.2.1.5] 6.2.1.4,6.2.1.5 ko01200; Metabolism; Global and overview maps; Carbon metabolism | ko00020; Metabolism; Carbohydrate metabolism; Citrate cycle (TCA cycle) | ko00640; Metabolism; Carbohydrate metabolism; Propanoate metabolism}	{At2g20420; KOG2799 Succinyl-CoA synthetase, beta subunit C Energy production and conversion ;}	{GO:0003824; NA GO:0008152; NA}	{NA}	{PF00549:CoA-ligase}
transcript_HQ_CT_transcript101790/f2p0/1551	{NA}	{NA}	{NA}	{NA}	{NA}	{NA}	{NA}
transcript_HQ_CT_transcript101794/f2p0/1556	{NA}	{NA}	{NA}	{NA}	{GO:0003723; RNA binding; molecular_function GO:0006396; RNA processing; biological_process GO:0004000; adenosine deaminase activity; molecular_function}	{NA}	{PF02137:Adenosine-deaminase (editase) domain}
transcript_HQ_CT_transcript101795/f2p0/1535	{NA}	{NA}	{NA}	{NA}	{GO:0008855; exodeoxyribonuclease VII activity; molecular_function GO:0017119; Golgi transport complex; cellular_component GO:0005737; cytoplasm; cellular_component GO:0006308; DNA catabolic process; biological_process GO:0019898; extrinsic to membrane; cellular_component GO:0009318; exodeoxyribonuclease VII complex; cellular_component GO:0007155; cell adhesion; biological_process GO:0008092; cyt…	{NA}	{PF04124:Dor1-like family PF06009:Laminin Domain II PF02609:Exonuclease VII small subunit PF00769:Ezrin/radixin/moesin family}
transcript_HQ_CT_transcript101800/f4p0/1549	{NA}	{NA}	{NA}	{NA}	{NA}	{NA}	{NA}
transcript_HQ_CT_transcript101803/f4p0/1502	{NA}	{NA}	{NA}	{NA}	{NA}	{NA}	{NA}
transcript_HQ_CT_transcript101808/f2p0/1577	{NA}	{NA}	{NA}	{NA}	{NA}	{NA}	{NA}
transcript_HQ_CT_transcript101809/f2p0/1583	{NA}	{sp|Q723K6|INLA_LISMF; Internalin-A OS=Listeria monocytogenes serotype 4b (strain F2365) GN=inlA PE=3 SV=1}	{ini:109172141; - - - - -}	{NA}	{GO:0005515; protein binding; molecular_function}	{NA}	{PF13855:Leucine rich repeat}
transcript_HQ_CT_transcript10181/f3p0/4336	{NA}	{NA}	{NA}	{NA}	{GO:0051287; NAD binding; molecular_function}	{NA}	{PF14833:NAD-binding of NADP-dependent 3-hydroxyisobutyrate dehydrogenase}
transcript_HQ_CT_transcript101817/f2p0/1556	{XP_002969833.1; hypothetical protein SELMODRAFT_92881, partial [Selaginella moellendorffii]}	{sp|Q99956|DUS9_HUMAN; Dual specificity protein phosphatase 9 OS=Homo sapiens GN=DUSP9 PE=1 SV=1}	{spen:107011499; - - - - -; spen:107011499; - - - - -}	{Hs4503421; KOG1717 Dual specificity phosphatase V Defense mechanisms ;}	{GO:0004725; protein tyrosine phosphatase activity; molecular_function GO:0008138; protein tyrosine/serine/threonine phosphatase activity; molecular_function GO:0006470; protein dephosphorylation; biological_process}	{NA}	{PF00102:Protein-tyrosine phosphatase PF00782:Dual specificity phosphatase, catalytic domain}
transcript_HQ_CT_transcript10182/f2p0/4319	{KXZ44159.1; hypothetical protein GPECTOR_72g606 [Gonium pectorale]}	{sp|P16157|ANK1_HUMAN; Ankyrin-1 OS=Homo sapiens GN=ANK1 PE=1 SV=3}	{cam:101495937; K06694 PSMD10 26S proteasome non-ATPase regulatory subunit 10 - -}	{Hs10947040; KOG4177 Ankyrin M Cell wall/membrane/envelope biogenesis ;}	{GO:0005216; ion channel activity; molecular_function GO:0055085; transmembrane transport; biological_process GO:0016020; membrane; cellular_component GO:0006811; ion transport; biological_process GO:0005515; protein binding; molecular_function}	{NA}	{PF13606:Ankyrin repeat PF00023:Ankyrin repeat PF00520:Ion transport protein}
transcript_HQ_CT_transcript101820/f4p0/1526	{NA}	{NA}	{NA}	{NA}	{NA}	{NA}	{NA}
transcript_HQ_CT_transcript101834/f3p0/1505	{XP_002500915.1; predicted protein [Micromonas commoda]}	{sp|Q8ZRS8|ACNB_SALTY; Aconitate hydratase B OS=Salmonella typhimurium (strain LT2 / SGSC1412 / ATCC 700720) GN=acnB PE=1 SV=1}	{mis:MICPUN_104770; - - - - -}	{NA}	{GO:0008152; NA}	{NA}	{PF00330:Aconitase family (aconitate hydratase)}
transcript_HQ_CT_transcript101843/f2p0/1607	{NA}	{NA}	{NA}	{NA}	{GO:0006811; ion transport; biological_process GO:0005216; ion channel activity; molecular_function GO:0055085; transmembrane transport; biological_process GO:0016020; membrane; cellular_component}	{NA}	{PF00520:Ion transport protein}
transcript_HQ_CT_transcript101846/f2p0/1548	{NA}	{NA}	{NA}	{NA}	{NA}	{NA}	{NA}
transcript_HQ_CT_transcript10185/f2p0/4393	{KXZ52330.1; hypothetical protein GPECTOR_10g962 [Gonium pectorale]}	{sp|Q61P40|TBH1_CAEBR; Tyramine beta-hydroxylase OS=Caenorhabditis briggsae GN=tbh-1 PE=3 SV=1}	{vcn:VOLCADRAFT_102718; - - - - -}	{CE18816; KOG3568 Dopamine beta-monooxygenase E Amino acid transport and metabolism ;}	{GO:0004497; monooxygenase activity; molecular_function GO:0016020; membrane; cellular_component GO:0055114; oxidation-reduction process; biological_process GO:0005507; copper ion binding; molecular_function GO:0016715; oxidoreductase activity, acting on paired donors, with incorporation or reduction of molecular oxygen, reduced ascorbate as one donor, and incorporation of one atom of oxygen; mol…	{NA}	{PF05887:Procyclic acidic repetitive protein (PARP) PF01082:Copper type II ascorbate-dependent monooxygenase, N-terminal domain}
transcript_HQ_CT_transcript101852/f2p0/1549	{XP_015936703.1; PREDICTED: ultraviolet-B receptor UVR8 [Arachis duranensis]}	{sp|Q6P798|RCBT2_RAT; RCC1 and BTB domain-containing protein 2 OS=Rattus norvegicus GN=Rcbtb2 PE=2 SV=1}	{pop:POPTR_0001s41320g; - - - - -}	{7292061; KOG0941 E3 ubiquitin protein ligase O Posttranslational modification, protein turnover, chaperones ;}	{GO:0008236; serine-type peptidase activity; molecular_function GO:0006508; proteolysis; biological_process GO:0016020; membrane; cellular_component}	{NA}	{PF03572:Peptidase family S41 PF05887:Procyclic acidic repetitive protein (PARP)}
transcript_HQ_CT_transcript101853/f2p0/1550	{XP_010274700.1; PREDICTED: serine/threonine-protein kinase EDR1 [Nelumbo nucifera]}	{sp|Q86HG9|Y9871_DICDI; Probable serine/threonine-protein kinase DDB_G0271682 OS=Dictyostelium discoideum GN=DDB_G0271682 PE=3 SV=2}	{adu:107477538; K14510 CTR1 serine/threonine-protein kinase CTR1 2.7.11.1 ko04016; Environmental Information Processing; Signal transduction; MAPK signaling pathway - plant | ko04075; Environmental Information Processing; Signal transduction; Plant hormone signal transduction}	{At1g73660; KOG0192 Tyrosine kinase specific for activated (GTP-bound) p21cdc42Hs T Signal transduction mechanisms ;}	{GO:0005524; ATP binding; molecular_function GO:0006468; protein phosphorylation; biological_process GO:0004672; protein kinase activity; molecular_function}	{NA}	{PF00069:Protein kinase domain PF07714:Protein tyrosine kinase}
transcript_HQ_CT_transcript101856/f4p0/1547	{KDP43620.1; hypothetical protein JCGZ_16907 [Jatropha curcas]}	{NA}	{jcu:105628779; K13114 PNN pinin - ko03013; Genetic Information Processing; Translation; RNA transport | ko03015; Genetic Information Processing; Translation; mRNA surveillance pathway}	{NA}	{NA}	{NA}	{NA}
transcript_HQ_CT_transcript101860/f3p0/1552	{XP_003059855.1; predicted protein, partial [Micromonas pusilla CCMP1545]}	{sp|Q9UPV0|CE164_HUMAN; Centrosomal protein of 164 kDa OS=Homo sapiens GN=CEP164 PE=1 SV=3}	{mpp:MICPUCDRAFT_18301; - - - - -}	{NA}	{GO:0005515; protein binding; molecular_function}	{NA}	{PF00397:WW domain}
transcript_HQ_CT_transcript101865/f3p0/1565	{NA}	{NA}	{NA}	{NA}	{NA}	{NA}	{NA}
transcript_HQ_CT_transcript10187/f8p0/4289	{NA}	{NA}	{NA}	{NA}	{NA}	{NA}	{NA}
transcript_HQ_CT_transcript101871/f5p0/1547	{NA}	{NA}	{NA}	{NA}	{NA}	{NA}	{NA}
transcript_HQ_CT_transcript101873/f2p0/1561	{XP_003061327.1; predicted protein [Micromonas pusilla CCMP1545]}	{sp|P50305|METK3_CAEEL; Probable S-adenosylmethionine synthase 3 OS=Caenorhabditis elegans GN=sams-3 PE=1 SV=1}	{ccp:CHC_T00008826001; K00789 metK S-adenosylmethionine synthetase 2.5.1.6 ko01230; Metabolism; Global and overview maps; Biosynthesis of amino acids | ko00270; Metabolism; Amino acid metabolism; Cysteine and methionine metabolism}	{CE03959; KOG1506 S-adenosylmethionine synthetase H Coenzyme transport and metabolism ;}	{GO:0006556; S-adenosylmethionine biosynthetic process; biological_process GO:0004478; methionine adenosyltransferase activity; molecular_function}	{NA}	{PF02773:S-adenosylmethionine synthetase, C-terminal domain PF02772:S-adenosylmethionine synthetase, central domain}
transcript_HQ_CT_transcript101874/f2p0/1545	{OAE18510.1; hypothetical protein AXG93_163s1430 [Marchantia polymorpha subsp. polymorpha]}	{sp|C0LGD7|Y1684_ARATH; Probable LRR receptor-like serine/threonine-protein kinase At1g06840 OS=Arabidopsis thaliana GN=At1g06840 PE=2 SV=2}	{egu:105044856; - - - - -}	{NA}	{GO:0005524; ATP binding; molecular_function GO:0006468; protein phosphorylation; biological_process GO:0004672; protein kinase activity; molecular_function}	{NA}	{PF07714:Protein tyrosine kinase PF00069:Protein kinase domain}
transcript_HQ_CT_transcript101875/f2p0/1550	{XP_008337631.1; PREDICTED: zinc protease PQQL-like [Malus domestica]}	{sp|Q9FJT9|PQQL_ARATH; Zinc protease PQQL-like OS=Arabidopsis thaliana GN=At5g56730 PE=1 SV=1}	{fve:101307331; - - - - -}	{At5g56730; KOG0959 N-arginine dibasic convertase NRD1 and related Zn2+-dependent endopeptidases, insulinase superfamily O Posttranslational modification, protein turnover, chaperones ;}	{NA}	{NA}	{NA}
transcript_HQ_CT_transcript10188/f7p0/4302	{NA}	{NA}	{NA}	{NA}	{NA}	{NA}	{NA}
transcript_HQ_CT_transcript101880/f2p0/1554	{XP_010278583.1; PREDICTED: shaggy-related protein kinase epsilon-like [Nelumbo nucifera]}	{sp|Q8VZD5|KSG5_ARATH; Shaggy-related protein kinase epsilon OS=Arabidopsis thaliana GN=ASK5 PE=2 SV=1}	{nnu:104596152; - - - - -}	{At5g14640; KOG0658 Glycogen synthase kinase-3 G Carbohydrate transport and metabolism ;}	{GO:0004672; protein kinase activity; molecular_function GO:0006468; protein phosphorylation; biological_process GO:0005524; ATP binding; molecular_function GO:0016773; phosphotransferase activity, alcohol group as acceptor; molecular_function GO:0016020; membrane; cellular_component}	{XM_011401503.1; Auxenochlorella protothecoides Shaggy-related protein kinase NtK-1 partial mRNA}	{PF07714:Protein tyrosine kinase PF00069:Protein kinase domain PF06293:Lipopolysaccharide kinase (Kdo/WaaP) family}
transcript_HQ_CT_transcript101884/f20p0/1540	{NA}	{NA}	{NA}	{NA}	{GO:0005634; nucleus; cellular_component GO:0051090; regulation of sequence-specific DNA binding transcription factor activity; biological_process}	{NA}	{PF07571:TAF6 C-terminal HEAT repeat domain}
transcript_HQ_CT_transcript10189/f2p0/4334	{Q9MBF8.1; RecName: Full=Dynein-1-beta heavy chain, flagellar inner arm I1 complex; AltName: Full=1-beta DHC; AltName: Full=Dynein-1, subspecies f}	{sp|P0C6F1|DYH2_MOUSE; Dynein heavy chain 2, axonemal OS=Mus musculus GN=Dnah2 PE=1 SV=1}	{cre:CHLREDRAFT_137221; K10408 DNAH dynein heavy chain, axonemal - ko05016; Human Diseases; Neurodegenerative diseases; Huntington's disease}	{Hs22067157; KOG3595 Dyneins, heavy chain Z Cytoskeleton ;}	{GO:0003677; DNA binding; molecular_function GO:0000166; nucleotide binding; molecular_function GO:0016787; hydrolase activity; molecular_function GO:0016887; ATPase activity; molecular_function GO:0005524; ATP binding; molecular_function GO:0006810; transport; biological_process}	{NA}	{PF07728:AAA domain (dynein-related subfamily) PF00437:Type II/IV secretion system protein PF00004:ATPase family associated with various cellular activities (AAA) PF01580:FtsK/SpoIIIE family PF02562:PhoH-like protein PF04851:Type III restriction enzyme, res subunit}
transcript_HQ_CT_transcript101891/f3p0/1535	{XP_003063059.1; predicted protein [Micromonas pusilla CCMP1545]}	{sp|Q988P7|HISX2_RHILO; Histidinol dehydrogenase 2 OS=Rhizobium loti (strain MAFF303099) GN=hisD2 PE=3 SV=1}	{ccp:CHC_T00008451001; K00013 hisD histidinol dehydrogenase 1.1.1.23 ko01230; Metabolism; Global and overview maps; Biosynthesis of amino acids | ko00340; Metabolism; Amino acid metabolism; Histidine metabolism}	{YCL030c_2; KOG2697 Histidinol dehydrogenase E Amino acid transport and metabolism ;}	{GO:0055114; oxidation-reduction process; biological_process GO:0004399; histidinol dehydrogenase activity; molecular_function GO:0000105; histidine biosynthetic process; biological_process GO:0051287; NAD binding; molecular_function GO:0008270; zinc ion binding; molecular_function}	{NA}	{PF00815:Histidinol dehydrogenase}
transcript_HQ_CT_transcript101898/f3p0/1583	{JAU14848.1; Tubulin alpha chain, partial [Noccaea caerulescens]}	{sp|P10873|TBA_TOXGO; Tubulin alpha chain OS=Toxoplasma gondii PE=3 SV=1}	{cvr:CHLNCDRAFT_33793; K07374 TUBA tubulin alpha - ko04145; Cellular Processes; Transport and catabolism; Phagosome | ko04210; Cellular Processes; Cell growth and death; Apoptosis | ko04530; Cellular Processes; Cellular community - eukaryotes; Tight junction | ko04540; Cellular Processes; Cellular community - eukaryotes; Gap junction | ko05130; Human Diseases; Infectious diseases: Bacterial; Path…	{At1g04820; KOG1376 Alpha tubulin Z Cytoskeleton ;}	{GO:0003924; GTPase activity; molecular_function}	{DQ435663.1; Triticum aestivum alpha tubulin-3A (TUBA-3A) mRNA, complete cds}	{PF00091:Tubulin/FtsZ family, GTPase domain}
transcript_HQ_CT_transcript101899/f3p0/1582	{NA}	{NA}	{NA}	{NA}	{NA}	{NA}	{NA}
transcript_HQ_CT_transcript101907/f2p0/1597	{KCW58308.1; hypothetical protein EUGRSUZ_H00998 [Eucalyptus grandis]}	{sp|P0C7Q7|PPR38_ARATH; Putative pentatricopeptide repeat-containing protein At1g12700, mitochondrial OS=Arabidopsis thaliana GN=At1g12700 PE=3 SV=1}	{sind:105157302; - - - - -}	{At1g12700; KOG4197 FOG: PPR repeat R General function prediction only ;}	{NA}	{NA}	{NA}
transcript_HQ_CT_transcript101914/f3p0/1543	{GAQ81819.1; Protein Mei2 [Klebsormidium flaccidum]}	{sp|P08965|MEI2_SCHPO; Meiosis protein mei2 OS=Schizosaccharomyces pombe (strain 972 / ATCC 24843) GN=mei2 PE=1 SV=1}	{lang:109339793; - - - - -; lang:109339793; - - - - -}	{SPAC27D7.03c; KOG4660 Protein Mei2, essential for commitment to meiosis, and related proteins D Cell cycle control, cell division, chromosome partitioning ;}	{GO:0030234; NA GO:0003676; nucleic acid binding; molecular_function GO:0034599; cellular response to oxidative stress; biological_process GO:0005852; eukaryotic translation initiation factor 3 complex; cellular_component GO:0009236; cobalamin biosynthetic process; biological_process GO:0015743; malate transport; biological_process GO:0046872; metal ion binding; molecular_function GO:0006874; cel…	{NA}	{PF02862:DDHD domain PF11744:Aluminium activated malate transporter PF16965:Ceramide synthase regulator PF02535:ZIP Zinc transporter PF06213:Cobalamin biosynthesis protein CobT PF00076:RNA recognition motif. (a.k.a. RRM, RBD, or RNP domain) PF12090:Spt20 family PF05843:Suppressor of forked protein (Suf) PF06459:Ryanodine Receptor TM 4-6 PF01080:Presenilin PF08118:Yeast mitochondrial distribution …
transcript_HQ_CT_transcript101917/f2p0/1559	{NA}	{NA}	{NA}	{NA}	{GO:0005198; NA GO:0019028; viral capsid; cellular_component GO:0006914; autophagy; biological_process GO:0019031; viral envelope; cellular_component}	{NA}	{PF04513:Baculovirus polyhedron envelope protein, PEP, C terminus PF04111:Autophagy protein Apg6 PF05531:Nucleopolyhedrovirus P10 protein}
transcript_HQ_CT_transcript101918/f2p0/1546	{NA}	{NA}	{NA}	{NA}	{GO:0005216; ion channel activity; molecular_function GO:0016020; membrane; cellular_component GO:0055085; transmembrane transport; biological_process GO:0005509; calcium ion binding; molecular_function GO:0006811; ion transport; biological_process GO:0016021; integral to membrane; cellular_component}	{NA}	{PF13202:EF hand PF13833:EF-hand domain pair PF13405:EF-hand domain PF13499:EF-hand domain pair PF00520:Ion transport protein PF00036:EF hand PF00335:Tetraspanin family}
transcript_HQ_CT_transcript101921/f2p0/1548	{OAO89111.1; hypothetical protein AXX17_ATUG04370 [Arabidopsis thaliana]}	{sp|A7MKH5|RSMF_CROS8; Ribosomal RNA small subunit methyltransferase F OS=Cronobacter sakazakii (strain ATCC BAA-894) GN=rsmF PE=3 SV=2}	{cme:CYME_CMT214C; K14835 NOP2 ribosomal RNA methyltransferase Nop2 2.1.1.310 -}	{SPBP8B7.20c; KOG1122 tRNA and rRNA cytosine-C5-methylase (nucleolar protein NOL1/NOP2) A RNA processing and modification ;}	{GO:0008168; methyltransferase activity; molecular_function}	{NA}	{PF01189:16S rRNA methyltransferase RsmB/F}
transcript_HQ_CT_transcript101923/f2p0/1524	{NA}	{NA}	{NA}	{NA}	{NA}	{NA}	{NA}
transcript_HQ_CT_transcript101929/f3p0/1549	{NA}	{NA}	{NA}	{NA}	{NA}	{NA}	{NA}
transcript_HQ_CT_transcript101933/f4p0/1540	{NA}	{NA}	{NA}	{NA}	{NA}	{NA}	{NA}
transcript_HQ_CT_transcript101934/f2p0/1550	{XP_015960167.1; PREDICTED: tetratricopeptide repeat protein 1-like [Arachis duranensis]}	{NA}	{cann:107854255; - - - - -}	{SPBC543.02c; KOG0550 Molecular chaperone (DnaJ superfamily) O Posttranslational modification, protein turnover, chaperones ;}	{GO:0005515; protein binding; molecular_function}	{NA}	{PF13414:TPR repeat PF00515:Tetratricopeptide repeat PF13371:Tetratricopeptide repeat PF13181:Tetratricopeptide repeat}
transcript_HQ_CT_transcript101936/f3p0/1561	{GAQ85495.1; hypothetical protein KFL_002380080 [Klebsormidium flaccidum]}	{NA}	{NA}	{NA}	{GO:0016021; integral to membrane; cellular_component GO:0015501; glutamate:sodium symporter activity; molecular_function GO:0015813; L-glutamate transport; biological_process}	{NA}	{PF03616:Sodium/glutamate symporter}
transcript_HQ_CT_transcript101941/f2p0/1546	{CEG00029.1; Ankyrin repeat [Ostreococcus tauri]}	{sp|O54853|KCNH6_RAT; Potassium voltage-gated channel subfamily H member 6 OS=Rattus norvegicus GN=Kcnh6 PE=1 SV=1}	{ota:Ot13g00490; - - - - -}	{7291726; KOG0498 K+-channel ERG and related proteins, contain PAS/PAC sensor domain PT Inorganic ion transport and metabolism ; Signal transduction mechanisms ;}	{GO:0005216; ion channel activity; molecular_function GO:0016020; membrane; cellular_component GO:0055085; transmembrane transport; biological_process GO:0004970; ionotropic glutamate receptor activity; molecular_function GO:0006811; ion transport; biological_process}	{NA}	{PF00060:Ligand-gated ion channel PF00520:Ion transport protein}
transcript_HQ_CT_transcript101943/f2p0/1522	{NA}	{NA}	{NA}	{NA}	{GO:0000398; nuclear mRNA splicing, via spliceosome; biological_process GO:0003743; translation initiation factor activity; molecular_function GO:0006413; translational initiation; biological_process GO:0008270; zinc ion binding; molecular_function GO:0005524; ATP binding; molecular_function GO:0006260; DNA replication; biological_process GO:0003918; DNA topoisomerase (ATP-hydrolyzing) activity; …	{NA}	{PF04889:Cwf15/Cwc15 cell cycle control protein PF09026:Centromere protein B dimerisation domain PF03286:Pox virus Ag35 surface protein PF05470:Eukaryotic translation initiation factor 3 subunit 8 N-terminus PF04546:Sigma-70, non-essential region PF08070:DTHCT (NUC029) region PF00397:WW domain PF06524:NOA36 protein PF09507:DNA polymerase subunit Cdc27}
transcript_HQ_CT_transcript101948/f2p0/1547	{XP_012085799.1; PREDICTED: peptide chain release factor PrfB1, chloroplastic isoform X2 [Jatropha curcas]}	{sp|Q9LVY0|PRFB1_ARATH; Peptide chain release factor PrfB1, chloroplastic OS=Arabidopsis thaliana GN=PRFB1 PE=2 SV=1}	{bdi:100821869; K02836 prfB peptide chain release factor 2 - -}	{At5g36170; KOG2726 Mitochondrial polypeptide chain release factor J Translation, ribosomal structure and biogenesis ;}	{GO:0003747; translation release factor activity; molecular_function GO:0006415; translational termination; biological_process GO:0016149; translation release factor activity, codon specific; molecular_function GO:0005737; cytoplasm; cellular_component}	{NA}	{PF00472:RF-1 domain PF03462:PCRF domain}
transcript_HQ_CT_transcript101956/f2p0/1543	{XP_007515791.1; V-type H(+)-translocating pyrophosphatase [Bathycoccus prasinos]}	{sp|Q8TJA9|HPPA1_METAC; Putative K(+)-stimulated pyrophosphate-energized sodium pump OS=Methanosarcina acetivorans (strain ATCC 35395 / DSM 2834 / JCM 12185 / C2A) GN=hppA1 PE=3 SV=2}	{bpg:Bathy01g04500; K01507 ppa inorganic pyrophosphatase 3.6.1.1 ko00190; Metabolism; Energy metabolism; Oxidative phosphorylation}	{NA}	{GO:0003700; sequence-specific DNA binding transcription factor activity; molecular_function GO:0004427; inorganic diphosphatase activity; molecular_function GO:0006555; methionine metabolic process; biological_process GO:0009678; hydrogen-translocating pyrophosphatase activity; molecular_function GO:0006355; regulation of transcription, DNA-dependent; biological_process GO:0016020; membrane; cel…	{NA}	{PF03030:Inorganic H+ pyrophosphatase PF01340:Met Apo-repressor, MetJ}
transcript_HQ_CT_transcript101957/f2p0/1559	{NA}	{NA}	{NA}	{NA}	{NA}	{NA}	{NA}
transcript_HQ_CT_transcript101958/f2p0/1545	{NA}	{NA}	{NA}	{NA}	{GO:0006811; ion transport; biological_process GO:0055085; transmembrane transport; biological_process GO:0005509; calcium ion binding; molecular_function GO:0016020; membrane; cellular_component GO:0006353; transcription termination, DNA-dependent; biological_process GO:0005216; ion channel activity; molecular_function}	{NA}	{PF13405:EF-hand domain PF13202:EF hand PF13833:EF-hand domain pair PF13499:EF-hand domain pair PF00520:Ion transport protein PF07498:Rho termination factor, N-terminal domain PF00036:EF hand}
transcript_HQ_CT_transcript101961/f2p0/1548	{NA}	{NA}	{NA}	{NA}	{NA}	{NA}	{NA}
transcript_HQ_CT_transcript10197/f7p0/4340	{GAQ86738.1; Reverse transcriptase-related protein [Klebsormidium flaccidum]}	{sp|Q03274|PO22_POPJA; Retrovirus-related Pol polyprotein from type-1 retrotransposable element R2 (Fragment) OS=Popillia japonica PE=3 SV=1}	{cme:CYME_CMT010C; - - - - -}	{CE03257; KOG1075 FOG: Reverse transcriptase R General function prediction only ;}	{NA}	{NA}	{NA}
transcript_HQ_CT_transcript101970/f5p0/1549	{JAU14848.1; Tubulin alpha chain, partial [Noccaea caerulescens]}	{sp|Q71G51|TBA_NEOCA; Tubulin alpha chain OS=Neospora caninum GN=TUBA PE=2 SV=1}	{cvr:CHLNCDRAFT_33793; K07374 TUBA tubulin alpha - ko04145; Cellular Processes; Transport and catabolism; Phagosome | ko04210; Cellular Processes; Cell growth and death; Apoptosis | ko04530; Cellular Processes; Cellular community - eukaryotes; Tight junction | ko04540; Cellular Processes; Cellular community - eukaryotes; Gap junction | ko05130; Human Diseases; Infectious diseases: Bacterial; Path…	{At1g04820; KOG1376 Alpha tubulin Z Cytoskeleton ;}	{GO:0003924; GTPase activity; molecular_function}	{JF346103.1; Dunaliella salina alpha-tubulin protein mRNA, complete cds}	{PF00091:Tubulin/FtsZ family, GTPase domain}
transcript_HQ_CT_transcript101974/f2p0/1553	{NA}	{NA}	{NA}	{NA}	{NA}	{NA}	{NA}
transcript_HQ_CT_transcript101975/f3p0/1558	{XP_008775850.1; PREDICTED: nuclear poly(A) polymerase 1 [Phoenix dactylifera]}	{sp|Q54J73|PAP_DICDI; Poly(A) polymerase OS=Dictyostelium discoideum GN=papA PE=3 SV=1}	{pda:103696098; K14376 PAP poly(A) polymerase 2.7.7.19 ko03015; Genetic Information Processing; Translation; mRNA surveillance pathway}	{At1g17980; KOG2245 Poly(A) polymerase and related nucleotidyltransferases A RNA processing and modification ;}	{GO:0016779; nucleotidyltransferase activity; molecular_function GO:0043631; RNA polyadenylation; biological_process GO:0004652; polynucleotide adenylyltransferase activity; molecular_function GO:0003723; RNA binding; molecular_function}	{NA}	{PF04926:Poly(A) polymerase predicted RNA binding domain PF04928:Poly(A) polymerase central domain PF01909:Nucleotidyltransferase domain}
transcript_HQ_CT_transcript101979/f2p0/1557	{NA}	{NA}	{NA}	{NA}	{GO:0008270; zinc ion binding; molecular_function GO:0005515; protein binding; molecular_function}	{NA}	{PF13639:Ring finger domain PF17123:RING-like zinc finger}
transcript_HQ_CT_transcript101981/f4p0/1545	{XP_003080516.1; COG3268: Uncharacterized conserved protein (ISS) [Ostreococcus tauri]}	{sp|Q9CD87|TAER_MYCLE; Trans-acting enoyl reductase OS=Mycobacterium leprae (strain TN) GN=ML0129 PE=3 SV=1}	{ota:Ot07g04100; - - - - -}	{CE17691; KOG2733 Uncharacterized membrane protein S Function unknown ;}	{GO:0055114; oxidation-reduction process; biological_process GO:0016491; oxidoreductase activity; molecular_function}	{NA}	{PF03435:Saccharopine dehydrogenase NADP binding domain}
transcript_HQ_CT_transcript101989/f2p0/1551	{OAE20352.1; hypothetical protein AXG93_209s1200 [Marchantia polymorpha subsp. polymorpha]}	{sp|Q8YTC2|Y2800_NOSS1; Uncharacterized WD repeat-containing protein alr2800 OS=Nostoc sp. (strain PCC 7120 / SAG 25.82 / UTEX 2576) GN=alr2800 PE=4 SV=1}	{ppp:PHYPADRAFT_56981; K14963 WDR5, SWD3, CPS30 COMPASS component SWD3 - -}	{Hs16554627; KOG0266 WD40 repeat-containing protein R General function prediction only ;}	{GO:0007049; cell cycle; biological_process GO:0005515; protein binding; molecular_function}	{NA}	{PF04977:Septum formation initiator PF00400:WD domain, G-beta repeat}
transcript_HQ_CT_transcript101990/f2p0/1568	{NA}	{NA}	{NA}	{NA}	{NA}	{NA}	{NA}
transcript_HQ_CT_transcript101991/f3p0/1543	{NA}	{NA}	{NA}	{NA}	{NA}	{NA}	{NA}
transcript_HQ_CT_transcript101992/f2p0/1545	{NA}	{NA}	{NA}	{NA}	{NA}	{NA}	{NA}
transcript_HQ_CT_transcript101993/f2p0/1539	{KDO48710.1; hypothetical protein CISIN_1g015695mg [Citrus sinensis]}	{sp|Q04960|DNJH_CUCSA; DnaJ protein homolog OS=Cucumis sativus GN=DNAJ1 PE=2 SV=1}	{sly:101252869; K09503 DNAJA2 DnaJ homolog subfamily A member 2 - ko04141; Genetic Information Processing; Folding, sorting and degradation; Protein processing in endoplasmic reticulum}	{At3g44110; KOG0712 Molecular chaperone (DnaJ superfamily) O Posttranslational modification, protein turnover, chaperones ;}	{GO:0031072; heat shock protein binding; molecular_function GO:0051082; unfolded protein binding; molecular_function}	{NA}	{PF00684:DnaJ central domain}
transcript_HQ_CT_transcript101998/f5p0/1497	{NA}	{NA}	{NA}	{NA}	{NA}	{NA}	{NA}
transcript_HQ_CT_transcript101999/f2p0/1549	{XP_005651730.1; succinate semialdehyde dehydrogenase [Coccomyxa subellipsoidea C-169]}	{sp|H8ZPX2|SAPD_PSESP; 3-succinoylsemialdehyde-pyridine dehydrogenase OS=Pseudomonas sp. GN=ald PE=1 SV=1}	{csl:COCSUDRAFT_34715; - - - - -}	{Hs4502041; KOG2450 Aldehyde dehydrogenase C Energy production and conversion ;}	{GO:0055114; oxidation-reduction process; biological_process GO:0016491; oxidoreductase activity; molecular_function GO:0051287; NAD binding; molecular_function GO:0016620; oxidoreductase activity, acting on the aldehyde or oxo group of donors, NAD or NADP as acceptor; molecular_function GO:0008152; NA}	{NA}	{PF00171:Aldehyde dehydrogenase family PF01118:Semialdehyde dehydrogenase, NAD binding domain}
transcript_HQ_CT_transcript1020/f2p0/6485	{NA}	{NA}	{NA}	{NA}	{GO:0005509; calcium ion binding; molecular_function GO:0005634; nucleus; cellular_component}	{NA}	{PF13499:EF-hand domain pair PF13405:EF-hand domain PF13833:EF-hand domain pair PF00036:EF hand PF02984:Cyclin, C-terminal domain}
transcript_HQ_CT_transcript102000/f6p0/1544	{NA}	{NA}	{NA}	{NA}	{NA}	{NA}	{NA}
transcript_HQ_CT_transcript102001/f2p0/1562	{NP_001140886.1; uncharacterized protein LOC100272962 [Zea mays]}	{sp|Q9SZ53|P2C60_ARATH; Probable protein phosphatase 2C 60 OS=Arabidopsis thaliana GN=At4g31860 PE=2 SV=1}	{ats:F775_32729; K17499 PPM1G, PP2CG protein phosphatase 1G 3.1.3.16 -}	{At4g31860; KOG0698 Serine/threonine protein phosphatase T Signal transduction mechanisms ;}	{GO:0003824; NA}	{NA}	{PF00481:Protein phosphatase 2C}
transcript_HQ_CT_transcript102004/f2p0/1568	{KVH91432.1; Endonuclease V [Cynara cardunculus var. scolymus]}	{sp|Q8C9A2|ENDOV_MOUSE; Endonuclease V OS=Mus musculus GN=Endov PE=1 SV=2}	{cmo:103488248; - - - - -}	{At4g31150; KOG4417 Predicted endonuclease R General function prediction only ;}	{GO:0006281; DNA repair; biological_process GO:0004519; endonuclease activity; molecular_function}	{NA}	{PF04493:Endonuclease V}
transcript_HQ_CT_transcript102005/f5p0/1531	{NA}	{NA}	{NA}	{NA}	{NA}	{NA}	{NA}
transcript_HQ_CT_transcript102006/f2p0/1569	{JAT58387.1; Casein kinase I hhp1 [Anthurium amnicola]}	{sp|Q6QNM1|KC1_TOXGO; Casein kinase I OS=Toxoplasma gondii PE=2 SV=1}	{vcn:VOLCADRAFT_83639; K02218 CSNK1, CKI casein kinase 1 2.7.11.1 ko04011; Environmental Information Processing; Signal transduction; MAPK signaling pathway - yeast | ko04392; Environmental Information Processing; Signal transduction; Hippo signaling pathway -multiple species}	{SPBC3H7.15; KOG1164 Casein kinase (serine/threonine/tyrosine protein kinase) T Signal transduction mechanisms ;}	{GO:0006468; protein phosphorylation; biological_process GO:0005524; ATP binding; molecular_function GO:0004672; protein kinase activity; molecular_function}	{NA}	{PF07714:Protein tyrosine kinase PF00069:Protein kinase domain}
transcript_HQ_CT_transcript102010/f2p0/1548	{JAU85332.1; Protein MEI2-like 3 [Noccaea caerulescens]}	{sp|Q9SVV9|AML3_ARATH; Protein MEI2-like 3 OS=Arabidopsis thaliana GN=ML3 PE=2 SV=2}	{brp:103856083; - - - - -}	{At4g18120; KOG4660 Protein Mei2, essential for commitment to meiosis, and related proteins D Cell cycle control, cell division, chromosome partitioning ;}	{GO:0003676; nucleic acid binding; molecular_function}	{NA}	{PF00076:RNA recognition motif. (a.k.a. RRM, RBD, or RNP domain)}
transcript_HQ_CT_transcript102013/f3p0/1546	{NA}	{NA}	{NA}	{NA}	{NA}	{NA}	{NA}
transcript_HQ_CT_transcript102014/f2p0/1551	{XP_013905285.1; Inner membrane protein alx [Monoraphidium neglectum]}	{sp|P96554|Y319_MYXXA; Uncharacterized membrane protein STKORF319 OS=Myxococcus xanthus PE=3 SV=1}	{var:108320238; - - - - -}	{NA}	{GO:0016021; integral to membrane; cellular_component}	{NA}	{PF03741:Integral membrane protein TerC family}
transcript_HQ_CT_transcript102015/f2p0/1543	{KXZ48924.1; hypothetical protein GPECTOR_24g213 [Gonium pectorale]}	{sp|Q5UPG5|YL093_MIMIV; Putative ankyrin repeat protein L93 OS=Acanthamoeba polyphaga mimivirus GN=MIMI_L93 PE=4 SV=1}	{sbi:SORBI_09g000390; - - - - -}	{Hs14731279; KOG0504 FOG: Ankyrin repeat R General function prediction only ;}	{GO:0005515; protein binding; molecular_function}	{NA}	{PF00023:Ankyrin repeat PF13606:Ankyrin repeat}
transcript_HQ_CT_transcript102017/f2p0/1543	{NA}	{NA}	{NA}	{NA}	{NA}	{NA}	{NA}
transcript_HQ_CT_transcript102028/f2p0/1546	{GAQ84666.1; catechol O-methyltransferase [Klebsormidium flaccidum]}	{sp|A7MBI7|COMT_BOVIN; Catechol O-methyltransferase OS=Bos taurus GN=COMT PE=2 SV=1}	{NA}	{Hs4502969; KOG1663 O-methyltransferase Q Secondary metabolites biosynthesis, transport and catabolism ;}	{NA}	{NA}	{NA}
transcript_HQ_CT_transcript102033/f2p0/1539	{XP_001419399.1; predicted protein [Ostreococcus lucimarinus CCE9901]}	{NA}	{olu:OSTLU_93150; - - - - -}	{NA}	{NA}	{NA}	{NA}
transcript_HQ_CT_transcript102037/f2p0/1542	{XP_014633384.1; PREDICTED: serine/threonine-protein kinase EDR1 isoform X2 [Glycine max]}	{sp|Q55GU0|Y9955_DICDI; Probable serine/threonine-protein kinase DDB_G0267514 OS=Dictyostelium discoideum GN=DDB_G0267514 PE=3 SV=1}	{vra:106769971; - - - - -}	{At1g18160; KOG0192 Tyrosine kinase specific for activated (GTP-bound) p21cdc42Hs T Signal transduction mechanisms ;}	{GO:0005524; ATP binding; molecular_function GO:0006468; protein phosphorylation; biological_process GO:0004672; protein kinase activity; molecular_function}	{NA}	{PF00069:Protein kinase domain PF07714:Protein tyrosine kinase}
transcript_HQ_CT_transcript102041/f3p0/1538	{NA}	{NA}	{NA}	{NA}	{NA}	{NA}	{NA}
transcript_HQ_CT_transcript102042/f2p0/1569	{NA}	{NA}	{NA}	{NA}	{GO:0005509; calcium ion binding; molecular_function}	{NA}	{PF00036:EF hand PF13405:EF-hand domain PF13499:EF-hand domain pair}
transcript_HQ_CT_transcript102050/f2p0/1546	{NA}	{NA}	{NA}	{NA}	{GO:0000940; condensed chromosome outer kinetochore; cellular_component GO:0051301; cell division; biological_process GO:0005882; intermediate filament; cellular_component GO:0030168; platelet activation; biological_process GO:0005737; cytoplasm; cellular_component GO:0005876; spindle microtubule; cellular_component GO:0005198; NA GO:0008092; cytoskeletal protein binding; molecular_function GO:00…	{NA}	{PF04111:Autophagy protein Apg6 PF00769:Ezrin/radixin/moesin family PF16740:Spindle and kinetochore-associated protein 2 PF08702:Fibrinogen alpha/beta chain family PF00038:Intermediate filament protein}
transcript_HQ_CT_transcript102054/f4p0/1560	{NA}	{NA}	{NA}	{NA}	{NA}	{NA}	{NA}
transcript_HQ_CT_transcript102055/f2p0/1558	{NA}	{NA}	{cre:CHLREDRAFT_206086; - - - - -}	{NA}	{NA}	{NA}	{NA}
transcript_HQ_CT_transcript102057/f2p0/1582	{NA}	{NA}	{NA}	{NA}	{NA}	{NA}	{NA}
transcript_HQ_CT_transcript102058/f2p0/1543	{NA}	{NA}	{NA}	{NA}	{NA}	{NA}	{NA}
transcript_HQ_CT_transcript10206/f3p0/4254	{CEG00124.1; P-type ATPase, phosphorylation site [Ostreococcus tauri]}	{sp|O14072|ATC4_SCHPO; Manganese-transporting ATPase 4 OS=Schizosaccharomyces pombe (strain 972 / ATCC 24843) GN=cta4 PE=3 SV=1}	{olu:OSTLU_516; K14950 ATP13A1 cation-transporting ATPase 13A1 3.6.3.- -}	{SPACUNK4.07c; KOG0209 P-type ATPase P Inorganic ion transport and metabolism ;}	{GO:0000166; nucleotide binding; molecular_function GO:0046872; metal ion binding; molecular_function}	{NA}	{PF00122:E1-E2 ATPase}
transcript_HQ_CT_transcript102074/f3p0/1541	{ACG27972.1; zinc finger, C3HC4 type family protein [Zea mays]}	{sp|Q8GUU2|RIE1_ARATH; E3 ubiquitin protein ligase RIE1 OS=Arabidopsis thaliana GN=RIE1 PE=2 SV=1}	{mdm:103452325; - - - - -}	{At4g32600; KOG0800 FOG: Predicted E3 ubiquitin ligase O Posttranslational modification, protein turnover, chaperones ;}	{GO:0008270; zinc ion binding; molecular_function GO:0005515; protein binding; molecular_function GO:0004842; ubiquitin-protein ligase activity; molecular_function GO:0005680; anaphase-promoting complex; cellular_component GO:0046872; metal ion binding; molecular_function}	{NA}	{PF13639:Ring finger domain PF12906:RING-variant domain PF12678:RING-H2 zinc finger domain PF17122:Zinc-finger PF00097:Zinc finger, C3HC4 type (RING finger) PF12861:Anaphase-promoting complex subunit 11 RING-H2 finger PF17123:RING-like zinc finger PF14634:zinc-RING finger domain}
transcript_HQ_CT_transcript102080/f2p0/1560	{NA}	{NA}	{NA}	{NA}	{GO:0005615; extracellular space; cellular_component GO:0009405; pathogenesis; biological_process}	{NA}	{PF09589:HrpA pilus formation protein}
transcript_HQ_CT_transcript102082/f4p0/1522	{XP_009415826.1; PREDICTED: molybdate-anion transporter [Musa acuminata subsp. malaccensis]}	{sp|Q921Y4|MFSD5_MOUSE; Molybdate-anion transporter OS=Mus musculus GN=Mfsd5 PE=2 SV=1}	{ccp:CHC_T00007978001; - - - - -}	{At1g64650; KOG4332 Predicted sugar transporter G Carbohydrate transport and metabolism ;}	{GO:0015098; molybdate ion transmembrane transporter activity; molecular_function GO:0055085; transmembrane transport; biological_process GO:0015689; molybdate ion transport; biological_process GO:0016021; integral to membrane; cellular_component}	{NA}	{PF07690:Major Facilitator Superfamily PF05631:Sugar-tranasporters, 12 TM}
transcript_HQ_CT_transcript102084/f4p0/1540	{XP_001417778.1; predicted protein [Ostreococcus lucimarinus CCE9901]}	{sp|Q05763|DRTS2_ARATH; Bifunctional dihydrofolate reductase-thymidylate synthase 2 OS=Arabidopsis thaliana GN=THY-2 PE=2 SV=2}	{olu:OSTLU_49676; K13998 DHFR-TS dihydrofolate reductase / thymidylate synthase [EC:1.5.1.3 2.1.1.45] 1.5.1.3,2.1.1.45 ko00240; Metabolism; Nucleotide metabolism; Pyrimidine metabolism | ko00790; Metabolism; Metabolism of cofactors and vitamins; Folate biosynthesis | ko00670; Metabolism; Metabolism of cofactors and vitamins; One carbon pool by folate}	{At4g34570_2; KOG0673 Thymidylate synthase F Nucleotide transport and metabolism ;}	{GO:0006545; glycine biosynthetic process; biological_process GO:0009165; nucleotide biosynthetic process; biological_process GO:0004146; dihydrofolate reductase activity; molecular_function GO:0055114; oxidation-reduction process; biological_process}	{NA}	{PF00186:Dihydrofolate reductase}
transcript_HQ_CT_transcript102087/f6p0/1507	{KXZ51325.1; hypothetical protein GPECTOR_13g812 [Gonium pectorale]}	{NA}	{cme:CYME_CMS149C; K10772 APEX2 AP endonuclease 2 4.2.99.18 ko03410; Genetic Information Processing; Replication and repair; Base excision repair}	{NA}	{NA}	{NA}	{NA}
transcript_HQ_CT_transcript102089/f2p0/1547	{NA}	{NA}	{NA}	{NA}	{GO:0008236; serine-type peptidase activity; molecular_function GO:0006508; proteolysis; biological_process}	{NA}	{PF00326:Prolyl oligopeptidase family}
transcript_HQ_CT_transcript102090/f8p0/1512	{GAQ84649.1; protein with Ubiquitin-conjugating enzyme domain [Klebsormidium flaccidum]}	{NA}	{NA}	{NA}	{NA}	{NA}	{NA}
transcript_HQ_CT_transcript1021/f2p0/6480	{XP_015616036.1; PREDICTED: serine/arginine repetitive matrix protein 5 isoform X1 [Oryza sativa Japonica Group]}	{NA}	{osa:9270146; - - - - -}	{NA}	{NA}	{NA}	{NA}
transcript_HQ_CT_transcript102101/f2p0/1558	{NA}	{sp|Q16667|CDKN3_HUMAN; Cyclin-dependent kinase inhibitor 3 OS=Homo sapiens GN=CDKN3 PE=1 SV=1}	{NA}	{Hs17981704; KOG1720 Protein tyrosine phosphatase CDC14 V Defense mechanisms ;}	{GO:0006470; protein dephosphorylation; biological_process GO:0008138; protein tyrosine/serine/threonine phosphatase activity; molecular_function GO:0004721; phosphoprotein phosphatase activity; molecular_function GO:0004725; protein tyrosine phosphatase activity; molecular_function}	{NA}	{PF05706:Cyclin-dependent kinase inhibitor 3 (CDKN3) PF00782:Dual specificity phosphatase, catalytic domain PF00102:Protein-tyrosine phosphatase}
transcript_HQ_CT_transcript102105/f2p0/1541	{NA}	{NA}	{NA}	{NA}	{NA}	{NA}	{NA}
transcript_HQ_CT_transcript102106/f3p0/1546	{XP_002968732.1; hypothetical protein SELMODRAFT_440551 [Selaginella moellendorffii]}	{sp|Q43497|MDAR_SOLLC; Monodehydroascorbate reductase OS=Solanum lycopersicum GN=AFRR PE=1 SV=1}	{sind:105161774; K08232 E1.6.5.4 monodehydroascorbate reductase (NADH) 1.6.5.4 ko00053; Metabolism; Carbohydrate metabolism; Ascorbate and aldarate metabolism}	{At3g52880; KOG1336 Monodehydroascorbate/ferredoxin reductase R General function prediction only ;}	{GO:0006779; porphyrin biosynthetic process; biological_process GO:0016491; oxidoreductase activity; molecular_function GO:0050660; flavin adenine dinucleotide binding; molecular_function GO:0019354; siroheme biosynthetic process; biological_process GO:0055114; oxidation-reduction process; biological_process GO:0043115; precorrin-2 dehydrogenase activity; molecular_function GO:0008033; tRNA proce…	{NA}	{PF01134:Glucose inhibited division protein A PF07992:Pyridine nucleotide-disulphide oxidoreductase PF13241:Putative NAD(P)-binding PF01266:FAD dependent oxidoreductase PF00070:Pyridine nucleotide-disulphide oxidoreductase}
transcript_HQ_CT_transcript102107/f2p0/1540	{XP_001690986.1; hypothetical protein CHLREDRAFT_169636 [Chlamydomonas reinhardtii]}	{NA}	{cre:CHLREDRAFT_169636; - - - - -}	{NA}	{GO:0008152; NA GO:0008168; methyltransferase activity; molecular_function}	{NA}	{PF08241:Methyltransferase domain}
transcript_HQ_CT_transcript102115/f2p0/1543	{XP_005643311.1; hypothetical protein COCSUDRAFT_49195 [Coccomyxa subellipsoidea C-169]}	{NA}	{csl:COCSUDRAFT_49195; - - - - -}	{NA}	{GO:0004672; protein kinase activity; molecular_function GO:0008270; zinc ion binding; molecular_function}	{NA}	{PF06743:FAST kinase-like protein, subdomain 1 PF00383:Cytidine and deoxycytidylate deaminase zinc-binding region}
transcript_HQ_CT_transcript102117/f2p0/1543	{NA}	{NA}	{vcn:VOLCADRAFT_104353; - - - - -}	{NA}	{GO:0005509; calcium ion binding; molecular_function GO:0055085; transmembrane transport; biological_process GO:0016020; membrane; cellular_component GO:0005216; ion channel activity; molecular_function GO:0006811; ion transport; biological_process}	{NA}	{PF00036:EF hand PF00520:Ion transport protein PF13833:EF-hand domain pair PF13405:EF-hand domain}
transcript_HQ_CT_transcript10212/f3p0/4340	{XP_009351110.1; PREDICTED: nonribosomal peptide synthetase 3-like [Pyrus x bretschneideri]}	{sp|S0DLP2|APF1_GIBF5; Apicidin F synthase OS=Gibberella fujikuroi (strain CBS 195.34 / IMI 58289 / NRRL A-6831) GN=apf1 PE=1 SV=1}	{rcu:8261584; - - - - -}	{SPAC23G3.02c; KOG1178 Non-ribosomal peptide synthetase/alpha-aminoadipate reductase and related enzymes Q Secondary metabolites biosynthesis, transport and catabolism ;}	{GO:0008152; NA GO:0003824; NA}	{NA}	{PF00501:AMP-binding enzyme}
transcript_HQ_CT_transcript102121/f3p0/1583	{NA}	{NA}	{NA}	{NA}	{NA}	{NA}	{NA}
transcript_HQ_CT_transcript102122/f2p0/1567	{NA}	{NA}	{NA}	{NA}	{NA}	{NA}	{NA}
transcript_HQ_CT_transcript102126/f3p0/1489	{XP_008242380.1; PREDICTED: glycylpeptide N-tetradecanoyltransferase 1 [Prunus mume]}	{sp|Q8K1Q0|NMT1_RAT; Glycylpeptide N-tetradecanoyltransferase 1 OS=Rattus norvegicus GN=Nmt1 PE=1 SV=1}	{pper:PRUPE_ppa005969mg; K00671 E2.3.1.97, NMT glycylpeptide N-tetradecanoyltransferase 2.3.1.97 -}	{Hs10835073; KOG2779 N-myristoyl transferase I Lipid transport and metabolism ;}	{GO:0004379; glycylpeptide N-tetradecanoyltransferase activity; molecular_function}	{NA}	{PF01233:Myristoyl-CoA:protein N-myristoyltransferase, N-terminal domain PF02799:Myristoyl-CoA:protein N-myristoyltransferase, C-terminal domain}
transcript_HQ_CT_transcript102129/f10p0/1518	{JAT41762.1; Metacaspase-1, partial [Anthurium amnicola]}	{sp|A6SDT7|MCA1_BOTFB; Metacaspase-1 OS=Botryotinia fuckeliana (strain B05.10) GN=casA PE=3 SV=1}	{jcu:105631717; - - - - -}	{SPCC1840.04; KOG1546 Metacaspase involved in regulation of apoptosis DO Cell cycle control, cell division, chromosome partitioning ; Posttranslational modification, protein turnover, chaperones ;}	{NA}	{NA}	{NA}
transcript_HQ_CT_transcript102133/f2p0/1554	{NA}	{NA}	{NA}	{NA}	{NA}	{NA}	{NA}
transcript_HQ_CT_transcript102134/f2p0/1547	{XP_016742456.1; PREDICTED: methionine aminopeptidase 1D, chloroplastic/mitochondrial-like [Gossypium hirsutum]}	{sp|Q9FV50|MAP1D_ARATH; Methionine aminopeptidase 1D, chloroplastic/mitochondrial OS=Arabidopsis thaliana GN=MAP1D PE=1 SV=1}	{aly:ARALYDRAFT_912645; K01265 map methionyl aminopeptidase 3.4.11.18 -}	{At4g37040; KOG2738 Putative methionine aminopeptidase O Posttranslational modification, protein turnover, chaperones ;}	{NA}	{NA}	{NA}
transcript_HQ_CT_transcript102137/f5p0/1525	{OAE20352.1; hypothetical protein AXG93_209s1200 [Marchantia polymorpha subsp. polymorpha]}	{sp|Q8YTC2|Y2800_NOSS1; Uncharacterized WD repeat-containing protein alr2800 OS=Nostoc sp. (strain PCC 7120 / SAG 25.82 / UTEX 2576) GN=alr2800 PE=4 SV=1}	{vcn:VOLCADRAFT_81325; K19760 DAW1 dynein assembly factor with WDR repeat domains 1 - -}	{Hs4758560; KOG0265 U5 snRNP-specific protein-like factor and related proteins A RNA processing and modification ;}	{GO:0007049; cell cycle; biological_process GO:0016021; integral to membrane; cellular_component GO:0005815; microtubule organizing center; cellular_component GO:0005876; spindle microtubule; cellular_component GO:0007059; chromosome segregation; biological_process GO:0006357; regulation of transcription from RNA polymerase II promoter; biological_process GO:0008017; microtubule binding; molecula…	{NA}	{PF04977:Septum formation initiator PF00400:WD domain, G-beta repeat PF04999:Cell division protein FtsL PF08728:CRT10 PF07989:Centrosomin N-terminal motif 1 PF16740:Spindle and kinetochore-associated protein 2}
transcript_HQ_CT_transcript102143/f2p0/1544	{NA}	{NA}	{NA}	{NA}	{GO:0005509; calcium ion binding; molecular_function}	{NA}	{PF13202:EF hand PF00036:EF hand}
transcript_HQ_CT_transcript102145/f3p0/1539	{NA}	{NA}	{NA}	{NA}	{GO:0042157; lipoprotein metabolic process; biological_process GO:0006869; lipid transport; biological_process GO:0005576; NA GO:0008289; lipid binding; molecular_function}	{NA}	{PF01442:Apolipoprotein A1/A4/E domain}
transcript_HQ_CT_transcript102155/f3p0/1542	{NA}	{NA}	{NA}	{NA}	{GO:0043248; proteasome assembly; biological_process GO:0030117; membrane coat; cellular_component GO:0005319; lipid transporter activity; molecular_function GO:0005515; protein binding; molecular_function GO:0016192; vesicle-mediated transport; biological_process GO:0006869; lipid transport; biological_process GO:0006886; intracellular protein transport; biological_process GO:0032947; protein co…	{NA}	{PF01602:Adaptin N terminal region PF01347:Lipoprotein amino terminal region PF02985:HEAT repeat PF13001:Proteasome stabiliser PF04079:Segregation and condensation complex subunit ScpB PF00514:Armadillo/beta-catenin-like repeat PF10508:Proteasome non-ATPase 26S subunit}
transcript_HQ_CT_transcript10216/f2p0/4353	{NA}	{NA}	{NA}	{NA}	{GO:0005509; calcium ion binding; molecular_function}	{NA}	{PF13499:EF-hand domain pair}
transcript_HQ_CT_transcript102160/f2p0/1539	{XP_011019315.1; PREDICTED: 3beta-hydroxysteroid-dehydrogenase/decarboxylase isoform 2 [Populus euphratica]}	{sp|A6NKP2|D42E2_HUMAN; Putative short-chain dehydrogenase/reductase family 42E member 2 OS=Homo sapiens GN=SDR42E2 PE=3 SV=3}	{cit:102626005; K07748 E1.1.1.170, NSDHL, ERG26 sterol-4alpha-carboxylate 3-dehydrogenase (decarboxylating) 1.1.1.170 ko00100; Metabolism; Lipid metabolism; Steroid biosynthesis}	{At2g26260; KOG1430 C-3 sterol dehydrogenase/3-beta-hydroxysteroid dehydrogenase and related dehydrogenases IE Lipid transport and metabolism ; Amino acid transport and metabolism ;}	{GO:0016620; oxidoreductase activity, acting on the aldehyde or oxo group of donors, NAD or NADP as acceptor; molecular_function GO:0051287; NAD binding; molecular_function GO:0003824; NA GO:0055114; oxidation-reduction process; biological_process GO:0016491; oxidoreductase activity; molecular_function GO:0006694; steroid biosynthetic process; biological_process GO:0016616; oxidoreductase activit…	{NA}	{PF01073:3-beta hydroxysteroid dehydrogenase/isomerase family PF03435:Saccharopine dehydrogenase NADP binding domain PF01370:NAD dependent epimerase/dehydratase family PF01118:Semialdehyde dehydrogenase, NAD binding domain PF00056:lactate/malate dehydrogenase, NAD binding domain}
transcript_HQ_CT_transcript102162/f2p0/1540	{GAQ85495.1; hypothetical protein KFL_002380080 [Klebsormidium flaccidum]}	{NA}	{mis:MICPUN_55821; - - - - -}	{NA}	{NA}	{NA}	{NA}
transcript_HQ_CT_transcript102163/f4p0/1531	{XP_004142252.1; PREDICTED: probable carboxylesterase 15 [Cucumis sativus]}	{sp|P9WK87|NLHH_MYCTU; Carboxylesterase NlhH OS=Mycobacterium tuberculosis (strain ATCC 25618 / H37Rv) GN=nlhH PE=1 SV=1}	{pper:PRUPE_ppa023695mg; - - - - -}	{Hs4557227; KOG1515 Arylacetamide deacetylase V Defense mechanisms ;}	{GO:0008152; NA GO:0016042; lipid catabolic process; biological_process GO:0016787; hydrolase activity; molecular_function GO:0005576; NA GO:0003847; 1-alkyl-2-acetylglycerophosphocholine esterase activity; molecular_function GO:0006508; proteolysis; biological_process GO:0015996; chlorophyll catabolic process; biological_process GO:0008236; serine-type peptidase activity; molecular_function GO:0…	{NA}	{PF12740:Chlorophyllase enzyme PF03403:Platelet-activating factor acetylhydrolase, isoform II PF10503:Esterase PHB depolymerase PF02230:Phospholipase/Carboxylesterase PF00326:Prolyl oligopeptidase family PF07859:alpha/beta hydrolase fold}
transcript_HQ_CT_transcript102164/f2p0/1535	{NA}	{NA}	{NA}	{NA}	{NA}	{NA}	{NA}
transcript_HQ_CT_transcript102166/f2p0/1540	{NA}	{NA}	{NA}	{NA}	{NA}	{NA}	{NA}
transcript_HQ_CT_transcript102179/f2p0/1542	{AEY75250.1; potassium channel [Malus hupehensis]}	{sp|Q2IBB2|CTTB2_RHIFE; Cortactin-binding protein 2 OS=Rhinolophus ferrumequinum GN=CTTNBP2 PE=3 SV=1}	{cre:CHLREDRAFT_17930; K13118 DGCR14 protein DGCR14 - -}	{NA}	{GO:0005515; protein binding; molecular_function}	{NA}	{PF00023:Ankyrin repeat PF13606:Ankyrin repeat}
transcript_HQ_CT_transcript102181/f3p0/1478	{NA}	{NA}	{NA}	{NA}	{NA}	{NA}	{NA}
transcript_HQ_CT_transcript102183/f2p0/1565	{KXZ43473.1; hypothetical protein GPECTOR_89g493 [Gonium pectorale]}	{sp|Q03043|KGP24_DROME; cGMP-dependent protein kinase, isozyme 2 forms cD4/T1/T3A/T3B OS=Drosophila melanogaster GN=for PE=1 SV=3}	{ota:Ot02g05760; K07376 PRKG1 cGMP-dependent protein kinase 1 2.7.11.12 ko04022; Environmental Information Processing; Signal transduction; cGMP-PKG signaling pathway | ko04540; Cellular Processes; Cellular community - eukaryotes; Gap junction | ko04611; Organismal Systems; Immune system; Platelet activation | ko04923; Organismal Systems; Endocrine system; Regulation of lipolysis in adipocytes | …	{CE19897; KOG0614 cGMP-dependent protein kinase T Signal transduction mechanisms ;}	{GO:0004672; protein kinase activity; molecular_function GO:0006468; protein phosphorylation; biological_process GO:0005524; ATP binding; molecular_function}	{NA}	{PF07714:Protein tyrosine kinase PF00069:Protein kinase domain}
transcript_HQ_CT_transcript102184/f10p0/1534	{NA}	{NA}	{NA}	{NA}	{NA}	{NA}	{NA}
transcript_HQ_CT_transcript102187/f4p0/1495	{NA}	{NA}	{NA}	{NA}	{GO:0005815; microtubule organizing center; cellular_component GO:0005615; extracellular space; cellular_component GO:0010506; regulation of autophagy; biological_process}	{NA}	{PF07989:Centrosomin N-terminal motif 1 PF11365:Protein of unknown function (DUF3166)}
transcript_HQ_CT_transcript102188/f4p0/1531	{JAT70376.1; hypothetical protein g.100912 [Auxenochlorella protothecoides]}	{sp|Q8EAJ0|DUSA_SHEON; tRNA-dihydrouridine(20/20a) synthase OS=Shewanella oneidensis (strain MR-1) GN=dusA PE=3 SV=1}	{cvr:CHLNCDRAFT_23819; K05539 dusA tRNA-dihydrouridine synthase A 1.-.-.- -}	{At3g63510; KOG2335 tRNA-dihydrouridine synthase J Translation, ribosomal structure and biogenesis ;}	{GO:0050660; flavin adenine dinucleotide binding; molecular_function GO:0008033; tRNA processing; biological_process GO:0017150; tRNA dihydrouridine synthase activity; molecular_function GO:0055114; oxidation-reduction process; biological_process}	{NA}	{PF01207:Dihydrouridine synthase (Dus)}
transcript_HQ_CT_transcript102190/f2p0/1558	{XP_012086568.1; PREDICTED: nuclear pore complex protein NUP98A isoform X1 [Jatropha curcas]}	{sp|Q8RY25|NU98A_ARATH; Nuclear pore complex protein NUP98A OS=Arabidopsis thaliana GN=NUP98A PE=1 SV=1}	{thj:104806451; K14297 NUP98, ADAR2, NUP116 nuclear pore complex protein Nup98-Nup96 - ko03013; Genetic Information Processing; Translation; RNA transport | ko05164; Human Diseases; Infectious diseases: Viral; Influenza A}	{At1g10390; KOG0845 Nuclear pore complex, Nup98 component (sc Nup145/Nup100/Nup116) YU Nuclear structure ; Intracellular trafficking, secretion, and vesicular transport ;}	{GO:0046872; metal ion binding; molecular_function GO:0006367; transcription initiation from RNA polymerase II promoter; biological_process GO:0006874; cellular calcium ion homeostasis; biological_process GO:0005643; nuclear pore; cellular_component GO:0005672; transcription factor TFIIA complex; cellular_component GO:0008855; exodeoxyribonuclease VII activity; molecular_function GO:0006810; tran…	{NA}	{PF05091:Eukaryotic translation initiation factor 3 subunit 7 (eIF-3) PF01080:Presenilin PF06459:Ryanodine Receptor TM 4-6 PF03153:Transcription factor IIA, alpha/beta subunit PF04801:Sin-like protein conserved region PF02601:Exonuclease VII, large subunit PF04096:Nucleoporin autopeptidase PF02862:DDHD domain PF02724:CDC45-like protein}
transcript_HQ_CT_transcript102191/f4p0/1511	{KXZ46977.1; hypothetical protein GPECTOR_39g471 [Gonium pectorale]}	{sp|Q9NJU9|CDPK3_PLAF7; Calcium-dependent protein kinase 3 OS=Plasmodium falciparum (isolate 3D7) GN=CPK3 PE=1 SV=1}	{cre:CHLREDRAFT_113407; K08794 CAMK1 calcium/calmodulin-dependent protein kinase I 2.7.11.17 ko04921; Organismal Systems; Endocrine system; Oxytocin signaling pathway | ko04925; Organismal Systems; Endocrine system; Aldosterone synthesis and secretion}	{Hs4758128_2; KOG0032 Ca2+/calmodulin-dependent protein kinase, EF-Hand protein superfamily T Signal transduction mechanisms ;}	{GO:0016020; membrane; cellular_component GO:0016773; phosphotransferase activity, alcohol group as acceptor; molecular_function GO:0004672; protein kinase activity; molecular_function GO:0005524; ATP binding; molecular_function GO:0006468; protein phosphorylation; biological_process}	{NA}	{PF07714:Protein tyrosine kinase PF06293:Lipopolysaccharide kinase (Kdo/WaaP) family PF00069:Protein kinase domain}
transcript_HQ_CT_transcript102201/f2p0/1541	{NA}	{sp|Q6AYP4|ZC21C_RAT; Zinc finger C2HC domain-containing protein 1C OS=Rattus norvegicus GN=Zc2hc1c PE=2 SV=1}	{NA}	{7296667; KOG3940 Uncharacterized conserved protein S Function unknown ;}	{GO:0046872; metal ion binding; molecular_function GO:0008270; zinc ion binding; molecular_function}	{NA}	{PF16622:zinc-finger C2H2-type PF03884:Domain of unknown function (DUF329)}
transcript_HQ_CT_transcript102202/f3p0/1555	{NA}	{NA}	{NA}	{NA}	{NA}	{NA}	{NA}
transcript_HQ_CT_transcript102205/f3p0/1559	{NA}	{NA}	{NA}	{NA}	{NA}	{NA}	{NA}
transcript_HQ_CT_transcript102208/f2p0/1539	{XP_005650663.1; kinase-like protein [Coccomyxa subellipsoidea C-169]}	{sp|Q5UQG7|YR818_MIMIV; Putative serine/threonine-protein kinase/receptor R818 OS=Acanthamoeba polyphaga mimivirus GN=MIMI_R818 PE=3 SV=1}	{csl:COCSUDRAFT_64994; - - - - -}	{At1g16270_2; KOG0192 Tyrosine kinase specific for activated (GTP-bound) p21cdc42Hs T Signal transduction mechanisms ;}	{GO:0004672; protein kinase activity; molecular_function GO:0006468; protein phosphorylation; biological_process GO:0005524; ATP binding; molecular_function}	{NA}	{PF00069:Protein kinase domain PF07714:Protein tyrosine kinase}
transcript_HQ_CT_transcript102210/f4p0/1536	{NA}	{NA}	{NA}	{NA}	{NA}	{NA}	{NA}
transcript_HQ_CT_transcript102212/f5p0/1477	{NA}	{NA}	{NA}	{NA}	{GO:0006323; DNA packaging; biological_process GO:0008270; zinc ion binding; molecular_function GO:0016021; integral to membrane; cellular_component GO:0000105; histidine biosynthetic process; biological_process GO:0015078; hydrogen ion transmembrane transporter activity; molecular_function GO:0051287; NAD binding; molecular_function GO:0033179; proton-transporting V-type ATPase, V0 domain; cellu…	{NA}	{PF05478:Prominin PF10186:Vacuolar sorting 38 and autophagy-related subunit 14 PF00815:Histidinol dehydrogenase PF05929:Phage capsid scaffolding protein (GPO) serine peptidase PF03938:Outer membrane protein (OmpH-like) PF00992:Troponin PF01763:Herpesvirus UL6 like PF02601:Exonuclease VII, large subunit PF01496:V-type ATPase 116kDa subunit family PF14943:Mitochondrial ribosome subunit S26}
transcript_HQ_CT_transcript102222/f3p0/1542	{CDY38379.1; BnaC01g09880D [Brassica napus]}	{sp|Q8LPJ1|CKL6_ARATH; Casein kinase 1-like protein 6 OS=Arabidopsis thaliana GN=CKL6 PE=1 SV=1}	{brp:103854352; K00924 - E2.7.1.- 2.7.1.- -}	{At4g28540; KOG1164 Casein kinase (serine/threonine/tyrosine protein kinase) T Signal transduction mechanisms ;}	{GO:0016020; membrane; cellular_component GO:0016773; phosphotransferase activity, alcohol group as acceptor; molecular_function GO:0006468; protein phosphorylation; biological_process GO:0005524; ATP binding; molecular_function GO:0004672; protein kinase activity; molecular_function}	{NA}	{PF00069:Protein kinase domain PF06293:Lipopolysaccharide kinase (Kdo/WaaP) family}
transcript_HQ_CT_transcript102228/f6p0/1507	{KXZ51661.1; hypothetical protein GPECTOR_11g114 [Gonium pectorale]}	{sp|Q54DK4|AK1_DICDI; Alpha-protein kinase 1 OS=Dictyostelium discoideum GN=ak1 PE=3 SV=1}	{cre:CHLREDRAFT_190025; - - - - -}	{NA}	{GO:0004674; protein serine/threonine kinase activity; molecular_function GO:0006468; protein phosphorylation; biological_process GO:0005524; ATP binding; molecular_function}	{NA}	{PF02816:Alpha-kinase family}
transcript_HQ_CT_transcript102230/f2p0/1541	{NA}	{NA}	{NA}	{NA}	{NA}	{NA}	{NA}
transcript_HQ_CT_transcript102233/f2p0/1538	{XP_008379922.1; PREDICTED: short-chain dehydrogenase TIC 32, chloroplastic-like isoform X2 [Malus domestica]}	{sp|Q8BYK4|RDH12_MOUSE; Retinol dehydrogenase 12 OS=Mus musculus GN=Rdh12 PE=2 SV=1}	{mdm:103442905; - - - - -}	{At2g37540; KOG1208 Dehydrogenases with different specificities (related to short-chain alcohol dehydrogenases) Q Secondary metabolites biosynthesis, transport and catabolism ;}	{GO:0005524; ATP binding; molecular_function}	{NA}	{PF00006:ATP synthase alpha/beta family, nucleotide-binding domain}
transcript_HQ_CT_transcript102237/f3p0/1607	{NA}	{NA}	{NA}	{NA}	{NA}	{NA}	{NA}
transcript_HQ_CT_transcript102239/f2p0/1540	{XP_003059062.1; Hypothetical protein MICPUCDRAFT_58507 [Micromonas pusilla CCMP1545]}	{NA}	{mpp:MICPUCDRAFT_58507; - - - - -}	{Hs8923415; KOG3053 Uncharacterized conserved protein S Function unknown ;}	{GO:0008270; zinc ion binding; molecular_function}	{NA}	{PF12906:RING-variant domain}
transcript_HQ_CT_transcript102256/f5p0/1536	{GAQ91491.1; hypothetical protein KFL_007940080 [Klebsormidium flaccidum]}	{NA}	{NA}	{NA}	{NA}	{NA}	{NA}
transcript_HQ_CT_transcript102259/f2p0/1535	{NA}	{NA}	{NA}	{NA}	{NA}	{NA}	{NA}
transcript_HQ_CT_transcript102260/f6p0/1507	{NA}	{NA}	{NA}	{NA}	{NA}	{NA}	{NA}
transcript_HQ_CT_transcript102262/f2p0/1539	{NA}	{NA}	{NA}	{NA}	{NA}	{NA}	{NA}
transcript_HQ_CT_transcript102265/f2p0/1532	{ONL96871.1; RNA pseudouridine synthase 5 [Zea mays]}	{sp|P54604|YHCT_BACSU; Uncharacterized RNA pseudouridine synthase YhcT OS=Bacillus subtilis (strain 168) GN=yhcT PE=3 SV=2}	{pda:103706663; - - - - -}	{At3g52260; KOG1919 RNA pseudouridylate synthases A RNA processing and modification ;}	{GO:0003723; RNA binding; molecular_function GO:0009982; pseudouridine synthase activity; molecular_function GO:0001522; pseudouridine synthesis; biological_process GO:0009451; RNA modification; biological_process GO:0004672; protein kinase activity; molecular_function}	{NA}	{PF06743:FAST kinase-like protein, subdomain 1 PF00849:RNA pseudouridylate synthase}
transcript_HQ_CT_transcript102266/f2p0/1535	{XP_004515907.1; PREDICTED: S-adenosylmethionine synthase 3 [Cicer arietinum]}	{sp|Q4R924|METK2_MACFA; S-adenosylmethionine synthase isoform type-2 OS=Macaca fascicularis GN=MAT2A PE=2 SV=1}	{gsl:Gasu_03900; K00789 metK S-adenosylmethionine synthetase 2.5.1.6 ko01230; Metabolism; Global and overview maps; Biosynthesis of amino acids | ko00270; Metabolism; Amino acid metabolism; Cysteine and methionine metabolism}	{Hs5174529; KOG1506 S-adenosylmethionine synthetase H Coenzyme transport and metabolism ;}	{GO:0004478; methionine adenosyltransferase activity; molecular_function GO:0006556; S-adenosylmethionine biosynthetic process; biological_process}	{NA}	{PF00438:S-adenosylmethionine synthetase, N-terminal domain}
transcript_HQ_CT_transcript102270/f2p0/1537	{GAQ81104.1; Signal recognition particle subunit Srp54 [Klebsormidium flaccidum]}	{sp|P49972|SR542_SOLLC; Signal recognition particle 54 kDa protein 2 OS=Solanum lycopersicum PE=2 SV=1}	{gsl:Gasu_15920; K03106 SRP54, ffh signal recognition particle subunit SRP54 3.6.5.4 ko03060; Genetic Information Processing; Folding, sorting and degradation; Protein export | ko03070; Environmental Information Processing; Membrane transport; Bacterial secretion system | ko02024; Cellular Processes; Cellular community - prokaryotes; Quorum sensing}	{7295492; KOG0780 Signal recognition particle, subunit Srp54 U Intracellular trafficking, secretion, and vesicular transport ;}	{GO:0006000; fructose metabolic process; biological_process GO:0016491; oxidoreductase activity; molecular_function GO:0006614; SRP-dependent cotranslational protein targeting to membrane; biological_process GO:0005524; ATP binding; molecular_function GO:0003677; DNA binding; molecular_function GO:0006777; Mo-molybdopterin cofactor biosynthetic process; biological_process GO:0048500; signal recog…	{NA}	{PF00465:Iron-containing alcohol dehydrogenase PF02978:Signal peptide binding domain PF01591:6-phosphofructo-2-kinase PF00004:ATPase family associated with various cellular activities (AAA) PF03205:Molybdopterin guanine dinucleotide synthesis protein B PF04851:Type III restriction enzyme, res subunit PF00448:SRP54-type protein, GTPase domain PF03266:NTPase}
transcript_HQ_CT_transcript102272/f2p0/1544	{NA}	{NA}	{NA}	{NA}	{NA}	{NA}	{NA}
transcript_HQ_CT_transcript102276/f2p0/1537	{NA}	{NA}	{NA}	{NA}	{GO:0006270; DNA-dependent DNA replication initiation; biological_process}	{NA}	{PF02724:CDC45-like protein}
transcript_HQ_CT_transcript10228/f7p0/4272	{XP_011029711.1; PREDICTED: myosin-6-like isoform X1 [Populus euphratica]}	{sp|Q9LKB9|MYO6_ARATH; Myosin-6 OS=Arabidopsis thaliana GN=XI-2 PE=1 SV=1}	{eus:EUTSA_v10003130mg; K10357 MYO5 myosin V - -}	{CE17841; KOG0163 Myosin class VI heavy chain Z Cytoskeleton ;}	{GO:0016459; myosin complex; cellular_component GO:0003774; motor activity; molecular_function GO:0005524; ATP binding; molecular_function}	{NA}	{PF00063:Myosin head (motor domain)}
transcript_HQ_CT_transcript102280/f2p0/1536	{XP_003056677.1; expressed protein [Micromonas pusilla CCMP1545]}	{sp|D3ZU57|NO66_RAT; Bifunctional lysine-specific demethylase and histidyl-hydroxylase NO66 OS=Rattus norvegicus GN=No66 PE=1 SV=1}	{mpp:MICPUCDRAFT_55966; K16914 NO66 bifunctional lysine-specific demethylase and histidyl-hydroxylase NO66 [EC:1.14.11.- 1.14.11.27] 1.14.11.-,1.14.11.27 -}	{Hs13375885; KOG3706 Uncharacterized conserved protein S Function unknown ;}	{NA}	{NA}	{NA}
transcript_HQ_CT_transcript102282/f7p0/1527	{XP_001780082.1; predicted protein [Physcomitrella patens]}	{sp|Q64M78|OML4_ORYSJ; Protein MEI2-like 4 OS=Oryza sativa subsp. japonica GN=ML4 PE=2 SV=1}	{egu:105041001; - - - - -}	{At1g29400; KOG4660 Protein Mei2, essential for commitment to meiosis, and related proteins D Cell cycle control, cell division, chromosome partitioning ;}	{GO:0003676; nucleic acid binding; molecular_function}	{NA}	{PF00076:RNA recognition motif. (a.k.a. RRM, RBD, or RNP domain)}
transcript_HQ_CT_transcript102283/f2p0/1567	{NA}	{sp|Q811S9|GNL3_RAT; Guanine nucleotide-binding protein-like 3 OS=Rattus norvegicus GN=Gnl3 PE=1 SV=1}	{NA}	{Hs7657048; KOG2484 GTPase R General function prediction only ;}	{GO:0003924; GTPase activity; molecular_function GO:0051082; unfolded protein binding; molecular_function GO:0046872; metal ion binding; molecular_function GO:0005525; GTP binding; molecular_function}	{NA}	{PF03938:Outer membrane protein (OmpH-like) PF02862:DDHD domain PF03193:Protein of unknown function, DUF258}
transcript_HQ_CT_transcript102284/f2p0/1538	{NA}	{NA}	{NA}	{NA}	{GO:0005216; ion channel activity; molecular_function GO:0016020; membrane; cellular_component GO:0055085; transmembrane transport; biological_process GO:0006811; ion transport; biological_process}	{NA}	{PF00520:Ion transport protein}
transcript_HQ_CT_transcript102285/f3p0/1551	{XP_002508886.1; predicted protein [Micromonas commoda]}	{sp|P50027|DNAJH_SYNY3; DnAJ-like protein slr0093 OS=Synechocystis sp. (strain PCC 6803 / Kazusa) GN=slr0093 PE=4 SV=1}	{mis:MICPUN_102855; - - - - -}	{7299759; KOG0712 Molecular chaperone (DnaJ superfamily) O Posttranslational modification, protein turnover, chaperones ;}	{NA}	{NA}	{NA}
transcript_HQ_CT_transcript102288/f2p0/1532	{NA}	{NA}	{NA}	{NA}	{NA}	{NA}	{NA}
transcript_HQ_CT_transcript102290/f2p0/1540	{NA}	{NA}	{NA}	{NA}	{GO:0007275; multicellular organismal development; biological_process GO:0005634; nucleus; cellular_component GO:0006355; regulation of transcription, DNA-dependent; biological_process}	{NA}	{PF04731:Caudal like protein activation region}
transcript_HQ_CT_transcript102292/f2p0/1534	{NA}	{NA}	{NA}	{NA}	{NA}	{NA}	{NA}
transcript_HQ_CT_transcript102295/f2p0/1549	{NA}	{NA}	{NA}	{NA}	{NA}	{NA}	{NA}
transcript_HQ_CT_transcript102302/f2p0/1563	{NA}	{NA}	{NA}	{NA}	{NA}	{NA}	{NA}
transcript_HQ_CT_transcript102305/f2p0/1550	{NA}	{NA}	{NA}	{NA}	{GO:0005509; calcium ion binding; molecular_function}	{NA}	{PF13499:EF-hand domain pair PF13405:EF-hand domain PF13202:EF hand PF13833:EF-hand domain pair PF00036:EF hand}
transcript_HQ_CT_transcript102307/f2p0/1537	{NA}	{NA}	{NA}	{NA}	{GO:0008556; potassium-transporting ATPase activity; molecular_function GO:0006813; potassium ion transport; biological_process GO:0005886; plasma membrane; cellular_component}	{NA}	{PF03814:Potassium-transporting ATPase A subunit}
transcript_HQ_CT_transcript102310/f3p0/1559	{XP_003058083.1; predicted protein [Micromonas pusilla CCMP1545]}	{NA}	{mpp:MICPUCDRAFT_57197; - - - - -}	{NA}	{NA}	{NA}	{NA}
transcript_HQ_CT_transcript102312/f2p0/1554	{XP_015650882.1; PREDICTED: nucleolin 1 isoform X1 [Oryza sativa Japonica Group]}	{sp|Q6Z1C0|NUCL1_ORYSJ; Nucleolin 1 OS=Oryza sativa subsp. japonica GN=Os08g0192900 PE=2 SV=1}	{apro:F751_3246; K13158 HNRNPA2B1 heterogeneous nuclear ribonucleoprotein A2/B1 - -; apro:F751_3246; K13158 HNRNPA2B1 heterogeneous nuclear ribonucleoprotein A2/B1 - -}	{7294454; KOG0144 RNA-binding protein CUGBP1/BRUNO (RRM superfamily) A RNA processing and modification ;}	{GO:0000340; RNA 7-methylguanosine cap binding; molecular_function GO:0003676; nucleic acid binding; molecular_function GO:0003729; mRNA binding; molecular_function}	{NA}	{PF00076:RNA recognition motif. (a.k.a. RRM, RBD, or RNP domain) PF10309:Protein of unknown function (DUF2414)}
transcript_HQ_CT_transcript102314/f2p0/1522	{XP_001695844.1; arginine/ornithine decarboxylase [Chlamydomonas reinhardtii]}	{sp|Q8A800|DCDA_BACTN; Diaminopimelate decarboxylase OS=Bacteroides thetaiotaomicron (strain ATCC 29148 / DSM 2079 / NCTC 10582 / E50 / VPI-5482) GN=lysA PE=3 SV=1}	{gsl:Gasu_08080; - - - - -}	{NA}	{GO:0003824; NA}	{NA}	{PF02784:Pyridoxal-dependent decarboxylase, pyridoxal binding domain PF00278:Pyridoxal-dependent decarboxylase, C-terminal sheet domain}
transcript_HQ_CT_transcript102321/f2p0/1534	{NA}	{NA}	{NA}	{NA}	{GO:0006606; protein import into nucleus; biological_process GO:0019028; viral capsid; cellular_component}	{NA}	{PF07926:TPR/MLP1/MLP2-like protein PF05073:Baculovirus P24 capsid protein}
transcript_HQ_CT_transcript102322/f5p0/1544	{XP_005844975.1; hypothetical protein CHLNCDRAFT_58743 [Chlorella variabilis]}	{sp|P0DKC4|PGP1B_ARATH; Phosphoglycolate phosphatase 1B, chloroplastic OS=Arabidopsis thaliana GN=PGLP1B PE=1 SV=1}	{ccp:CHC_T00008858001; K19269 PGP, PGLP phosphoglycolate phosphatase [EC:3.1.3.18 3.1.3.48] 3.1.3.18,3.1.3.48 ko01200; Metabolism; Global and overview maps; Carbon metabolism | ko00630; Metabolism; Carbohydrate metabolism; Glyoxylate and dicarboxylate metabolism}	{At5g36790; KOG2882 p-Nitrophenyl phosphatase P Inorganic ion transport and metabolism ;}	{NA}	{NA}	{NA}
transcript_HQ_CT_transcript102324/f5p0/1525	{NA}	{NA}	{NA}	{NA}	{GO:0004115; 3',5'-cyclic-AMP phosphodiesterase activity; molecular_function GO:0006198; cAMP catabolic process; biological_process}	{NA}	{PF02112:cAMP phosphodiesterases class-II}
transcript_HQ_CT_transcript102331/f2p0/1548	{XP_001763675.1; predicted protein [Physcomitrella patens]}	{sp|A9LNK9|CPSF_ARATH; 30-kDa cleavage and polyadenylation specificity factor 30 OS=Arabidopsis thaliana GN=CPSF30 PE=1 SV=1}	{bvg:104892387; K20100 YTHDC1 YTH domain-containing protein 1 - -}	{At4g11970; KOG1902 Putative signal transduction protein involved in RNA splicing TA Signal transduction mechanisms ; RNA processing and modification ;}	{GO:0003723; RNA binding; molecular_function}	{NA}	{PF04146:YT521-B-like domain}
transcript_HQ_CT_transcript102333/f3p0/1541	{NA}	{NA}	{NA}	{NA}	{GO:0005509; calcium ion binding; molecular_function}	{NA}	{PF00036:EF hand PF13499:EF-hand domain pair PF13405:EF-hand domain PF13202:EF hand PF13833:EF-hand domain pair}
transcript_HQ_CT_transcript102349/f2p0/1558	{NA}	{NA}	{NA}	{NA}	{NA}	{NA}	{NA}
transcript_HQ_CT_transcript102353/f2p0/1540	{KXZ44507.1; hypothetical protein GPECTOR_66g235 [Gonium pectorale]}	{sp|Q08DV6|ASB3_BOVIN; Ankyrin repeat and SOCS box protein 3 OS=Bos taurus GN=ASB3 PE=2 SV=1}	{ccp:CHC_T00001108001; - - - - -}	{7295892; KOG4177 Ankyrin M Cell wall/membrane/envelope biogenesis ;}	{NA}	{NA}	{NA}
transcript_HQ_CT_transcript102357/f2p0/1578	{XP_002501608.1; predicted protein [Micromonas commoda]}	{sp|Q2KJ33|LIMS2_BOVIN; LIM and senescent cell antigen-like-containing domain protein 2 OS=Bos taurus GN=LIMS2 PE=2 SV=2}	{mis:MICPUN_57546; K05760 PXN paxillin - ko04370; Environmental Information Processing; Signal transduction; VEGF signaling pathway | ko04510; Cellular Processes; Cellular community - eukaryotes; Focal adhesion | ko04810; Cellular Processes; Cell motility; Regulation of actin cytoskeleton | ko04670; Organismal Systems; Immune system; Leukocyte transendothelial migration | ko04062; Organismal Syst…	{Hs13518026; KOG2272 Focal adhesion protein PINCH-1, contains LIM domains TZ Signal transduction mechanisms ; Cytoskeleton ;}	{GO:0008270; zinc ion binding; molecular_function}	{NA}	{PF00412:LIM domain}
transcript_HQ_CT_transcript102360/f2p0/1540	{NA}	{NA}	{NA}	{NA}	{NA}	{NA}	{NA}
transcript_HQ_CT_transcript102361/f3p0/1560	{NA}	{NA}	{NA}	{NA}	{NA}	{NA}	{NA}
transcript_HQ_CT_transcript102368/f2p0/1539	{KZV15285.1; cysteine synthase [Dorcoceras hygrometricum]}	{sp|P46794|CBS_DICDI; Cystathionine beta-synthase OS=Dictyostelium discoideum GN=cysB PE=2 SV=2}	{gsl:Gasu_21070; K01697 E4.2.1.22, CBS cystathionine beta-synthase 4.2.1.22 ko01230; Metabolism; Global and overview maps; Biosynthesis of amino acids | ko00260; Metabolism; Amino acid metabolism; Glycine, serine and threonine metabolism | ko00270; Metabolism; Amino acid metabolism; Cysteine and methionine metabolism}	{Hs4557415; KOG1252 Cystathionine beta-synthase and related enzymes E Amino acid transport and metabolism ;}	{NA}	{NA}	{NA}
transcript_HQ_CT_transcript102372/f2p0/1541	{NA}	{NA}	{NA}	{NA}	{GO:0006813; potassium ion transport; biological_process GO:0016021; integral to membrane; cellular_component GO:0005249; voltage-gated potassium channel activity; molecular_function GO:0008080; N-acetyltransferase activity; molecular_function GO:0030955; potassium ion binding; molecular_function GO:0016747; transferase activity, transferring acyl groups other than amino-acyl groups; molecular_fu…	{NA}	{PF07941:Potassium channel Kv1.4 tandem inactivation domain PF08445:FR47-like protein PF00583:Acetyltransferase (GNAT) family PF13508:Acetyltransferase (GNAT) domain PF13673:Acetyltransferase (GNAT) domain}
transcript_HQ_CT_transcript102378/f3p0/1537	{XP_009384261.1; PREDICTED: fructokinase-1-like [Musa acuminata subsp. malaccensis]}	{sp|P42720|SCRK_RHILT; Fructokinase OS=Rhizobium leguminosarum bv. trifolii GN=frk PE=3 SV=1}	{mus:103971853; K00847 E2.7.1.4, scrK fructokinase 2.7.1.4 ko00051; Metabolism; Carbohydrate metabolism; Fructose and mannose metabolism | ko00500; Metabolism; Carbohydrate metabolism; Starch and sucrose metabolism | ko00520; Metabolism; Carbohydrate metabolism; Amino sugar and nucleotide sugar metabolism}	{At2g31390; KOG2855 Ribokinase G Carbohydrate transport and metabolism ;}	{NA}	{NA}	{NA}
transcript_HQ_CT_transcript102379/f2p0/1533	{NA}	{NA}	{NA}	{NA}	{NA}	{NA}	{NA}
transcript_HQ_CT_transcript102382/f7p0/1537	{GAQ79432.1; RNA-binding protein with serine-rich domain 1 [Klebsormidium flaccidum]}	{sp|Q9SEE9|SR45_ARATH; Serine/arginine-rich splicing factor SR45 OS=Arabidopsis thaliana GN=SR45 PE=1 SV=1}	{fve:101301470; K14325 RNPS1 RNA-binding protein with serine-rich domain 1 - ko03013; Genetic Information Processing; Translation; RNA transport | ko03015; Genetic Information Processing; Translation; mRNA surveillance pathway}	{At1g16610; KOG0118 FOG: RRM domain R General function prediction only ;}	{GO:0003676; nucleic acid binding; molecular_function}	{NA}	{PF00076:RNA recognition motif. (a.k.a. RRM, RBD, or RNP domain)}
transcript_HQ_CT_transcript102384/f4p0/1537	{NA}	{NA}	{NA}	{NA}	{NA}	{NA}	{NA}
transcript_HQ_CT_transcript102387/f5p0/1532	{NA}	{NA}	{cme:CYME_CMQ438C; - - - - -}	{NA}	{NA}	{NA}	{NA}
transcript_HQ_CT_transcript10239/f2p0/4334	{JAT73507.1; hypothetical protein g.84110, partial [Auxenochlorella protothecoides]}	{sp|E9QAM5|HELZ2_MOUSE; Helicase with zinc finger domain 2 OS=Mus musculus GN=Helz2 PE=1 SV=1}	{apro:F751_4078; K14326 UPF1, RENT1 regulator of nonsense transcripts 1 3.6.4.- ko03013; Genetic Information Processing; Translation; RNA transport | ko03015; Genetic Information Processing; Translation; mRNA surveillance pathway; apro:F751_4078; K14326 UPF1, RENT1 regulator of nonsense transcripts 1 3.6.4.- ko03013; Genetic Information Processing; Translation; RNA transport | ko03015; Genetic In…	{Hs21703358_3; KOG1804 RNA helicase A RNA processing and modification ;}	{GO:0005680; anaphase-promoting complex; cellular_component GO:0005509; calcium ion binding; molecular_function GO:0005524; ATP binding; molecular_function GO:0008270; zinc ion binding; molecular_function GO:0046872; metal ion binding; molecular_function GO:0004842; ubiquitin-protein ligase activity; molecular_function GO:0003723; RNA binding; molecular_function GO:0005515; protein binding; molec…	{NA}	{PF02562:PhoH-like protein PF00097:Zinc finger, C3HC4 type (RING finger) PF12678:RING-H2 zinc finger domain PF00004:ATPase family associated with various cellular activities (AAA) PF01443:Viral (Superfamily 1) RNA helicase PF13639:Ring finger domain PF01695:IstB-like ATP binding protein PF14634:zinc-RING finger domain PF13499:EF-hand domain pair PF12861:Anaphase-promoting complex subunit 11 RING-…
transcript_HQ_CT_transcript102390/f2p0/1540	{NA}	{NA}	{NA}	{NA}	{NA}	{NA}	{NA}
transcript_HQ_CT_transcript102392/f3p0/1548	{JAT42723.1; Tyrosine 3-monooxygenase [Anthurium amnicola]}	{sp|O42091|TY3H_ANGAN; Tyrosine 3-monooxygenase OS=Anguilla anguilla GN=th PE=2 SV=1}	{gsl:Gasu_36410; K00500 phhA, PAH phenylalanine-4-hydroxylase 1.14.16.1 ko01230; Metabolism; Global and overview maps; Biosynthesis of amino acids | ko00360; Metabolism; Amino acid metabolism; Phenylalanine metabolism | ko00400; Metabolism; Amino acid metabolism; Phenylalanine, tyrosine and tryptophan biosynthesis}	{Hs4557819; KOG3820 Aromatic amino acid hydroxylase E Amino acid transport and metabolism ;}	{GO:0016714; oxidoreductase activity, acting on paired donors, with incorporation or reduction of molecular oxygen, reduced pteridine as one donor, and incorporation of one atom of oxygen; molecular_function GO:0055114; oxidation-reduction process; biological_process}	{NA}	{PF00351:Biopterin-dependent aromatic amino acid hydroxylase}
transcript_HQ_CT_transcript102395/f3p0/1530	{GAQ89932.1; hypothetical protein KFL_005790030 [Klebsormidium flaccidum]}	{sp|Q5R9W2|MARH7_PONAB; E3 ubiquitin-protein ligase MARCH7 OS=Pongo abelii GN=MARCH7 PE=2 SV=1}	{csl:COCSUDRAFT_53531; - - - - -}	{CE20322; KOG1609 Protein involved in mRNA turnover and stability A RNA processing and modification ;}	{GO:0005515; protein binding; molecular_function GO:0008270; zinc ion binding; molecular_function}	{NA}	{PF00498:FHA domain PF13639:Ring finger domain PF12906:RING-variant domain}
transcript_HQ_CT_transcript102398/f3p0/1532	{NA}	{NA}	{NA}	{NA}	{NA}	{NA}	{NA}
transcript_HQ_CT_transcript102399/f11p0/1527	{JAU14848.1; Tubulin alpha chain, partial [Noccaea caerulescens]}	{sp|P10873|TBA_TOXGO; Tubulin alpha chain OS=Toxoplasma gondii PE=3 SV=1}	{cvr:CHLNCDRAFT_33793; K07374 TUBA tubulin alpha - ko04145; Cellular Processes; Transport and catabolism; Phagosome | ko04210; Cellular Processes; Cell growth and death; Apoptosis | ko04530; Cellular Processes; Cellular community - eukaryotes; Tight junction | ko04540; Cellular Processes; Cellular community - eukaryotes; Gap junction | ko05130; Human Diseases; Infectious diseases: Bacterial; Path…	{At1g04820; KOG1376 Alpha tubulin Z Cytoskeleton ;}	{GO:0003924; GTPase activity; molecular_function}	{NM_100360.4; Arabidopsis thaliana tubulin alpha-4 chain (TUA4), mRNA}	{PF00091:Tubulin/FtsZ family, GTPase domain}
transcript_HQ_CT_transcript1024/f4p0/6508	{NA}	{NA}	{NA}	{NA}	{GO:0005509; calcium ion binding; molecular_function}	{NA}	{PF13499:EF-hand domain pair}
transcript_HQ_CT_transcript102401/f3p0/1538	{KXZ49053.1; hypothetical protein GPECTOR_23g139 [Gonium pectorale]}	{sp|M1V4Y8|CFA73_CHLRE; Cilia- and flagella-associated protein 73 OS=Chlamydomonas reinhardtii GN=FAP73 PE=1 SV=1}	{cre:CHLREDRAFT_121413; - - - - -}	{NA}	{GO:0016032; NA}	{NA}	{PF04508:Viral A-type inclusion protein repeat }
transcript_HQ_CT_transcript102412/f2p0/1580	{XP_007147215.1; hypothetical protein PHAVU_006G105400g [Phaseolus vulgaris]}	{sp|Q9FPH3|THA2_ARATH; Probable low-specificity L-threonine aldolase 2 OS=Arabidopsis thaliana GN=THA2 PE=1 SV=1}	{mpp:MICPUCDRAFT_47432; K01620 ltaE threonine aldolase 4.1.2.48 ko01230; Metabolism; Global and overview maps; Biosynthesis of amino acids | ko00260; Metabolism; Amino acid metabolism; Glycine, serine and threonine metabolism}	{At3g04520; KOG1368 Threonine aldolase E Amino acid transport and metabolism ;}	{GO:0030170; pyridoxal phosphate binding; molecular_function GO:0016829; lyase activity; molecular_function GO:0009058; biosynthetic process; biological_process GO:0006520; cellular amino acid metabolic process; biological_process}	{NA}	{PF00155:Aminotransferase class I and II PF01053:Cys/Met metabolism PLP-dependent enzyme PF01212:Beta-eliminating lyase}
transcript_HQ_CT_transcript102416/f2p0/1528	{KXZ54281.1; hypothetical protein GPECTOR_5g369 [Gonium pectorale]}	{sp|Q8IWZ3|ANKH1_HUMAN; Ankyrin repeat and KH domain-containing protein 1 OS=Homo sapiens GN=ANKHD1 PE=1 SV=1}	{atr:18442826; K16279 KEG E3 ubiquitin-protein ligase KEG [EC:2.7.11.1 2.3.2.27] 2.7.11.1,2.3.2.27 -}	{Hs13386462; KOG0504 FOG: Ankyrin repeat R General function prediction only ;}	{GO:0005515; protein binding; molecular_function}	{NA}	{PF00023:Ankyrin repeat PF13606:Ankyrin repeat}
transcript_HQ_CT_transcript102417/f22p0/1518	{CEF99348.1; Fructose-bisphosphate aldolase, class II,yeast/E. coli subtype [Ostreococcus tauri]}	{sp|Q0PAS0|ALF_CAMJE; Fructose-bisphosphate aldolase OS=Campylobacter jejuni subsp. jejuni serotype O:2 (strain ATCC 700819 / NCTC 11168) GN=fba PE=1 SV=1}	{mis:MICPUN_104879; K01624 FBA, fbaA fructose-bisphosphate aldolase, class II 4.1.2.13 ko01200; Metabolism; Global and overview maps; Carbon metabolism | ko01230; Metabolism; Global and overview maps; Biosynthesis of amino acids | ko00010; Metabolism; Carbohydrate metabolism; Glycolysis / Gluconeogenesis | ko00030; Metabolism; Carbohydrate metabolism; Pentose phosphate pathway | ko00051; Metaboli…	{SPBC19C2.07; KOG4153 Fructose 1,6-bisphosphate aldolase G Carbohydrate transport and metabolism ;}	{GO:0016832; aldehyde-lyase activity; molecular_function GO:0005975; carbohydrate metabolic process; biological_process GO:0008270; zinc ion binding; molecular_function}	{NA}	{PF01116:Fructose-bisphosphate aldolase class-II}
transcript_HQ_CT_transcript102420/f2p0/1538	{XP_006650003.1; PREDICTED: membrane steroid-binding protein 2-like [Oryza brachyantha]}	{sp|P14791|HMOX1_CHICK; Heme oxygenase 1 OS=Gallus gallus GN=HMOX1 PE=1 SV=2}	{obr:102710959; K17278 PGRMC1_2 membrane-associated progesterone receptor component - -}	{At3g48890; KOG1110 Putative steroid membrane receptor Hpr6.6/25-Dx R General function prediction only ;}	{GO:0004392; heme oxygenase (decyclizing) activity; molecular_function GO:0055114; oxidation-reduction process; biological_process GO:0006788; heme oxidation; biological_process}	{NA}	{PF01126:Heme oxygenase}
transcript_HQ_CT_transcript102423/f2p0/1536	{NA}	{NA}	{NA}	{NA}	{NA}	{NA}	{NA}
transcript_HQ_CT_transcript102432/f3p0/1634	{XP_018484051.1; PREDICTED: UTP:RNA uridylyltransferase 1 [Raphanus sativus]}	{sp|O64642|URT1_ARATH; UTP:RNA uridylyltransferase 1 OS=Arabidopsis thaliana GN=URT1 PE=1 SV=2}	{sot:102603223; - - - - -}	{SPAC19D5.03; KOG2277 S-M checkpoint control protein CID1 and related nucleotidyltransferases D Cell cycle control, cell division, chromosome partitioning ;}	{GO:0004652; polynucleotide adenylyltransferase activity; molecular_function GO:0043631; RNA polyadenylation; biological_process}	{NA}	{PF04928:Poly(A) polymerase central domain}
transcript_HQ_CT_transcript102434/f3p0/1562	{NA}	{NA}	{NA}	{NA}	{NA}	{NA}	{NA}
transcript_HQ_CT_transcript102438/f2p0/1536	{XP_013899799.1; putative SAM-dependentmethyltransferase [Monoraphidium neglectum]}	{sp|A4SML8|RLMI_AERS4; Ribosomal RNA large subunit methyltransferase I OS=Aeromonas salmonicida (strain A449) GN=rlmI PE=3 SV=1}	{eus:EUTSA_v10011478mg; - - - - -}	{NA}	{GO:0001510; RNA methylation; biological_process GO:0008168; methyltransferase activity; molecular_function GO:0008173; RNA methyltransferase activity; molecular_function GO:0006396; RNA processing; biological_process GO:0009452; RNA capping; biological_process}	{NA}	{PF05175:Methyltransferase small domain PF09445:RNA cap guanine-N2 methyltransferase PF10672:S-adenosylmethionine-dependent methyltransferase PF05958:tRNA (Uracil-5-)-methyltransferase}
transcript_HQ_CT_transcript102439/f2p0/1555	{NA}	{NA}	{NA}	{NA}	{GO:0005515; protein binding; molecular_function}	{NA}	{PF00856:SET domain}
transcript_HQ_CT_transcript10244/f13p0/4271	{JAT67213.1; RNA-binding protein rnc1 [Anthurium amnicola]}	{NA}	{ccp:CHC_T00010166001; K13210 FUBP far upstream element-binding protein - -}	{NA}	{GO:0003723; RNA binding; molecular_function GO:0005743; mitochondrial inner membrane; cellular_component}	{NA}	{PF00013:KH domain PF07650:KH domain PF14611:Mitochondrial inner-membrane-bound regulator}
transcript_HQ_CT_transcript102440/f2p0/1593	{NA}	{NA}	{NA}	{NA}	{NA}	{NA}	{NA}
transcript_HQ_CT_transcript102444/f2p0/1533	{XP_010938893.1; PREDICTED: probable protein phosphatase 2C 35 isoform X2 [Elaeis guineensis]}	{sp|Q10MN6|P2C33_ORYSJ; Probable protein phosphatase 2C 33 OS=Oryza sativa subsp. japonica GN=Os03g0301700 PE=2 SV=1}	{apro:F751_3189; - - - - -; apro:F751_3189; - - - - -}	{At1g68410; KOG0698 Serine/threonine protein phosphatase T Signal transduction mechanisms ;}	{GO:0003824; NA}	{NA}	{PF00481:Protein phosphatase 2C PF07228:Stage II sporulation protein E (SpoIIE)}
transcript_HQ_CT_transcript102456/f3p0/1533	{XP_001701729.1; coproporphyrinogen III oxidase [Chlamydomonas reinhardtii]}	{sp|P35055|HEM6_SOYBN; Oxygen-dependent coproporphyrinogen-III oxidase, chloroplastic OS=Glycine max GN=CPX PE=2 SV=1}	{vcn:VOLCADRAFT_103455; K00228 CPOX, hemF coproporphyrinogen III oxidase 1.3.3.3 ko00860; Metabolism; Metabolism of cofactors and vitamins; Porphyrin and chlorophyll metabolism}	{Hs20127406; KOG1518 Coproporphyrinogen III oxidase CPO/HEM13 H Coenzyme transport and metabolism ;}	{GO:0055114; oxidation-reduction process; biological_process GO:0006779; porphyrin biosynthetic process; biological_process GO:0004109; coproporphyrinogen oxidase activity; molecular_function}	{NA}	{PF01218:Coproporphyrinogen III oxidase}
transcript_HQ_CT_transcript102457/f2p0/1531	{NA}	{NA}	{NA}	{NA}	{NA}	{NA}	{NA}
transcript_HQ_CT_transcript102459/f2p0/1530	{KDD76085.1; protein phosphatase 2C [Helicosporidium sp. ATCC 50920]}	{sp|P36993|PPM1B_MOUSE; Protein phosphatase 1B OS=Mus musculus GN=Ppm1b PE=1 SV=1}	{mis:MICPUN_107230; K17499 PPM1G, PP2CG protein phosphatase 1G 3.1.3.16 -}	{Hs4505995; KOG0697 Protein phosphatase 1B (formerly 2C) T Signal transduction mechanisms ;}	{GO:0003824; NA}	{NA}	{PF00481:Protein phosphatase 2C}
transcript_HQ_CT_transcript102461/f2p0/1552	{NA}	{NA}	{NA}	{NA}	{GO:0016849; phosphorus-oxygen lyase activity; molecular_function GO:0009190; cyclic nucleotide biosynthetic process; biological_process GO:0035556; intracellular signal transduction; biological_process}	{NA}	{PF00211:Adenylate and Guanylate cyclase catalytic domain}
transcript_HQ_CT_transcript102468/f2p0/1528	{NA}	{NA}	{NA}	{NA}	{NA}	{NA}	{NA}
transcript_HQ_CT_transcript102475/f2p0/1530	{NA}	{sp|O01479|TMOD_CAEEL; Tropomodulin OS=Caenorhabditis elegans GN=unc-94 PE=1 SV=2}	{NA}	{CE29023; KOG3735 Tropomodulin and leiomodulin Z Cytoskeleton ;}	{GO:0005515; protein binding; molecular_function}	{NA}	{PF13516:Leucine Rich repeat}
transcript_HQ_CT_transcript102478/f2p0/1532	{EMT31169.1; hypothetical protein F775_19074 [Aegilops tauschii]}	{NA}	{ats:F775_19074; - - - - -}	{NA}	{NA}	{NA}	{NA}
transcript_HQ_CT_transcript102480/f2p0/1527	{NA}	{NA}	{NA}	{NA}	{GO:0008168; methyltransferase activity; molecular_function GO:0008152; NA}	{NA}	{PF08241:Methyltransferase domain PF01209:ubiE/COQ5 methyltransferase family}
transcript_HQ_CT_transcript102489/f11p0/1520	{CAB96173.1; enolase [Spinacia oleracea]}	{sp|Q43130|ENO_MESCR; Enolase OS=Mesembryanthemum crystallinum GN=PGH1 PE=2 SV=1}	{gmx:100811084; K01689 ENO, eno enolase 4.2.1.11 ko01200; Metabolism; Global and overview maps; Carbon metabolism | ko01230; Metabolism; Global and overview maps; Biosynthesis of amino acids | ko00010; Metabolism; Carbohydrate metabolism; Glycolysis / Gluconeogenesis | ko00680; Metabolism; Energy metabolism; Methane metabolism | ko03018; Genetic Information Processing; Folding, sorting and degrad…	{At2g36530; KOG2670 Enolase G Carbohydrate transport and metabolism ;}	{NA}	{S79242.1; Pgh1b=2-phospho-D-glycerate hydrolase [Mesembryanthemum crystallinum=common ice plant, mRNA Partial, 1683 nt]}	{NA}
transcript_HQ_CT_transcript102491/f2p0/1534	{NA}	{NA}	{NA}	{NA}	{GO:0016020; membrane; cellular_component}	{NA}	{PF02517:CAAX protease self-immunity}
transcript_HQ_CT_transcript102493/f2p0/1544	{NA}	{NA}	{NA}	{NA}	{GO:0005216; ion channel activity; molecular_function GO:0055085; transmembrane transport; biological_process GO:0005509; calcium ion binding; molecular_function GO:0016020; membrane; cellular_component GO:0006811; ion transport; biological_process}	{NA}	{PF13499:EF-hand domain pair PF13202:EF hand PF13833:EF-hand domain pair PF13405:EF-hand domain PF00036:EF hand PF00520:Ion transport protein}
transcript_HQ_CT_transcript102497/f2p0/1549	{XP_003064153.1; predicted protein, partial [Micromonas pusilla CCMP1545]}	{sp|Q9SLA1|P2C22_ARATH; Probable protein phosphatase 2C 22 OS=Arabidopsis thaliana GN=At2g25620 PE=2 SV=1}	{mpp:MICPUCDRAFT_4913; - - - - -}	{At2g25620; KOG0698 Serine/threonine protein phosphatase T Signal transduction mechanisms ;}	{GO:0003824; NA}	{NA}	{PF00481:Protein phosphatase 2C PF07228:Stage II sporulation protein E (SpoIIE)}
transcript_HQ_CT_transcript102501/f2p0/1548	{NA}	{sp|O15162|PLS1_HUMAN; Phospholipid scramblase 1 OS=Homo sapiens GN=PLSCR1 PE=1 SV=1}	{NA}	{Hs10863877; KOG0621 Phospholipid scramblase M Cell wall/membrane/envelope biogenesis ;}	{GO:0005179; hormone activity; molecular_function GO:0005576; NA}	{NA}	{PF00236:Glycoprotein hormone}
transcript_HQ_CT_transcript102505/f2p0/1540	{XP_006339276.1; PREDICTED: uncharacterized protein LOC102594377 [Solanum tuberosum]}	{sp|Q9NXS3|KLH28_HUMAN; Kelch-like protein 28 OS=Homo sapiens GN=KLHL28 PE=2 SV=2}	{sot:102594377; - - - - -}	{Hs14780904; KOG4441 Proteins containing BTB/POZ and Kelch domains, involved in regulatory/signal transduction processes TR Signal transduction mechanisms ; General function prediction only ;}	{GO:0005515; protein binding; molecular_function}	{NA}	{PF01344:Kelch motif PF07646:Kelch motif}
transcript_HQ_CT_transcript102506/f2p0/1544	{NA}	{NA}	{NA}	{NA}	{GO:0005882; intermediate filament; cellular_component GO:0005198; NA}	{NA}	{PF00038:Intermediate filament protein}
transcript_HQ_CT_transcript102507/f2p0/1534	{KXZ42299.1; hypothetical protein GPECTOR_165g159 [Gonium pectorale]}	{sp|Q46N53|HPSN_CUPPJ; Sulfopropanediol 3-dehydrogenase OS=Cupriavidus pinatubonensis (strain JMP 134 / LMG 1197) GN=hpsN PE=1 SV=1}	{cvr:CHLNCDRAFT_55992; K00013 hisD histidinol dehydrogenase 1.1.1.23 ko01230; Metabolism; Global and overview maps; Biosynthesis of amino acids | ko00340; Metabolism; Amino acid metabolism; Histidine metabolism}	{At5g63890; KOG2697 Histidinol dehydrogenase E Amino acid transport and metabolism ;}	{GO:0008270; zinc ion binding; molecular_function GO:0051287; NAD binding; molecular_function GO:0000105; histidine biosynthetic process; biological_process GO:0004399; histidinol dehydrogenase activity; molecular_function GO:0055114; oxidation-reduction process; biological_process}	{NA}	{PF00815:Histidinol dehydrogenase}
transcript_HQ_CT_transcript102509/f2p0/1533	{NA}	{NA}	{NA}	{NA}	{NA}	{NA}	{NA}
transcript_HQ_CT_transcript102510/f2p0/1538	{OAE18090.1; hypothetical protein AXG93_2899s1190 [Marchantia polymorpha subsp. polymorpha]}	{NA}	{olu:OSTLU_41153; K05389 KCNKF potassium channel subfamily K, other eukaryote - -}	{At1g02510; KOG1418 Tandem pore domain K+ channel P Inorganic ion transport and metabolism ;}	{GO:0005216; ion channel activity; molecular_function GO:0016020; membrane; cellular_component GO:0055085; transmembrane transport; biological_process GO:0006811; ion transport; biological_process GO:0004970; ionotropic glutamate receptor activity; molecular_function}	{NA}	{PF00520:Ion transport protein PF00060:Ligand-gated ion channel}
transcript_HQ_CT_transcript102512/f3p0/1537	{XP_003062064.1; p-type ATPase superfamily [Micromonas pusilla CCMP1545]}	{sp|P37278|ATCL_SYNE7; Calcium-transporting ATPase OS=Synechococcus elongatus (strain PCC 7942) GN=pacL PE=1 SV=2}	{mpp:MICPUCDRAFT_35744; - - - - -}	{CE20426; KOG0202 Ca2+ transporting ATPase P Inorganic ion transport and metabolism ;}	{GO:0005506; iron ion binding; molecular_function GO:0006621; protein retention in ER lumen; biological_process GO:0046923; ER retention sequence binding; molecular_function GO:0055114; oxidation-reduction process; biological_process GO:0046872; metal ion binding; molecular_function GO:0016021; integral to membrane; cellular_component GO:0009055; NA GO:0000166; nucleotide binding; molecular_funct…	{NA}	{PF00810:ER lumen protein retaining receptor PF00115:Cytochrome C and Quinol oxidase polypeptide I PF00122:E1-E2 ATPase PF02322:Cytochrome bd terminal oxidase subunit II}
transcript_HQ_CT_transcript102518/f2p0/1528	{NA}	{NA}	{NA}	{NA}	{GO:0016757; transferase activity, transferring glycosyl groups; molecular_function GO:0008152; NA}	{NA}	{PF00591:Glycosyl transferase family, a/b domain}
transcript_HQ_CT_transcript10252/f5p0/4339	{ACN31538.1; unknown [Zea mays]}	{sp|P18294|KCRF_STRPU; Creatine kinase, flagellar OS=Strongylocentrotus purpuratus PE=1 SV=1}	{NA}	{Hs21536286; KOG3581 Creatine kinases C Energy production and conversion ;}	{GO:0005509; calcium ion binding; molecular_function GO:0016301; kinase activity; molecular_function GO:0016772; transferase activity, transferring phosphorus-containing groups; molecular_function}	{NA}	{PF02807:ATP:guanido phosphotransferase, N-terminal domain PF00217:ATP:guanido phosphotransferase, C-terminal catalytic domain PF13499:EF-hand domain pair}
transcript_HQ_CT_transcript102522/f2p0/1530	{NA}	{NA}	{NA}	{NA}	{NA}	{NA}	{NA}
transcript_HQ_CT_transcript102531/f2p0/1537	{NA}	{NA}	{NA}	{NA}	{GO:0006355; regulation of transcription, DNA-dependent; biological_process GO:0003677; DNA binding; molecular_function}	{NA}	{PF00313:'Cold-shock' DNA-binding domain}
transcript_HQ_CT_transcript102534/f2p0/1537	{NA}	{NA}	{NA}	{NA}	{GO:0003779; actin binding; molecular_function GO:0007010; cytoskeleton organization; biological_process}	{NA}	{PF01213:Adenylate cyclase associated (CAP) N terminal}
transcript_HQ_CT_transcript102535/f4p0/1525	{NA}	{NA}	{NA}	{NA}	{NA}	{NA}	{NA}
transcript_HQ_CT_transcript102540/f2p0/1568	{XP_012832520.1; PREDICTED: protein disulfide isomerase-like 1-4 [Erythranthe guttata]}	{sp|P55059|PDI_HUMIN; Protein disulfide-isomerase OS=Humicola insolens PE=1 SV=1}	{egu:105044281; K09580 PDIA1, P4HB protein disulfide-isomerase A1 5.3.4.1 ko04141; Genetic Information Processing; Folding, sorting and degradation; Protein processing in endoplasmic reticulum}	{At5g60640; KOG0190 Protein disulfide isomerase (prolyl 4-hydroxylase beta subunit) O Posttranslational modification, protein turnover, chaperones ;}	{GO:0016209; NA GO:0016491; oxidoreductase activity; molecular_function GO:0005788; endoplasmic reticulum lumen; cellular_component GO:0009306; protein secretion; biological_process GO:0045454; cell redox homeostasis; biological_process GO:0005509; calcium ion binding; molecular_function GO:0055114; oxidation-reduction process; biological_process}	{NA}	{PF07912:ERp29, N-terminal domain PF08534:Redoxin PF00578:AhpC/TSA family PF01216:Calsequestrin PF00085:Thioredoxin}
transcript_HQ_CT_transcript102541/f2p0/1536	{KZV54521.1; pre-mRNA-processing protein 40A-like [Dorcoceras hygrometricum]}	{sp|F4JCC1|PR35B_ARATH; Pre-mRNA-processing protein 40B OS=Arabidopsis thaliana GN=PRP40B PE=1 SV=1}	{sind:105159088; K12821 PRPF40, PRP40 pre-mRNA-processing factor 40 - ko03040; Genetic Information Processing; Transcription; Spliceosome}	{At3g19670; KOG0152 Spliceosomal protein FBP11/Splicing factor PRP40 A RNA processing and modification ;}	{GO:1902209; NA GO:0005515; protein binding; molecular_function GO:0048027; mRNA 5'-UTR binding; molecular_function GO:0006402; mRNA catabolic process; biological_process}	{NA}	{PF07378:Flagellar protein FlbT PF00397:WW domain}
transcript_HQ_CT_transcript102542/f2p0/1524	{XP_010544667.1; PREDICTED: serine/threonine-protein kinase Aurora-3 [Tarenaya hassleriana]}	{sp|Q6FV07|IPL1_CANGA; Spindle assembly checkpoint kinase OS=Candida glabrata (strain ATCC 2001 / CBS 138 / JCM 3761 / NBRC 0622 / NRRL Y-65) GN=IPL1 PE=3 SV=1}	{mtr:MTR_8g035890; K08850 AURKX aurora kinase, other 2.7.11.1 -}	{At2g45490; KOG0580 Serine/threonine protein kinase D Cell cycle control, cell division, chromosome partitioning ;}	{GO:0006914; autophagy; biological_process GO:0004672; protein kinase activity; molecular_function GO:0005198; NA GO:0006468; protein phosphorylation; biological_process GO:0005882; intermediate filament; cellular_component GO:0005524; ATP binding; molecular_function}	{NA}	{PF00038:Intermediate filament protein PF07714:Protein tyrosine kinase PF04111:Autophagy protein Apg6 PF00069:Protein kinase domain}
transcript_HQ_CT_transcript102550/f4p0/1520	{NA}	{NA}	{NA}	{NA}	{NA}	{NA}	{NA}
transcript_HQ_CT_transcript102561/f3p0/1538	{KXZ44516.1; hypothetical protein GPECTOR_66g244 [Gonium pectorale]}	{sp|Q8C8R3|ANK2_MOUSE; Ankyrin-2 OS=Mus musculus GN=Ank2 PE=1 SV=2}	{mpp:MICPUCDRAFT_57092; K21440 - - - -}	{Hs10947052; KOG4177 Ankyrin M Cell wall/membrane/envelope biogenesis ;}	{GO:0005515; protein binding; molecular_function}	{NA}	{PF00023:Ankyrin repeat PF13606:Ankyrin repeat}
transcript_HQ_CT_transcript102566/f2p0/1534	{JAT50068.1; ATP-dependent RNA helicase eIF4A [Anthurium amnicola]}	{sp|P47943|IF4A_SCHPO; ATP-dependent RNA helicase eIF4A OS=Schizosaccharomyces pombe (strain 972 / ATCC 24843) GN=tif1 PE=1 SV=2}	{ccp:CHC_T00008748001; K03257 EIF4A translation initiation factor 4A - ko03013; Genetic Information Processing; Translation; RNA transport}	{SPAC1006.07; KOG0327 Translation initiation factor 4F, helicase subunit (eIF-4A) and related helicases J Translation, ribosomal structure and biogenesis ;}	{GO:0006418; tRNA aminoacylation for protein translation; biological_process GO:0003676; nucleic acid binding; molecular_function GO:0000166; nucleotide binding; molecular_function GO:0005524; ATP binding; molecular_function GO:0004812; aminoacyl-tRNA ligase activity; molecular_function}	{XM_013872469.1; PREDICTED: Brassica napus eukaryotic initiation factor 4A-1-like (LOC106431663), mRNA}	{PF00579:tRNA synthetases class I (W and Y) PF00270:DEAD/DEAH box helicase}
transcript_HQ_CT_transcript102570/f3p0/1528	{NA}	{NA}	{NA}	{NA}	{GO:0004871; signal transducer activity; molecular_function GO:0016021; integral to membrane; cellular_component GO:0007165; signal transduction; biological_process}	{NA}	{PF00672:HAMP domain}
transcript_HQ_CT_transcript102571/f2p0/1583	{NA}	{NA}	{NA}	{NA}	{GO:0016491; oxidoreductase activity; molecular_function GO:0055114; oxidation-reduction process; biological_process}	{NA}	{PF10588:NADH-ubiquinone oxidoreductase-G iron-sulfur binding region}
transcript_HQ_CT_transcript10258/f3p0/4323	{NA}	{sp|Q9VBP3|TNKS_DROME; Tankyrase OS=Drosophila melanogaster GN=Tnks PE=1 SV=1}	{NA}	{7301359; KOG4177 Ankyrin M Cell wall/membrane/envelope biogenesis ;}	{GO:0003950; NAD+ ADP-ribosyltransferase activity; molecular_function}	{NA}	{PF00644:Poly(ADP-ribose) polymerase catalytic domain}
transcript_HQ_CT_transcript102580/f2p0/1545	{NA}	{NA}	{NA}	{NA}	{NA}	{NA}	{NA}
transcript_HQ_CT_transcript102583/f4p0/1529	{XP_011399024.1; Elongation factor 1-alpha [Auxenochlorella protothecoides]}	{sp|P90519|EF1A_CRYPV; Elongation factor 1-alpha OS=Cryptosporidium parvum PE=2 SV=1}	{apro:F751_6279; K03231 EEF1A elongation factor 1-alpha - ko03013; Genetic Information Processing; Translation; RNA transport | ko05134; Human Diseases; Infectious diseases: Bacterial; Legionellosis; apro:F751_6279; K03231 EEF1A elongation factor 1-alpha - ko03013; Genetic Information Processing; Translation; RNA transport | ko05134; Human Diseases; Infectious diseases: Bacterial; Legionellosis}	{Hs4503475; KOG0052 Translation elongation factor EF-1 alpha/Tu J Translation, ribosomal structure and biogenesis ;}	{GO:0005525; GTP binding; molecular_function}	{AK110624.1; Oryza sativa Japonica Group cDNA clone:002-169-A10, full insert sequence}	{PF03144:Elongation factor Tu domain 2 PF01926:50S ribosome-binding GTPase}
transcript_HQ_CT_transcript102584/f3p0/1534	{NA}	{NA}	{NA}	{NA}	{NA}	{NA}	{NA}
transcript_HQ_CT_transcript102586/f2p0/1526	{NA}	{NA}	{NA}	{NA}	{GO:0005787; signal peptidase complex; cellular_component GO:0019028; viral capsid; cellular_component GO:0008233; peptidase activity; molecular_function GO:0006465; signal peptide processing; biological_process GO:0016021; integral to membrane; cellular_component GO:0005198; NA}	{NA}	{PF06645:Microsomal signal peptidase 12 kDa subunit (SPC12) PF01065:Hexon, adenovirus major coat protein, N-terminal domain}
transcript_HQ_CT_transcript102587/f3p0/1530	{ADY38581.1; LHCSR [Ulva linza]}	{sp|Q40300|FCPF_MACPY; Fucoxanthin-chlorophyll a-c binding protein F, chloroplastic (Fragment) OS=Macrocystis pyrifera GN=FCPF PE=2 SV=1}	{gsl:Gasu_15240; K08907 LHCA1 light-harvesting complex I chlorophyll a/b binding protein 1 - ko00196; Metabolism; Energy metabolism; Photosynthesis - antenna proteins}	{NA}	{NA}	{NA}	{NA}
transcript_HQ_CT_transcript102591/f3p0/1611	{NA}	{NA}	{NA}	{NA}	{NA}	{NA}	{NA}
transcript_HQ_CT_transcript102593/f2p0/1497	{NA}	{NA}	{NA}	{NA}	{NA}	{NA}	{NA}
transcript_HQ_CT_transcript102597/f2p0/1533	{NP_181643.1; Calcium-binding EF hand family protein [Arabidopsis thaliana]}	{sp|P25071|CML12_ARATH; Calmodulin-like protein 12 OS=Arabidopsis thaliana GN=CML12 PE=1 SV=3}	{apro:F751_0028; K02183 CALM calmodulin - ko04014; Environmental Information Processing; Signal transduction; Ras signaling pathway | ko04015; Environmental Information Processing; Signal transduction; Rap1 signaling pathway | ko04016; Environmental Information Processing; Signal transduction; MAPK signaling pathway - plant | ko04371; Environmental Information Processing; Signal transduction; Ape…	{7295759; KOG0027 Calmodulin and related proteins (EF-Hand superfamily) T Signal transduction mechanisms ;}	{GO:0005578; proteinaceous extracellular matrix; cellular_component GO:0005509; calcium ion binding; molecular_function GO:0007165; signal transduction; biological_process GO:0005515; protein binding; molecular_function GO:0008017; microtubule binding; molecular_function}	{NA}	{PF13931:Kinesin-associated microtubule-binding PF13405:EF-hand domain PF13833:EF-hand domain pair PF13202:EF hand PF10591:Secreted protein acidic and rich in cysteine Ca binding region PF00036:EF hand PF12763:Cytoskeletal-regulatory complex EF hand PF13499:EF-hand domain pair}
transcript_HQ_CT_transcript102599/f3p0/1552	{XP_015966317.1; PREDICTED: DEAD-box ATP-dependent RNA helicase 46 isoform X1 [Arachis duranensis]}	{sp|Q8H136|RH14_ARATH; DEAD-box ATP-dependent RNA helicase 14 OS=Arabidopsis thaliana GN=RH14 PE=1 SV=2}	{crb:CARUB_v10000450mg; K12823 DDX5, DBP2 ATP-dependent RNA helicase DDX5/DBP2 3.6.4.13 ko03040; Genetic Information Processing; Transcription; Spliceosome | ko05202; Human Diseases; Cancers: Overview; Transcriptional misregulation in cancer | ko05205; Human Diseases; Cancers: Overview; Proteoglycans in cancer}	{At3g01540; KOG0331 ATP-dependent RNA helicase A RNA processing and modification ;}	{NA}	{NA}	{NA}
transcript_HQ_CT_transcript102600/f2p0/1528	{NA}	{NA}	{NA}	{NA}	{NA}	{NA}	{NA}
transcript_HQ_CT_transcript102603/f2p0/1525	{NA}	{NA}	{NA}	{NA}	{GO:0006869; lipid transport; biological_process GO:0008289; lipid binding; molecular_function GO:0005576; NA GO:0009401; phosphoenolpyruvate-dependent sugar phosphotransferase system; biological_process}	{NA}	{PF07464:Apolipophorin-III precursor (apoLp-III) PF02255:PTS system, Lactose/Cellobiose specific IIA subunit}
transcript_HQ_CT_transcript102605/f2p0/1549	{XP_013904198.1; argininosuccinate lyase [Monoraphidium neglectum]}	{sp|B4SQ92|ARLY_STRM5; Argininosuccinate lyase OS=Stenotrophomonas maltophilia (strain R551-3) GN=argH PE=3 SV=1}	{cvr:CHLNCDRAFT_26929; K01755 argH, ASL argininosuccinate lyase 4.3.2.1 ko01230; Metabolism; Global and overview maps; Biosynthesis of amino acids | ko00250; Metabolism; Amino acid metabolism; Alanine, aspartate and glutamate metabolism | ko00220; Metabolism; Amino acid metabolism; Arginine biosynthesis}	{Hs4502257; KOG1316 Argininosuccinate lyase E Amino acid transport and metabolism ;}	{NA}	{NA}	{NA}
transcript_HQ_CT_transcript102608/f2p0/1527	{GAQ81411.1; Metallopeptidase M24 family protein [Klebsormidium flaccidum]}	{sp|P12955|PEPD_HUMAN; Xaa-Pro dipeptidase OS=Homo sapiens GN=PEPD PE=1 SV=3}	{fve:101310734; K14213 PEPD Xaa-Pro dipeptidase 3.4.13.9 -}	{Hs18590513; KOG2737 Putative metallopeptidase R General function prediction only ;}	{GO:0019068; virion assembly; biological_process}	{NA}	{PF02093:Gag P30 core shell protein}
transcript_HQ_CT_transcript102609/f2p0/1531	{NA}	{sp|Q96I76|GPTC3_HUMAN; G patch domain-containing protein 3 OS=Homo sapiens GN=GPATCH3 PE=2 SV=1}	{NA}	{NA}	{NA}	{NA}	{NA}
transcript_HQ_CT_transcript102610/f3p0/1533	{XP_013899871.1; putative Alpha-ketoglutarate-dependent dioxygenase alkB like protein 3 [Monoraphidium neglectum]}	{sp|Q32L00|ALKB3_BOVIN; Alpha-ketoglutarate-dependent dioxygenase alkB homolog 3 OS=Bos taurus GN=ALKBH3 PE=2 SV=1}	{atr:18447624; - - - - -}	{NA}	{NA}	{JF791112.1; Uncultured Nannochloris clone 7523 18S ribosomal RNA gene, partial sequence}	{NA}
transcript_HQ_CT_transcript102614/f2p0/1571	{XP_018810891.1; PREDICTED: alpha-amylase-like isoform X1 [Juglans regia]}	{sp|P17859|AMYA_VIGMU; Alpha-amylase OS=Vigna mungo GN=AMY1.1 PE=2 SV=1}	{cic:CICLE_v10030661mg; - - - - -}	{At1g69830_2; KOG0471 Alpha-amylase G Carbohydrate transport and metabolism ;}	{GO:0005975; carbohydrate metabolic process; biological_process GO:0003824; NA}	{NA}	{PF00128:Alpha amylase, catalytic domain}
transcript_HQ_CT_transcript102618/f3p0/1533	{NA}	{NA}	{NA}	{NA}	{NA}	{NA}	{NA}
transcript_HQ_CT_transcript102620/f3p0/1528	{NA}	{sp|Q9H8Y8|GORS2_HUMAN; Golgi reassembly-stacking protein 2 OS=Homo sapiens GN=GORASP2 PE=1 SV=3}	{ccp:CHC_T00002435001; - - - - -}	{CE25278; KOG3834 Golgi reassembly stacking protein GRASP65, contains PDZ domain U Intracellular trafficking, secretion, and vesicular transport ;}	{GO:0005515; protein binding; molecular_function}	{NA}	{PF00595:PDZ domain (Also known as DHR or GLGF) PF13180:PDZ domain}
transcript_HQ_CT_transcript102622/f2p0/1527	{NA}	{NA}	{NA}	{NA}	{NA}	{NA}	{NA}
transcript_HQ_CT_transcript102623/f3p0/1520	{NA}	{NA}	{NA}	{NA}	{GO:0005515; protein binding; molecular_function}	{NA}	{PF13606:Ankyrin repeat}
transcript_HQ_CT_transcript102629/f2p0/1525	{XP_001420384.1; predicted protein [Ostreococcus lucimarinus CCE9901]}	{sp|Q54GN5|UAP1_DICDI; Probable UDP-N-acetylglucosamine pyrophosphorylase OS=Dictyostelium discoideum GN=uap1 PE=3 SV=1}	{ota:Ot11g03390; K00972 UAP1 UDP-N-acetylglucosamine/UDP-N-acetylgalactosamine diphosphorylase [EC:2.7.7.23 2.7.7.83] 2.7.7.23,2.7.7.83 ko00520; Metabolism; Carbohydrate metabolism; Amino sugar and nucleotide sugar metabolism}	{7297119; KOG2388 UDP-N-acetylglucosamine pyrophosphorylase M Cell wall/membrane/envelope biogenesis ;}	{GO:0009245; lipid A biosynthetic process; biological_process GO:0008915; lipid-A-disaccharide synthase activity; molecular_function}	{NA}	{PF07578:Lipid A Biosynthesis N-terminal domain}
transcript_HQ_CT_transcript10263/f4p0/4212	{ONK62830.1; uncharacterized protein A4U43_C07F8570 [Asparagus officinalis]}	{sp|Q6XPS3|TPTE2_HUMAN; Phosphatidylinositol 3,4,5-trisphosphate 3-phosphatase TPTE2 OS=Homo sapiens GN=TPTE2 PE=1 SV=2}	{cic:CICLE_v10028040mg; K01110 PTEN phosphatidylinositol-3,4,5-trisphosphate 3-phosphatase and dual-specificity protein phosphatase PTEN [EC:3.1.3.16 3.1.3.48 3.1.3.67] 3.1.3.16,3.1.3.48,3.1.3.67 ko00562; Metabolism; Carbohydrate metabolism; Inositol phosphate metabolism | ko04068; Environmental Information Processing; Signal transduction; FoxO signaling pathway | ko04070; Environmental Informati…	{Hs7019559; KOG2283 Clathrin coat dissociation kinase GAK/PTEN/Auxilin and related tyrosine phosphatases TR Signal transduction mechanisms ; General function prediction only ;}	{GO:0006950; response to stress; biological_process GO:0008289; lipid binding; molecular_function GO:0009415; response to water; biological_process GO:0008138; protein tyrosine/serine/threonine phosphatase activity; molecular_function GO:0006470; protein dephosphorylation; biological_process}	{NA}	{PF00782:Dual specificity phosphatase, catalytic domain PF17047:Synaptotagmin-like mitochondrial-lipid-binding domain PF00257:Dehydrin}
transcript_HQ_CT_transcript102630/f3p0/1560	{NA}	{sp|Q5UQK0|YR408_MIMIV; Uncharacterized protein R408 OS=Acanthamoeba polyphaga mimivirus GN=MIMI_R408 PE=4 SV=1}	{NA}	{NA}	{NA}	{NA}	{NA}
transcript_HQ_CT_transcript102631/f2p0/1566	{NA}	{NA}	{NA}	{NA}	{NA}	{NA}	{NA}
transcript_HQ_CT_transcript102638/f5p0/1510	{GAQ93608.1; hypothetical protein KFL_017050010, partial [Klebsormidium flaccidum]}	{sp|A3KGW5|GT253_MOUSE; Probable inactive glycosyltransferase 25 family member 3 OS=Mus musculus GN=Cercam PE=3 SV=1}	{mis:MICPUN_113368; - - - - -}	{Hs7705863; KOG4179 Lysyl hydrolase/glycosyltransferase family 25 O Posttranslational modification, protein turnover, chaperones ;}	{NA}	{NA}	{NA}
transcript_HQ_CT_transcript102640/f7p0/1505	{NA}	{NA}	{NA}	{NA}	{NA}	{NA}	{NA}
transcript_HQ_CT_transcript102642/f6p0/1507	{XP_002946442.1; hypothetical protein VOLCADRAFT_109577 [Volvox carteri f. nagariensis]}	{sp|P80576|AROF_NEUCR; Phospho-2-dehydro-3-deoxyheptonate aldolase OS=Neurospora crassa (strain ATCC 24698 / 74-OR23-1A / CBS 708.71 / DSM 1257 / FGSC 987) GN=aro-8 PE=1 SV=2}	{cme:CYME_CMQ120C; K01626 E2.5.1.54, aroF, aroG, aroH 3-deoxy-7-phosphoheptulonate synthase 2.5.1.54 ko01230; Metabolism; Global and overview maps; Biosynthesis of amino acids | ko00400; Metabolism; Amino acid metabolism; Phenylalanine, tyrosine and tryptophan biosynthesis | ko02024; Cellular Processes; Cellular community - prokaryotes; Quorum sensing}	{NA}	{GO:0009073; aromatic amino acid family biosynthetic process; biological_process GO:0003849; 3-deoxy-7-phosphoheptulonate synthase activity; molecular_function}	{NA}	{PF01474:Class-II DAHP synthetase family}
transcript_HQ_CT_transcript102643/f6p0/1462	{NA}	{NA}	{NA}	{NA}	{GO:0006355; regulation of transcription, DNA-dependent; biological_process GO:0003677; DNA binding; molecular_function}	{NA}	{PF00313:'Cold-shock' DNA-binding domain}
transcript_HQ_CT_transcript10265/f3p0/4334	{XP_007134908.1; hypothetical protein PHAVU_010G085900g [Phaseolus vulgaris]}	{sp|A0A024F910|VLMS_LECSP; Nonribosomal peptide synthetase vlms OS=Lecanicillium sp. GN=vlmS PE=3 SV=1}	{pvu:PHAVU_010G085900g; K00142 AASDH acyl-CoA synthetase 6.2.1.- -}	{NA}	{GO:0003824; NA GO:0008152; NA}	{NA}	{PF00501:AMP-binding enzyme}
transcript_HQ_CT_transcript102650/f2p0/1522	{XP_001701301.1; hypothetical protein CHLREDRAFT_179276 [Chlamydomonas reinhardtii]}	{sp|P29128|ICP0_BHV1J; E3 ubiquitin-protein ligase ICP0 OS=Bovine herpesvirus 1.1 (strain Jura) GN=BICP0 PE=1 SV=1}	{vcn:VOLCADRAFT_106841; - - - - -}	{ECU08g1410; KOG0800 FOG: Predicted E3 ubiquitin ligase O Posttranslational modification, protein turnover, chaperones ;}	{GO:0005680; anaphase-promoting complex; cellular_component GO:0046872; metal ion binding; molecular_function GO:0004842; ubiquitin-protein ligase activity; molecular_function GO:0005515; protein binding; molecular_function GO:0008270; zinc ion binding; molecular_function}	{NA}	{PF12861:Anaphase-promoting complex subunit 11 RING-H2 finger PF14634:zinc-RING finger domain PF17123:RING-like zinc finger PF12906:RING-variant domain PF13639:Ring finger domain PF00097:Zinc finger, C3HC4 type (RING finger) PF03367:ZPR1 zinc-finger domain PF11789:Zinc-finger of the MIZ type in Nse subunit PF17122:Zinc-finger PF12678:RING-H2 zinc finger domain}
transcript_HQ_CT_transcript102652/f2p0/1533	{XP_001701729.1; coproporphyrinogen III oxidase [Chlamydomonas reinhardtii]}	{sp|P35055|HEM6_SOYBN; Oxygen-dependent coproporphyrinogen-III oxidase, chloroplastic OS=Glycine max GN=CPX PE=2 SV=1}	{vcn:VOLCADRAFT_103455; K00228 CPOX, hemF coproporphyrinogen III oxidase 1.3.3.3 ko00860; Metabolism; Metabolism of cofactors and vitamins; Porphyrin and chlorophyll metabolism}	{Hs20127406; KOG1518 Coproporphyrinogen III oxidase CPO/HEM13 H Coenzyme transport and metabolism ;}	{GO:0004109; coproporphyrinogen oxidase activity; molecular_function GO:0006779; porphyrin biosynthetic process; biological_process GO:0055114; oxidation-reduction process; biological_process}	{NA}	{PF01218:Coproporphyrinogen III oxidase}
transcript_HQ_CT_transcript102659/f2p0/1535	{NA}	{NA}	{NA}	{NA}	{GO:0000808; origin recognition complex; cellular_component GO:0006260; DNA replication; biological_process GO:0005634; nucleus; cellular_component}	{NA}	{PF14630:Origin recognition complex (ORC) subunit 5 C-terminus}
transcript_HQ_CT_transcript10266/f2p0/4305	{NA}	{NA}	{NA}	{NA}	{NA}	{NA}	{NA}
transcript_HQ_CT_transcript102664/f2p0/1555	{NA}	{NA}	{NA}	{NA}	{NA}	{NA}	{NA}
transcript_HQ_CT_transcript102665/f2p0/1533	{NA}	{NA}	{NA}	{NA}	{NA}	{NA}	{NA}
transcript_HQ_CT_transcript102674/f4p0/1527	{NA}	{NA}	{NA}	{NA}	{NA}	{NA}	{NA}
transcript_HQ_CT_transcript102675/f3p0/1535	{XP_003568266.1; PREDICTED: calcium-dependent protein kinase 13-like [Brachypodium distachyon]}	{sp|Q8LPZ7|CDPK3_ORYSJ; Calcium-dependent protein kinase 3 OS=Oryza sativa subsp. japonica GN=CPK3 PE=2 SV=1}	{sbi:SORBI_09g022960; K13412 CPK calcium-dependent protein kinase 2.7.11.1 ko04626; Organismal Systems; Environmental adaptation; Plant-pathogen interaction | ko05145; Human Diseases; Infectious diseases: Parasitic; Toxoplasmosis}	{At4g21940; KOG0032 Ca2+/calmodulin-dependent protein kinase, EF-Hand protein superfamily T Signal transduction mechanisms ;}	{GO:0005515; protein binding; molecular_function GO:0006468; protein phosphorylation; biological_process GO:0007165; signal transduction; biological_process GO:0016773; phosphotransferase activity, alcohol group as acceptor; molecular_function GO:0005578; proteinaceous extracellular matrix; cellular_component GO:0005524; ATP binding; molecular_function GO:0004672; protein kinase activity; molecul…	{XM_011075620.1; PREDICTED: Sesamum indicum calcium-dependent protein kinase 24-like (LOC105158765), mRNA}	{PF13499:EF-hand domain pair PF00069:Protein kinase domain PF06293:Lipopolysaccharide kinase (Kdo/WaaP) family PF12763:Cytoskeletal-regulatory complex EF hand PF00036:EF hand PF07714:Protein tyrosine kinase PF10591:Secreted protein acidic and rich in cysteine Ca binding region PF13405:EF-hand domain PF13833:EF-hand domain pair PF13202:EF hand}
transcript_HQ_CT_transcript102679/f2p0/1528	{XP_002502629.1; predicted protein [Micromonas commoda]}	{sp|Q556Z9|Y3361_DICDI; Transmembrane protein DDB_G0273707/DDB_G0273361 OS=Dictyostelium discoideum GN=DDB_G0273707 PE=4 SV=2}	{mis:MICPUN_100683; - - - - -}	{NA}	{NA}	{NA}	{NA}
transcript_HQ_CT_transcript102682/f2p0/1548	{NA}	{NA}	{NA}	{NA}	{NA}	{NA}	{NA}
transcript_HQ_CT_transcript102683/f2p0/1537	{NA}	{NA}	{NA}	{NA}	{GO:0006355; regulation of transcription, DNA-dependent; biological_process GO:0003677; DNA binding; molecular_function GO:0016987; sigma factor activity; molecular_function GO:0003700; sequence-specific DNA binding transcription factor activity; molecular_function GO:0006352; transcription initiation, DNA-dependent; biological_process}	{NA}	{PF04546:Sigma-70, non-essential region}
transcript_HQ_CT_transcript102685/f2p0/1554	{NA}	{NA}	{NA}	{NA}	{GO:0019028; viral capsid; cellular_component GO:0007155; cell adhesion; biological_process}	{NA}	{PF05531:Nucleopolyhedrovirus P10 protein PF06009:Laminin Domain II}
transcript_HQ_CT_transcript102687/f2p0/1525	{NA}	{NA}	{NA}	{NA}	{GO:0006811; ion transport; biological_process GO:0005216; ion channel activity; molecular_function GO:0016020; membrane; cellular_component GO:0055085; transmembrane transport; biological_process}	{NA}	{PF00520:Ion transport protein}
transcript_HQ_CT_transcript102688/f2p0/1524	{NA}	{NA}	{NA}	{NA}	{NA}	{NA}	{NA}
transcript_HQ_CT_transcript102689/f3p0/1526	{NA}	{NA}	{NA}	{NA}	{GO:0003847; 1-alkyl-2-acetylglycerophosphocholine esterase activity; molecular_function GO:0015996; chlorophyll catabolic process; biological_process GO:0016042; lipid catabolic process; biological_process GO:0047746; chlorophyllase activity; molecular_function}	{NA}	{PF07224:Chlorophyllase PF12740:Chlorophyllase enzyme PF03403:Platelet-activating factor acetylhydrolase, isoform II}
transcript_HQ_CT_transcript102690/f2p0/1555	{GAQ85495.1; hypothetical protein KFL_002380080 [Klebsormidium flaccidum]}	{sp|P72926|Y1024_SYNY3; UPF0187 protein sll1024 OS=Synechocystis sp. (strain PCC 6803 / Kazusa) GN=sll1024 PE=3 SV=2}	{cvr:CHLNCDRAFT_50458; - - - - -}	{NA}	{NA}	{NA}	{NA}
transcript_HQ_CT_transcript102691/f2p0/1589	{XP_001416715.1; predicted protein [Ostreococcus lucimarinus CCE9901]}	{sp|P25087|ERG6_YEAST; Sterol 24-C-methyltransferase OS=Saccharomyces cerevisiae (strain ATCC 204508 / S288c) GN=ERG6 PE=1 SV=4}	{olu:OSTLU_30710; K00559 E2.1.1.41, SMT1, ERG6 sterol 24-C-methyltransferase 2.1.1.41 ko00100; Metabolism; Lipid metabolism; Steroid biosynthesis}	{YML008c; KOG1269 SAM-dependent methyltransferases IR Lipid transport and metabolism ; General function prediction only ;}	{GO:0008168; methyltransferase activity; molecular_function GO:0006694; steroid biosynthetic process; biological_process GO:0008152; NA}	{NA}	{PF08498:Sterol methyltransferase C-terminal PF08241:Methyltransferase domain}
transcript_HQ_CT_transcript102692/f2p0/1526	{NA}	{NA}	{NA}	{NA}	{GO:0008152; NA GO:0008168; methyltransferase activity; molecular_function}	{NA}	{PF08241:Methyltransferase domain}
transcript_HQ_CT_transcript102696/f2p0/1526	{NA}	{NA}	{NA}	{NA}	{GO:0055085; transmembrane transport; biological_process GO:0016579; protein deubiquitination; biological_process GO:0009405; pathogenesis; biological_process GO:0036459; NA GO:0006811; ion transport; biological_process GO:0005576; NA GO:0015558; p-aminobenzoyl-glutamate uptake transmembrane transporter activity; molecular_function GO:0005509; calcium ion binding; molecular_function GO:1902604; N…	{NA}	{PF00443:Ubiquitin carboxyl-terminal hydrolase PF13499:EF-hand domain pair PF03806:AbgT putative transporter family PF02821:Staphylokinase/Streptokinase family PF13405:EF-hand domain PF13202:EF hand PF13833:EF-hand domain pair PF08526:Protein-arginine deiminase (PAD) N-terminal domain PF00520:Ion transport protein PF00036:EF hand}
transcript_HQ_CT_transcript1027/f2p0/6519	{NA}	{NA}	{NA}	{NA}	{GO:0005230; extracellular ligand-gated ion channel activity; molecular_function GO:0006811; ion transport; biological_process GO:0006810; transport; biological_process GO:0016020; membrane; cellular_component}	{NA}	{PF02932:Neurotransmitter-gated ion-channel transmembrane region PF02931:Neurotransmitter-gated ion-channel ligand binding domain}
transcript_HQ_CT_transcript102700/f6p0/1522	{NA}	{NA}	{NA}	{NA}	{NA}	{NA}	{NA}
transcript_HQ_CT_transcript102708/f4p0/1505	{KQL05057.1; hypothetical protein SETIT_004748mg [Setaria italica]}	{sp|B9FHF3|DJB6_ORYSJ; DnaJ protein ERDJ3B OS=Oryza sativa subsp. japonica GN=ERDJ3B PE=1 SV=1}	{egu:105039919; K09517 DNAJB11 DnaJ homolog subfamily B member 11 - ko04141; Genetic Information Processing; Folding, sorting and degradation; Protein processing in endoplasmic reticulum}	{At3g62600; KOG0713 Molecular chaperone (DnaJ superfamily) O Posttranslational modification, protein turnover, chaperones ;}	{NA}	{NA}	{NA}
transcript_HQ_CT_transcript102709/f2p0/1524	{GAQ86363.1; 6-phosphofructo-2-kinase / fructose-2,6-bisphosphatase:PFKFB [Klebsormidium flaccidum]}	{sp|Q21122|F2612_CAEEL; 6-phosphofructo-2-kinase/fructose-2,6-bisphosphatase OS=Caenorhabditis elegans GN=pfkb-1.2 PE=3 SV=2}	{gsl:Gasu_45440; K19029 PFKFB2 6-phosphofructo-2-kinase / fructose-2,6-biphosphatase 2 [EC:2.7.1.105 3.1.3.46] 2.7.1.105,3.1.3.46 ko00051; Metabolism; Carbohydrate metabolism; Fructose and mannose metabolism | ko04152; Environmental Information Processing; Signal transduction; AMPK signaling pathway | ko04919; Organismal Systems; Endocrine system; Thyroid hormone signaling pathway}	{7293590; KOG0234 Fructose-6-phosphate 2-kinase/fructose-2,6-biphosphatase G Carbohydrate transport and metabolism ;}	{GO:0003824; NA GO:0003873; 6-phosphofructo-2-kinase activity; molecular_function GO:0016032; NA GO:0009116; nucleoside metabolic process; biological_process GO:0004252; serine-type endopeptidase activity; molecular_function GO:0016021; integral to membrane; cellular_component GO:0005524; ATP binding; molecular_function GO:0006000; fructose metabolic process; biological_process}	{NA}	{PF02122:Peptidase S39 PF01591:6-phosphofructo-2-kinase PF01048:Phosphorylase superfamily}
transcript_HQ_CT_transcript102711/f5p0/1486	{NA}	{NA}	{NA}	{NA}	{GO:0005515; protein binding; molecular_function GO:0051028; mRNA transport; biological_process GO:0044780; NA GO:0048309; endoplasmic reticulum inheritance; biological_process}	{NA}	{PF05130:FlgN protein PF17078:SWI5-dependent HO expression protein 3}
transcript_HQ_CT_transcript102714/f4p0/1519	{XP_001780082.1; predicted protein [Physcomitrella patens]}	{sp|Q64M78|OML4_ORYSJ; Protein MEI2-like 4 OS=Oryza sativa subsp. japonica GN=ML4 PE=2 SV=1}	{egu:105041001; - - - - -}	{At1g29400; KOG4660 Protein Mei2, essential for commitment to meiosis, and related proteins D Cell cycle control, cell division, chromosome partitioning ;}	{GO:0003676; nucleic acid binding; molecular_function}	{NA}	{PF00076:RNA recognition motif. (a.k.a. RRM, RBD, or RNP domain)}
transcript_HQ_CT_transcript10272/f2p0/4335	{XP_006286891.1; hypothetical protein CARUB_v10000036mg [Capsella rubella]}	{NA}	{crb:CARUB_v10000036mg; - - - - -}	{NA}	{NA}	{NA}	{NA}
transcript_HQ_CT_transcript102723/f2p0/1530	{NA}	{NA}	{NA}	{NA}	{NA}	{NA}	{NA}
transcript_HQ_CT_transcript102724/f3p0/1522	{NA}	{NA}	{NA}	{NA}	{NA}	{NA}	{NA}
transcript_HQ_CT_transcript102727/f4p0/1490	{JAT50068.1; ATP-dependent RNA helicase eIF4A [Anthurium amnicola]}	{sp|O02494|IF4A_CRYPV; Eukaryotic initiation factor 4A OS=Cryptosporidium parvum GN=EIF4-A PE=2 SV=1}	{cvr:CHLNCDRAFT_59745; K03257 EIF4A translation initiation factor 4A - ko03013; Genetic Information Processing; Translation; RNA transport}	{SPAC1006.07; KOG0327 Translation initiation factor 4F, helicase subunit (eIF-4A) and related helicases J Translation, ribosomal structure and biogenesis ;}	{GO:0003676; nucleic acid binding; molecular_function GO:0006418; tRNA aminoacylation for protein translation; biological_process GO:0000166; nucleotide binding; molecular_function GO:0005524; ATP binding; molecular_function GO:0004812; aminoacyl-tRNA ligase activity; molecular_function}	{XM_013872469.1; PREDICTED: Brassica napus eukaryotic initiation factor 4A-1-like (LOC106431663), mRNA}	{PF00579:tRNA synthetases class I (W and Y) PF00270:DEAD/DEAH box helicase}
transcript_HQ_CT_transcript102730/f2p0/1533	{NA}	{NA}	{NA}	{NA}	{NA}	{NA}	{NA}
transcript_HQ_CT_transcript102731/f2p0/1527	{NA}	{sp|B2RXR6|ANR44_MOUSE; Serine/threonine-protein phosphatase 6 regulatory ankyrin repeat subunit B OS=Mus musculus GN=Ankrd44 PE=1 SV=1}	{NA}	{Hs20538133; KOG0504 FOG: Ankyrin repeat R General function prediction only ;}	{GO:0005515; protein binding; molecular_function}	{NA}	{PF00023:Ankyrin repeat PF13606:Ankyrin repeat}
transcript_HQ_CT_transcript102734/f2p0/1520	{XP_002953616.1; hypothetical protein VOLCADRAFT_94435 [Volvox carteri f. nagariensis]}	{sp|Q944I4|GLYK_ARATH; D-glycerate 3-kinase, chloroplastic OS=Arabidopsis thaliana GN=GLYK PE=1 SV=2}	{vcn:VOLCADRAFT_94435; K15918 GLYK D-glycerate 3-kinase 2.7.1.31 ko01200; Metabolism; Global and overview maps; Carbon metabolism | ko00630; Metabolism; Carbohydrate metabolism; Glyoxylate and dicarboxylate metabolism | ko00561; Metabolism; Lipid metabolism; Glycerolipid metabolism | ko00260; Metabolism; Amino acid metabolism; Glycine, serine and threonine metabolism}	{At1g80380; KOG2878 Predicted kinase R General function prediction only ;}	{GO:0008152; NA GO:0005525; GTP binding; molecular_function GO:0005524; ATP binding; molecular_function GO:0006614; SRP-dependent cotranslational protein targeting to membrane; biological_process GO:0006777; Mo-molybdopterin cofactor biosynthetic process; biological_process GO:0016301; kinase activity; molecular_function}	{NA}	{PF00485:Phosphoribulokinase / Uridine kinase family PF00448:SRP54-type protein, GTPase domain PF06414:Zeta toxin PF03205:Molybdopterin guanine dinucleotide synthesis protein B}
transcript_HQ_CT_transcript102736/f2p0/1530	{AIA96001.1; FGE-sulfatase, partial [uncultured Ostreococcus]}	{sp|O84147|PKN1_CHLTR; Serine/threonine-protein kinase pkn1 OS=Chlamydia trachomatis (strain D/UW-3/Cx) GN=pkn1 PE=1 SV=1}	{NA}	{NA}	{NA}	{NA}	{NA}
transcript_HQ_CT_transcript102744/f2p0/1526	{NA}	{NA}	{NA}	{NA}	{NA}	{NA}	{NA}
transcript_HQ_CT_transcript102749/f2p0/1533	{NA}	{NA}	{NA}	{NA}	{NA}	{NA}	{NA}
transcript_HQ_CT_transcript102750/f2p0/1543	{NA}	{NA}	{NA}	{NA}	{NA}	{NA}	{NA}
transcript_HQ_CT_transcript102752/f2p0/1527	{XP_005847662.1; hypothetical protein CHLNCDRAFT_134034 [Chlorella variabilis]}	{sp|Q8RY82|FB121_ARATH; F-box protein At2g32560 OS=Arabidopsis thaliana GN=At2g32560 PE=2 SV=1}	{cvr:CHLNCDRAFT_134034; - - - - -}	{NA}	{NA}	{NA}	{NA}
transcript_HQ_CT_transcript102758/f3p0/1496	{XP_003064178.1; methyltransferase [Micromonas pusilla CCMP1545]}	{sp|O52025|ARSM_HALSA; Putative arsenite methyltransferase OS=Halobacterium salinarum (strain ATCC 700922 / JCM 11081 / NRC-1) GN=arsM PE=2 SV=1}	{mpp:MICPUCDRAFT_70215; - - - - -}	{NA}	{GO:0008176; tRNA (guanine-N7-)-methyltransferase activity; molecular_function GO:0008168; methyltransferase activity; molecular_function GO:0018024; histone-lysine N-methyltransferase activity; molecular_function GO:0006400; tRNA modification; biological_process GO:0005730; nucleolus; cellular_component GO:0008152; NA}	{NA}	{PF01209:ubiE/COQ5 methyltransferase family PF05148:Hypothetical methyltransferase PF08241:Methyltransferase domain PF08123:Histone methylation protein DOT1 PF05175:Methyltransferase small domain PF02390:Putative methyltransferase }
transcript_HQ_CT_transcript10276/f15p0/4254	{NA}	{NA}	{NA}	{NA}	{GO:0005515; protein binding; molecular_function}	{NA}	{PF00612:IQ calmodulin-binding motif}
transcript_HQ_CT_transcript102762/f2p0/1569	{XP_003056481.1; AAA ATPase [Micromonas pusilla CCMP1545]}	{sp|P27643|SP5K_BACSU; Stage V sporulation protein K OS=Bacillus subtilis (strain 168) GN=spoVK PE=2 SV=3}	{mpp:MICPUCDRAFT_64764; - - - - -}	{At3g24530; KOG0730 AAA+-type ATPase O Posttranslational modification, protein turnover, chaperones ;}	{GO:0016887; ATPase activity; molecular_function GO:0008134; transcription factor binding; molecular_function GO:0098519; NA GO:0006310; DNA recombination; biological_process GO:0006281; DNA repair; biological_process GO:0006355; regulation of transcription, DNA-dependent; biological_process GO:0003723; RNA binding; molecular_function GO:0005524; ATP binding; molecular_function GO:0009378; four-w…	{NA}	{PF03266:NTPase PF07724:AAA domain (Cdc48 subfamily) PF00910:RNA helicase PF05496:Holliday junction DNA helicase ruvB N-terminus PF00004:ATPase family associated with various cellular activities (AAA) PF07728:AAA domain (dynein-related subfamily) PF06309:Torsin PF00158:Sigma-54 interaction domain}
transcript_HQ_CT_transcript102765/f4p0/1525	{NA}	{sp|Q3U3R4|LMF1_MOUSE; Lipase maturation factor 1 OS=Mus musculus GN=Lmf1 PE=1 SV=1}	{NA}	{NA}	{NA}	{NA}	{NA}
transcript_HQ_CT_transcript102766/f5p0/1517	{NA}	{NA}	{NA}	{NA}	{NA}	{NA}	{NA}
transcript_HQ_CT_transcript102781/f2p0/1556	{NA}	{NA}	{NA}	{NA}	{NA}	{NA}	{NA}
transcript_HQ_CT_transcript102785/f3p0/1595	{XP_013662572.1; PREDICTED: histone-lysine N-methyltransferase setd3-like [Brassica napus]}	{sp|Q7SXS7|SETD3_DANRE; Histone-lysine N-methyltransferase setd3 OS=Danio rerio GN=setd3 PE=1 SV=1}	{smo:SELMODRAFT_129980; - - - - -}	{Hs14149938; KOG1337 N-methyltransferase R General function prediction only ;}	{GO:0005515; protein binding; molecular_function}	{NA}	{PF00856:SET domain}
transcript_HQ_CT_transcript102787/f2p0/1520	{NA}	{NA}	{NA}	{NA}	{NA}	{NA}	{NA}
transcript_HQ_CT_transcript102797/f2p0/1524	{NA}	{NA}	{NA}	{NA}	{GO:0016020; membrane; cellular_component}	{NA}	{PF02517:CAAX protease self-immunity}
transcript_HQ_CT_transcript102800/f2p0/1520	{NA}	{sp|A7MB73|GT253_BOVIN; Probable inactive glycosyltransferase 25 family member 3 OS=Bos taurus GN=CERCAM PE=2 SV=1}	{NA}	{NA}	{NA}	{NA}	{NA}
transcript_HQ_CT_transcript102801/f3p0/1548	{XP_019168348.1; PREDICTED: putative tRNA pseudouridine synthase isoform X1 [Ipomoea nil]}	{NA}	{ini:109164049; K06173 truA, PUS1 tRNA pseudouridine38-40 synthase 5.4.99.12 -}	{NA}	{GO:0009451; RNA modification; biological_process GO:0003723; RNA binding; molecular_function GO:0009982; pseudouridine synthase activity; molecular_function GO:0001522; pseudouridine synthesis; biological_process}	{NA}	{PF01416:tRNA pseudouridine synthase}
transcript_HQ_CT_transcript102802/f5p0/1529	{JAT52632.1; V-type proton ATPase subunit B, partial [Anthurium amnicola]}	{sp|Q25691|VATB_PLAFA; V-type proton ATPase subunit B OS=Plasmodium falciparum GN=VAPB PE=2 SV=1}	{gra:105784049; K02147 ATPeV1B, ATP6B V-type H+-transporting ATPase subunit B - ko00190; Metabolism; Energy metabolism; Oxidative phosphorylation | ko04150; Environmental Information Processing; Signal transduction; mTOR signaling pathway | ko04145; Cellular Processes; Transport and catabolism; Phagosome | ko04966; Organismal Systems; Excretory system; Collecting duct acid secretion | ko04721; Or…	{Hs19913428; KOG1351 Vacuolar H+-ATPase V1 sector, subunit B C Energy production and conversion ;}	{GO:0005524; ATP binding; molecular_function GO:0046034; ATP metabolic process; biological_process GO:0015992; proton transport; biological_process}	{XM_010235746.2; PREDICTED: Brachypodium distachyon V-type proton ATPase subunit B 2 (LOC100845199), mRNA}	{PF00006:ATP synthase alpha/beta family, nucleotide-binding domain PF02874:ATP synthase alpha/beta family, beta-barrel domain}
transcript_HQ_CT_transcript102805/f7p0/1511	{XP_005844407.1; argininosuccinate lyase [Chlorella variabilis]}	{sp|B4SQ92|ARLY_STRM5; Argininosuccinate lyase OS=Stenotrophomonas maltophilia (strain R551-3) GN=argH PE=3 SV=1}	{cvr:CHLNCDRAFT_26929; K01755 argH, ASL argininosuccinate lyase 4.3.2.1 ko01230; Metabolism; Global and overview maps; Biosynthesis of amino acids | ko00250; Metabolism; Amino acid metabolism; Alanine, aspartate and glutamate metabolism | ko00220; Metabolism; Amino acid metabolism; Arginine biosynthesis}	{SPBC1773.14; KOG1316 Argininosuccinate lyase E Amino acid transport and metabolism ;}	{NA}	{NA}	{NA}
transcript_HQ_CT_transcript102809/f3p0/1523	{NA}	{NA}	{NA}	{NA}	{NA}	{NA}	{NA}
transcript_HQ_CT_transcript102814/f2p0/1522	{NA}	{NA}	{NA}	{NA}	{NA}	{NA}	{NA}
transcript_HQ_CT_transcript102819/f2p0/1541	{XP_003083097.1; unnamed protein product [Ostreococcus tauri]}	{NA}	{ota:Ot14g03080; - - - - -}	{NA}	{NA}	{NA}	{NA}
transcript_HQ_CT_transcript102821/f2p0/1523	{NA}	{NA}	{NA}	{NA}	{NA}	{NA}	{NA}
transcript_HQ_CT_transcript102829/f3p0/1529	{JAT50933.1; AB hydrolase superfamily protein C4A8.06c [Anthurium amnicola]}	{sp|Q01109|BAH_STRHY; Acetyl-hydrolase OS=Streptomyces hygroscopicus GN=bah PE=3 SV=3}	{mis:MICPUN_59718; - - - - -}	{SPAC4A8.06c; KOG1515 Arylacetamide deacetylase V Defense mechanisms ;}	{GO:0006508; proteolysis; biological_process GO:0008236; serine-type peptidase activity; molecular_function GO:0016787; hydrolase activity; molecular_function GO:0008152; NA}	{NA}	{PF02230:Phospholipase/Carboxylesterase PF00326:Prolyl oligopeptidase family PF07859:alpha/beta hydrolase fold}
transcript_HQ_CT_transcript10283/f2p0/4332	{NA}	{NA}	{NA}	{NA}	{NA}	{NA}	{NA}
transcript_HQ_CT_transcript102835/f3p0/1520	{NA}	{NA}	{NA}	{NA}	{GO:0005198; NA GO:0019028; viral capsid; cellular_component GO:0019031; viral envelope; cellular_component}	{NA}	{PF04513:Baculovirus polyhedron envelope protein, PEP, C terminus }
transcript_HQ_CT_transcript10284/f6p0/4242	{XP_003074557.1; protein kinase, putative (ISS) [Ostreococcus tauri]}	{NA}	{ota:Ot01g04930; - - - - -}	{NA}	{GO:0003700; sequence-specific DNA binding transcription factor activity; molecular_function GO:0006355; regulation of transcription, DNA-dependent; biological_process}	{NA}	{PF01166:TSC-22/dip/bun family}
transcript_HQ_CT_transcript102840/f2p0/1522	{NA}	{NA}	{NA}	{NA}	{NA}	{NA}	{NA}
transcript_HQ_CT_transcript102843/f3p0/1520	{NA}	{NA}	{NA}	{NA}	{NA}	{NA}	{NA}
transcript_HQ_CT_transcript102848/f3p0/1602	{NA}	{NA}	{NA}	{NA}	{NA}	{NA}	{NA}
transcript_HQ_CT_transcript102854/f7p0/1464	{NA}	{NA}	{NA}	{NA}	{NA}	{NA}	{NA}
transcript_HQ_CT_transcript102855/f2p0/1533	{NA}	{NA}	{NA}	{NA}	{NA}	{NA}	{NA}
transcript_HQ_CT_transcript102856/f3p0/1523	{XP_004497142.1; PREDICTED: coatomer subunit delta-like [Cicer arietinum]}	{sp|Q0DJA0|COPD1_ORYSJ; Coatomer subunit delta-1 OS=Oryza sativa subsp. japonica GN=Os05g0310800 PE=2 SV=1}	{cam:101514354; K20471 COPD, ARCN1, RET2 coatomer subunit delta - -}	{CE01778; KOG2635 Medium subunit of clathrin adaptor complex U Intracellular trafficking, secretion, and vesicular transport ;}	{GO:0007049; cell cycle; biological_process}	{NA}	{PF07065:D123}
transcript_HQ_CT_transcript102857/f2p0/1531	{NA}	{NA}	{NA}	{CE04393; KOG2621 Prohibitins and stomatins of the PID superfamily C Energy production and conversion ;}	{NA}	{NA}	{NA}
transcript_HQ_CT_transcript102859/f2p0/1528	{XP_003062598.1; predicted protein, partial [Micromonas pusilla CCMP1545]}	{sp|O09032|ELAV4_RAT; ELAV-like protein 4 OS=Rattus norvegicus GN=Elavl4 PE=1 SV=1}	{mpp:MICPUCDRAFT_35880; K13208 ELAVL2_3_4 ELAV like protein 2/3/4 - -}	{Hs11386163; KOG0145 RNA-binding protein ELAV/HU (RRM superfamily) A RNA processing and modification ;}	{GO:0003676; nucleic acid binding; molecular_function}	{NA}	{PF16367:RNA recognition motif PF00076:RNA recognition motif. (a.k.a. RRM, RBD, or RNP domain)}
transcript_HQ_CT_transcript10286/f11p0/4264	{GAQ85582.1; putative type II Glutamine amidotransferase [Klebsormidium flaccidum]}	{NA}	{bpg:Bathy04g03040; - - - - -}	{NA}	{NA}	{NA}	{NA}
transcript_HQ_CT_transcript102860/f2p0/1542	{NA}	{NA}	{NA}	{NA}	{NA}	{NA}	{NA}
transcript_HQ_CT_transcript102865/f8p0/1505	{XP_002504076.1; thioredoxin [Micromonas commoda]}	{sp|Q503L9|NXN_DANRE; Nucleoredoxin OS=Danio rerio GN=nxn PE=2 SV=1}	{mis:MICPUN_60331; K17609 NXN nucleoredoxin 1.8.1.8 -}	{At1g60420; KOG2501 Thioredoxin, nucleoredoxin and related proteins R General function prediction only ;}	{GO:0016491; oxidoreductase activity; molecular_function GO:0051539; 4 iron, 4 sulfur cluster binding; molecular_function GO:0016209; NA GO:0055114; oxidation-reduction process; biological_process GO:0045454; cell redox homeostasis; biological_process}	{NA}	{PF00578:AhpC/TSA family PF08534:Redoxin PF10589:NADH-ubiquinone oxidoreductase-F iron-sulfur binding region PF00085:Thioredoxin}
transcript_HQ_CT_transcript102870/f2p0/1519	{NA}	{NA}	{NA}	{NA}	{GO:0010508; positive regulation of autophagy; biological_process GO:0000776; kinetochore; cellular_component GO:0034508; centromere complex assembly; biological_process GO:0005509; calcium ion binding; molecular_function}	{NA}	{PF00036:EF hand PF13833:EF-hand domain pair PF13202:EF hand PF13405:EF-hand domain PF10186:Vacuolar sorting 38 and autophagy-related subunit 14 PF09496:Cenp-O kinetochore centromere component PF13499:EF-hand domain pair}
transcript_HQ_CT_transcript102872/f2p0/1526	{NA}	{NA}	{NA}	{NA}	{GO:0071973; bacterial-type flagellar cell motility; biological_process GO:0009288; bacterial-type flagellum; cellular_component}	{NA}	{PF02050:Flagellar FliJ protein}
transcript_HQ_CT_transcript10288/f6p0/4341	{NA}	{NA}	{NA}	{NA}	{NA}	{NA}	{NA}
transcript_HQ_CT_transcript102891/f2p0/1534	{NA}	{NA}	{NA}	{NA}	{GO:0030833; regulation of actin filament polymerization; biological_process GO:0015629; actin cytoskeleton; cellular_component GO:0005885; Arp2/3 protein complex; cellular_component GO:0034314; Arp2/3 complex-mediated actin nucleation; biological_process}	{NA}	{PF04045:Arp2/3 complex, 34 kD subunit p34-Arc}
transcript_HQ_CT_transcript102892/f2p0/1523	{XP_002508530.1; histone deacetylase, SIR2 family [Micromonas commoda]}	{sp|Q7ZVK3|SIR2_DANRE; NAD-dependent protein deacetylase sirtuin-2 OS=Danio rerio GN=sirt2 PE=2 SV=1}	{mis:MICPUN_86067; K11412 SIRT2, SIR2L2 NAD-dependent deacetylase sirtuin 2 3.5.1.- -}	{Hs13775600; KOG2682 NAD-dependent histone deacetylases and class I sirtuins (SIR2 family) BK Chromatin structure and dynamics ; Transcription ;}	{GO:0070403; NAD+ binding; molecular_function}	{NA}	{PF02146:Sir2 family}
transcript_HQ_CT_transcript102897/f2p0/1521	{XP_003058031.1; predicted protein [Micromonas pusilla CCMP1545]}	{sp|Q8C8R3|ANK2_MOUSE; Ankyrin-2 OS=Mus musculus GN=Ank2 PE=1 SV=2}	{mpp:MICPUCDRAFT_57092; K21440 - - - -}	{Hs10947054; KOG4177 Ankyrin M Cell wall/membrane/envelope biogenesis ;}	{GO:0005515; protein binding; molecular_function}	{NA}	{PF13606:Ankyrin repeat PF00023:Ankyrin repeat}
transcript_HQ_CT_transcript1029/f7p0/6406	{JAT54511.1; Tellurium resistance protein TerZ, partial [Anthurium amnicola]}	{NA}	{NA}	{NA}	{GO:0006950; response to stress; biological_process GO:0005515; protein binding; molecular_function GO:0003993; acid phosphatase activity; molecular_function GO:0046872; metal ion binding; molecular_function}	{NA}	{PF00041:Fibronectin type III domain PF02342:TerD domain PF16656:Purple acid Phosphatase, N-terminal domain}
transcript_HQ_CT_transcript10290/f2p0/4382	{KJB26583.1; hypothetical protein B456_004G248700 [Gossypium raimondii]}	{sp|F4HWY6|MYO11_ARATH; Myosin-11 OS=Arabidopsis thaliana GN=XI-E PE=3 SV=1}	{ath:AT1G54560; - - - - -}	{At1g54560; KOG0160 Myosin class V heavy chain Z Cytoskeleton ;}	{GO:0016459; myosin complex; cellular_component GO:0003774; motor activity; molecular_function GO:0005524; ATP binding; molecular_function GO:0006511; ubiquitin-dependent protein catabolic process; biological_process GO:0031625; ubiquitin protein ligase binding; molecular_function}	{NA}	{PF00888:Cullin family PF00063:Myosin head (motor domain)}
transcript_HQ_CT_transcript102901/f2p0/1520	{XP_003055746.1; predicted protein, partial [Micromonas pusilla CCMP1545]}	{NA}	{mpp:MICPUCDRAFT_13069; - - - - -}	{NA}	{NA}	{NA}	{NA}
transcript_HQ_CT_transcript102906/f2p0/1515	{NA}	{NA}	{NA}	{7295086_1; KOG0548 Molecular co-chaperone STI1 O Posttranslational modification, protein turnover, chaperones ;}	{GO:0007268; synaptic transmission; biological_process GO:0005515; protein binding; molecular_function GO:0043495; protein anchor; molecular_function GO:0033130; acetylcholine receptor binding; molecular_function}	{NA}	{PF10579:Rapsyn N-terminal myristoylation and linker region PF00515:Tetratricopeptide repeat}
transcript_HQ_CT_transcript102912/f5p0/1513	{NA}	{NA}	{NA}	{NA}	{GO:0005198; NA GO:0005515; protein binding; molecular_function GO:0005882; intermediate filament; cellular_component}	{NA}	{PF05739:SNARE domain PF00038:Intermediate filament protein}
transcript_HQ_CT_transcript102915/f2p0/1594	{NA}	{NA}	{NA}	{NA}	{NA}	{NA}	{NA}
transcript_HQ_CT_transcript102918/f2p0/1529	{NA}	{sp|P30278|CCNB2_MEDSA; G2/mitotic-specific cyclin-2 (Fragment) OS=Medicago sativa PE=2 SV=1}	{NA}	{NA}	{GO:0005634; nucleus; cellular_component}	{NA}	{PF02984:Cyclin, C-terminal domain}
transcript_HQ_CT_transcript10292/f2p0/4378	{NA}	{NA}	{NA}	{NA}	{GO:0005737; cytoplasm; cellular_component GO:0000045; autophagic vacuole assembly; biological_process}	{NA}	{PF04110:Ubiquitin-like autophagy protein Apg12 }
transcript_HQ_CT_transcript102921/f2p0/1515	{XP_008231827.1; PREDICTED: cytosolic sulfotransferase 5-like [Prunus mume]}	{sp|P0DMN0|ST1A4_HUMAN; Sulfotransferase 1A4 OS=Homo sapiens GN=SULT1A4 PE=1 SV=1}	{atr:18446987; - - - - -}	{Hs10835035; KOG1584 Sulfotransferase R General function prediction only ;}	{GO:0008146; sulfotransferase activity; molecular_function}	{NA}	{PF00685:Sulfotransferase domain}
transcript_HQ_CT_transcript102922/f2p0/1520	{NA}	{NA}	{NA}	{NA}	{NA}	{NA}	{NA}
transcript_HQ_CT_transcript102925/f2p0/1525	{XP_004298417.2; PREDICTED: uncharacterized protein LOC101301002 [Fragaria vesca subsp. vesca]}	{sp|Q5R5X9|SMYD4_PONAB; SET and MYND domain-containing protein 4 OS=Pongo abelii GN=SMYD4 PE=2 SV=1}	{ath:AT1G26760; - - - - -}	{At1g26760; KOG2084 Predicted histone tail methylase containing SET domain B Chromatin structure and dynamics ;}	{GO:0005515; protein binding; molecular_function}	{NA}	{PF00856:SET domain}
transcript_HQ_CT_transcript102927/f3p0/1518	{JAU14848.1; Tubulin alpha chain, partial [Noccaea caerulescens]}	{sp|Q71G51|TBA_NEOCA; Tubulin alpha chain OS=Neospora caninum GN=TUBA PE=2 SV=1}	{cvr:CHLNCDRAFT_33793; K07374 TUBA tubulin alpha - ko04145; Cellular Processes; Transport and catabolism; Phagosome | ko04210; Cellular Processes; Cell growth and death; Apoptosis | ko04530; Cellular Processes; Cellular community - eukaryotes; Tight junction | ko04540; Cellular Processes; Cellular community - eukaryotes; Gap junction | ko05130; Human Diseases; Infectious diseases: Bacterial; Path…	{At1g04820; KOG1376 Alpha tubulin Z Cytoskeleton ;}	{GO:0003924; GTPase activity; molecular_function}	{XM_010941010.2; PREDICTED: Elaeis guineensis tubulin alpha chain (LOC105058171), mRNA}	{PF00091:Tubulin/FtsZ family, GTPase domain}
transcript_HQ_CT_transcript102932/f2p0/1514	{ABK25240.1; unknown [Picea sitchensis]}	{sp|O34586|YLBC_BACSU; Uncharacterized membrane protein YlbC OS=Bacillus subtilis (strain 168) GN=ylbC PE=4 SV=1}	{cme:CYME_CMK229C; - - - - -}	{NA}	{NA}	{NA}	{NA}
transcript_HQ_CT_transcript102935/f3p0/1509	{NA}	{sp|O14514|BAI1_HUMAN; Brain-specific angiogenesis inhibitor 1 OS=Homo sapiens GN=BAI1 PE=1 SV=2}	{NA}	{NA}	{NA}	{NA}	{NA}
transcript_HQ_CT_transcript102941/f2p0/1526	{NA}	{NA}	{NA}	{NA}	{NA}	{NA}	{NA}
transcript_HQ_CT_transcript102942/f2p0/1516	{NA}	{NA}	{NA}	{NA}	{NA}	{NA}	{NA}
transcript_HQ_CT_transcript102944/f2p0/1553	{NA}	{NA}	{NA}	{NA}	{GO:0005515; protein binding; molecular_function}	{NA}	{PF00612:IQ calmodulin-binding motif}
transcript_HQ_CT_transcript102945/f3p0/1518	{KXZ56849.1; hypothetical protein GPECTOR_1g766 [Gonium pectorale]}	{sp|Q00808|HETE1_PODAS; Vegetative incompatibility protein HET-E-1 OS=Podospora anserina GN=HET-E1 PE=4 SV=1}	{ccp:CHC_T00008293001; - - - - -}	{Hs18544419; KOG0272 U4/U6 small nuclear ribonucleoprotein Prp4 (contains WD40 repeats) A RNA processing and modification ;}	{GO:0005515; protein binding; molecular_function}	{NA}	{PF00400:WD domain, G-beta repeat PF00240:Ubiquitin family}
transcript_HQ_CT_transcript102947/f2p0/1514	{NA}	{NA}	{NA}	{NA}	{NA}	{NA}	{NA}
transcript_HQ_CT_transcript102955/f2p0/1517	{XP_002965797.1; hypothetical protein SELMODRAFT_439255 [Selaginella moellendorffii]}	{sp|O88543|CSN3_MOUSE; COP9 signalosome complex subunit 3 OS=Mus musculus GN=Cops3 PE=1 SV=3}	{smo:SELMODRAFT_439255; K12177 COPS3, CSN3 COP9 signalosome complex subunit 3 - -}	{Hs4502975; KOG2582 COP9 signalosome, subunit CSN3 OT Posttranslational modification, protein turnover, chaperones ; Signal transduction mechanisms ;}	{GO:0051258; protein polymerization; biological_process GO:0030674; protein binding, bridging; molecular_function GO:0005102; receptor binding; molecular_function GO:0007165; signal transduction; biological_process GO:0005577; fibrinogen complex; cellular_component GO:0003700; sequence-specific DNA binding transcription factor activity; molecular_function GO:0030168; platelet activation; biologic…	{NA}	{PF08702:Fibrinogen alpha/beta chain family PF02344:Myc leucine zipper domain PF01399:PCI domain}
transcript_HQ_CT_transcript102957/f2p0/1521	{XP_007510247.1; predicted protein [Bathycoccus prasinos]}	{sp|P59723|HIF1N_DANRE; Hypoxia-inducible factor 1-alpha inhibitor OS=Danio rerio GN=hif1an PE=2 SV=2}	{bpg:Bathy11g00590; - - - - -}	{Hs14741442; KOG2132 Uncharacterized conserved protein, contains JmjC domain BT Chromatin structure and dynamics ; Signal transduction mechanisms ;}	{NA}	{NA}	{NA}
transcript_HQ_CT_transcript102959/f4p0/1451	{NA}	{NA}	{NA}	{NA}	{GO:0016021; integral to membrane; cellular_component GO:0016485; protein processing; biological_process GO:0004190; aspartic-type endopeptidase activity; molecular_function}	{NA}	{PF01080:Presenilin}
transcript_HQ_CT_transcript102960/f3p0/1537	{XP_005844162.1; hypothetical protein CHLNCDRAFT_139286 [Chlorella variabilis]}	{sp|Q5XHA8|PYG1A_XENLA; CTP synthase 1-A OS=Xenopus laevis GN=ctps1-a PE=2 SV=1}	{cvr:CHLNCDRAFT_139286; K01937 pyrG, CTPS CTP synthase 6.3.4.2 ko00240; Metabolism; Nucleotide metabolism; Pyrimidine metabolism}	{Hs22046272; KOG2387 CTP synthase (UTP-ammonia lyase) F Nucleotide transport and metabolism ;}	{NA}	{NA}	{NA}
transcript_HQ_CT_transcript102966/f2p0/1520	{NA}	{NA}	{NA}	{NA}	{GO:0003676; nucleic acid binding; molecular_function GO:0030500; regulation of bone mineralization; biological_process GO:0005576; NA GO:0042742; defense response to bacterium; biological_process GO:0046848; hydroxyapatite binding; molecular_function}	{NA}	{PF03875:Statherin PF00076:RNA recognition motif. (a.k.a. RRM, RBD, or RNP domain)}
transcript_HQ_CT_transcript102973/f2p0/1531	{NA}	{sp|Q75J93|CPAS1_DICDI; Circularly permutated Ras protein 1 OS=Dictyostelium discoideum GN=cpras1 PE=3 SV=1}	{NA}	{NA}	{GO:0030127; COPII vesicle coat; cellular_component GO:0006888; ER to Golgi vesicle-mediated transport; biological_process GO:0006886; intracellular protein transport; biological_process}	{NA}	{PF04811:Sec23/Sec24 trunk domain}
transcript_HQ_CT_transcript102978/f2p0/1530	{NA}	{NA}	{NA}	{NA}	{GO:0048193; Golgi vesicle transport; biological_process GO:0016020; membrane; cellular_component}	{NA}	{PF09177:Syntaxin 6, N-terminal}
transcript_HQ_CT_transcript102984/f2p0/1535	{NA}	{NA}	{NA}	{NA}	{NA}	{NA}	{NA}
transcript_HQ_CT_transcript102986/f3p0/1513	{NA}	{NA}	{NA}	{NA}	{GO:0030127; COPII vesicle coat; cellular_component GO:0008270; zinc ion binding; molecular_function GO:0006888; ER to Golgi vesicle-mediated transport; biological_process GO:0006886; intracellular protein transport; biological_process}	{NA}	{PF04810:Sec23/Sec24 zinc finger}
transcript_HQ_CT_transcript102988/f4p0/1515	{XP_001770102.1; predicted protein [Physcomitrella patens]}	{sp|Q9D0T2|DUS12_MOUSE; Dual specificity protein phosphatase 12 OS=Mus musculus GN=Dusp12 PE=2 SV=1}	{cic:CICLE_v10012015mg; K14819 DUSP12, YVH1 dual specificity phosphatase 12 [EC:3.1.3.16 3.1.3.48] 3.1.3.16,3.1.3.48 -}	{Hs6005956; KOG1716 Dual specificity phosphatase V Defense mechanisms ;}	{NA}	{NA}	{NA}
transcript_HQ_CT_transcript102993/f2p0/1531	{NA}	{NA}	{NA}	{NA}	{NA}	{NA}	{NA}
transcript_HQ_CT_transcript102999/f2p0/1520	{XP_019456126.1; PREDICTED: serine/threonine-protein kinase CTR1 [Lupinus angustifolius]}	{sp|Q54U31|SHKD_DICDI; Dual specificity protein kinase shkD OS=Dictyostelium discoideum GN=shkD PE=3 SV=1}	{pmum:103319476; - - - - -}	{CE18967; KOG4236 Serine/threonine protein kinase PKC mu/PKD and related proteins T Signal transduction mechanisms ;}	{GO:0004672; protein kinase activity; molecular_function GO:0005524; ATP binding; molecular_function GO:0006468; protein phosphorylation; biological_process}	{NA}	{PF07714:Protein tyrosine kinase PF00069:Protein kinase domain}
transcript_HQ_CT_transcript103/f3p0/8312	{NA}	{NA}	{NA}	{NA}	{NA}	{NA}	{NA}
transcript_HQ_CT_transcript103003/f3p0/1565	{NA}	{NA}	{NA}	{NA}	{NA}	{NA}	{NA}
transcript_HQ_CT_transcript103007/f2p0/1521	{NA}	{NA}	{NA}	{NA}	{NA}	{NA}	{NA}
transcript_HQ_CT_transcript103014/f2p0/1528	{XP_005643877.1; hypothetical protein COCSUDRAFT_58627 [Coccomyxa subellipsoidea C-169]}	{NA}	{csl:COCSUDRAFT_58627; - - - - -}	{NA}	{GO:0004553; hydrolase activity, hydrolyzing O-glycosyl compounds; molecular_function GO:0005975; carbohydrate metabolic process; biological_process}	{NA}	{PF02836:Glycosyl hydrolases family 2, TIM barrel domain PF00703:Glycosyl hydrolases family 2}
transcript_HQ_CT_transcript103016/f3p0/1516	{JAT50068.1; ATP-dependent RNA helicase eIF4A [Anthurium amnicola]}	{sp|O02494|IF4A_CRYPV; Eukaryotic initiation factor 4A OS=Cryptosporidium parvum GN=EIF4-A PE=2 SV=1}	{cvr:CHLNCDRAFT_59745; K03257 EIF4A translation initiation factor 4A - ko03013; Genetic Information Processing; Translation; RNA transport}	{SPAC1006.07; KOG0327 Translation initiation factor 4F, helicase subunit (eIF-4A) and related helicases J Translation, ribosomal structure and biogenesis ;}	{GO:0005524; ATP binding; molecular_function GO:0004812; aminoacyl-tRNA ligase activity; molecular_function GO:0006418; tRNA aminoacylation for protein translation; biological_process GO:0003676; nucleic acid binding; molecular_function GO:0000166; nucleotide binding; molecular_function}	{NA}	{PF00270:DEAD/DEAH box helicase PF00579:tRNA synthetases class I (W and Y)}
transcript_HQ_CT_transcript10302/f2p0/4326	{CEG01770.1; Actin-binding, cofilin/tropomyosin type [Ostreococcus tauri]}	{sp|Q9VU84|DBNL_DROME; Drebrin-like protein OS=Drosophila melanogaster GN=Abp1 PE=1 SV=1}	{ota:Ot15g01630; - - - - -}	{7294461; KOG3655 Drebrins and related actin binding proteins Z Cytoskeleton ;}	{GO:0005622; intracellular; cellular_component GO:0003779; actin binding; molecular_function}	{NA}	{PF00241:Cofilin/tropomyosin-type actin-binding protein}
transcript_HQ_CT_transcript103027/f2p0/1512	{NA}	{NA}	{NA}	{NA}	{NA}	{NA}	{NA}
transcript_HQ_CT_transcript103031/f2p0/1521	{NA}	{NA}	{NA}	{NA}	{GO:0031083; BLOC-1 complex; cellular_component}	{NA}	{PF06320:GCN5-like protein 1 (GCN5L1)}
transcript_HQ_CT_transcript103034/f2p0/1508	{NA}	{NA}	{NA}	{NA}	{NA}	{NA}	{NA}
transcript_HQ_CT_transcript103035/f2p0/1516	{NA}	{NA}	{NA}	{NA}	{NA}	{NA}	{NA}
transcript_HQ_CT_transcript10304/f19p0/4217	{NA}	{NA}	{NA}	{NA}	{GO:0004672; protein kinase activity; molecular_function GO:0006468; protein phosphorylation; biological_process GO:0005524; ATP binding; molecular_function}	{NA}	{PF00069:Protein kinase domain PF07714:Protein tyrosine kinase}
transcript_HQ_CT_transcript103044/f2p0/1521	{KMS65245.1; hypothetical protein BVRB_037930, partial [Beta vulgaris subsp. vulgaris]}	{NA}	{NA}	{NA}	{NA}	{HG670306.1; Triticum aestivum chromosome 3B, genomic scaffold, cultivar Chinese Spring}	{NA}
transcript_HQ_CT_transcript103048/f2p0/1527	{NA}	{NA}	{NA}	{NA}	{NA}	{NA}	{NA}
transcript_HQ_CT_transcript10305/f2p0/4327	{NA}	{NA}	{NA}	{NA}	{GO:0005515; protein binding; molecular_function}	{NA}	{PF00514:Armadillo/beta-catenin-like repeat PF13414:TPR repeat PF13174:Tetratricopeptide repeat PF00515:Tetratricopeptide repeat PF13371:Tetratricopeptide repeat}
transcript_HQ_CT_transcript103052/f2p0/1511	{NA}	{NA}	{NA}	{NA}	{GO:0008092; cytoskeletal protein binding; molecular_function GO:0005577; fibrinogen complex; cellular_component GO:0007165; signal transduction; biological_process GO:0019898; extrinsic to membrane; cellular_component GO:0000776; kinetochore; cellular_component GO:0030674; protein binding, bridging; molecular_function GO:0005102; receptor binding; molecular_function GO:0051258; protein polymeriz…	{NA}	{PF05557:Mitotic checkpoint protein PF04871:Uso1 / p115 like vesicle tethering protein, C terminal region PF00038:Intermediate filament protein PF07926:TPR/MLP1/MLP2-like protein PF05837:Centromere protein H (CENP-H) PF00769:Ezrin/radixin/moesin family PF01118:Semialdehyde dehydrogenase, NAD binding domain PF02601:Exonuclease VII, large subunit PF08702:Fibrinogen alpha/beta chain family}
transcript_HQ_CT_transcript103054/f2p0/1512	{GAQ83160.1; hypothetical protein KFL_001380020 [Klebsormidium flaccidum]}	{sp|Q53353|LSDX1_SPHPI; Lignostilbene-alpha,beta-dioxygenase isozyme I OS=Sphingomonas paucimobilis PE=1 SV=1}	{cvr:CHLNCDRAFT_138368; K11159 K11159 carotenoid cleavage dioxygenase - -}	{At3g63520; KOG1285 Beta, beta-carotene 15,15'-dioxygenase and related enzymes Q Secondary metabolites biosynthesis, transport and catabolism ;}	{GO:0055114; oxidation-reduction process; biological_process GO:0016702; oxidoreductase activity, acting on single donors with incorporation of molecular oxygen, incorporation of two atoms of oxygen; molecular_function}	{NA}	{PF03055:Retinal pigment epithelial membrane protein}
transcript_HQ_CT_transcript103056/f2p0/1512	{XP_006445792.1; hypothetical protein CICLE_v10015385mg [Citrus clementina]}	{sp|Q04960|DNJH_CUCSA; DnaJ protein homolog OS=Cucumis sativus GN=DNAJ1 PE=2 SV=1}	{sly:101252869; K09503 DNAJA2 DnaJ homolog subfamily A member 2 - ko04141; Genetic Information Processing; Folding, sorting and degradation; Protein processing in endoplasmic reticulum}	{At3g44110; KOG0712 Molecular chaperone (DnaJ superfamily) O Posttranslational modification, protein turnover, chaperones ;}	{GO:0031072; heat shock protein binding; molecular_function GO:0051082; unfolded protein binding; molecular_function}	{NA}	{PF00684:DnaJ central domain}
transcript_HQ_CT_transcript103058/f8p0/1513	{YP_009057831.1; apocytochrome f of cytochrome b6/f complex (chloroplast) [Nephroselmis astigmatica]}	{sp|Q32RJ3|CYF_ZYGCR; Cytochrome f OS=Zygnema circumcarinatum GN=petA PE=3 SV=1}	{vcn:VOLCADRAFT_84990; K02634 petA apocytochrome f - ko00195; Metabolism; Energy metabolism; Photosynthesis}	{NA}	{GO:0020037; heme binding; molecular_function GO:0015979; photosynthesis; biological_process GO:0031361; integral to thylakoid membrane; cellular_component GO:0005506; iron ion binding; molecular_function GO:0009055; NA}	{NA}	{PF01333:Apocytochrome F, C-terminal}
transcript_HQ_CT_transcript103065/f3p0/1511	{XP_010251297.1; PREDICTED: E3 ubiquitin-protein ligase RNF13-like [Nelumbo nucifera]}	{NA}	{nnu:104593230; - - - - -}	{CE18510; KOG4628 Predicted E3 ubiquitin ligase O Posttranslational modification, protein turnover, chaperones ;}	{GO:0005515; protein binding; molecular_function GO:0008270; zinc ion binding; molecular_function GO:0005680; anaphase-promoting complex; cellular_component GO:0046872; metal ion binding; molecular_function GO:0004842; ubiquitin-protein ligase activity; molecular_function}	{NA}	{PF12678:RING-H2 zinc finger domain PF14634:zinc-RING finger domain PF17123:RING-like zinc finger PF00097:Zinc finger, C3HC4 type (RING finger) PF13639:Ring finger domain PF12861:Anaphase-promoting complex subunit 11 RING-H2 finger}
transcript_HQ_CT_transcript103067/f4p0/1510	{NA}	{NA}	{NA}	{NA}	{NA}	{NA}	{NA}
transcript_HQ_CT_transcript103068/f4p0/1441	{NA}	{NA}	{NA}	{NA}	{GO:0070840; dynein complex binding; molecular_function GO:0030168; platelet activation; biological_process GO:0019069; viral capsid assembly; biological_process GO:0007155; cell adhesion; biological_process GO:0006457; protein folding; biological_process GO:0005940; septin ring; cellular_component GO:0016021; integral to membrane; cellular_component GO:0051082; unfolded protein binding; molecula…	{NA}	{PF06160:Septation ring formation regulator, EzrA PF05929:Phage capsid scaffolding protein (GPO) serine peptidase PF08702:Fibrinogen alpha/beta chain family PF06009:Laminin Domain II PF01920:Prefoldin subunit PF10473:Leucine-rich repeats of kinetochore protein Cenp-F/LEK1}
transcript_HQ_CT_transcript10307/f2p0/4337	{NA}	{NA}	{NA}	{NA}	{NA}	{NA}	{NA}
transcript_HQ_CT_transcript103070/f2p0/1512	{NA}	{NA}	{NA}	{NA}	{NA}	{NA}	{NA}
transcript_HQ_CT_transcript103072/f2p0/1526	{NA}	{NA}	{NA}	{NA}	{NA}	{NA}	{NA}
transcript_HQ_CT_transcript103073/f2p0/1511	{XP_011098475.1; PREDICTED: protease Do-like 1, chloroplastic [Sesamum indicum]}	{sp|O22609|DEGP1_ARATH; Protease Do-like 1, chloroplastic OS=Arabidopsis thaliana GN=DEGP1 PE=1 SV=2}	{cit:102617734; - - - - -}	{At3g27925; KOG1320 Serine protease O Posttranslational modification, protein turnover, chaperones ;}	{GO:0003724; RNA helicase activity; molecular_function GO:0004252; serine-type endopeptidase activity; molecular_function GO:0005524; ATP binding; molecular_function GO:0008239; dipeptidyl-peptidase activity; molecular_function GO:0005515; protein binding; molecular_function GO:0019087; transformation of host cell by virus; biological_process GO:0008236; serine-type peptidase activity; molecular_…	{NA}	{PF00949:Peptidase S7, Flavivirus NS3 serine protease PF02907:Hepatitis C virus NS3 protease PF13180:PDZ domain PF00089:Trypsin PF00595:PDZ domain (Also known as DHR or GLGF) PF10459:Peptidase S46}
transcript_HQ_CT_transcript103082/f2p0/1513	{NA}	{NA}	{cme:CYME_CMJ156C; K10436 MAPRE microtubule-associated protein, RP/EB family - -}	{NA}	{NA}	{NA}	{NA}
transcript_HQ_CT_transcript103084/f3p0/1510	{NA}	{NA}	{NA}	{NA}	{GO:0005509; calcium ion binding; molecular_function}	{NA}	{PF13405:EF-hand domain PF00036:EF hand}
transcript_HQ_CT_transcript103087/f2p0/1515	{GAQ88271.1; hypothetical protein KFL_004140070 [Klebsormidium flaccidum]}	{sp|O34598|GUAD_BACSU; Guanine deaminase OS=Bacillus subtilis (strain 168) GN=guaD PE=1 SV=1}	{ppp:PHYPADRAFT_62373; - - - - -}	{CE01371; KOG1018 Cytosine deaminase FCY1 and related enzymes F Nucleotide transport and metabolism ;}	{GO:0008270; zinc ion binding; molecular_function GO:0002100; tRNA wobble adenosine to inosine editing; biological_process GO:0008251; tRNA-specific adenosine deaminase activity; molecular_function}	{NA}	{PF00383:Cytidine and deoxycytidylate deaminase zinc-binding region PF14437:MafB19-like deaminase}
transcript_HQ_CT_transcript103089/f2p0/1510	{NA}	{NA}	{NA}	{NA}	{GO:0016020; membrane; cellular_component GO:0005509; calcium ion binding; molecular_function GO:0055085; transmembrane transport; biological_process GO:0005216; ion channel activity; molecular_function GO:0006811; ion transport; biological_process}	{NA}	{PF13405:EF-hand domain PF13202:EF hand PF13833:EF-hand domain pair PF13499:EF-hand domain pair PF00520:Ion transport protein PF00036:EF hand}
transcript_HQ_CT_transcript103090/f2p0/1517	{XP_001759356.1; predicted protein [Physcomitrella patens]}	{sp|Q0QHL3|CISY_GLOMM; Probable citrate synthase, mitochondrial OS=Glossina morsitans morsitans PE=2 SV=1}	{ppp:PHYPADRAFT_179651; K01647 CS, gltA citrate synthase 2.3.3.1 ko01200; Metabolism; Global and overview maps; Carbon metabolism | ko01210; Metabolism; Global and overview maps; 2-Oxocarboxylic acid metabolism | ko01230; Metabolism; Global and overview maps; Biosynthesis of amino acids | ko00020; Metabolism; Carbohydrate metabolism; Citrate cycle (TCA cycle) | ko00630; Metabolism; Carbohydrate m…	{7290712; KOG2617 Citrate synthase C Energy production and conversion ;}	{GO:0046912; transferase activity, transferring acyl groups, acyl groups converted into alkyl on transfer; molecular_function}	{NA}	{PF00285:Citrate synthase, C-terminal domain}
transcript_HQ_CT_transcript103096/f2p0/1517	{GAQ87395.1; Serine Threonine protein kinase [Klebsormidium flaccidum]}	{sp|Q54DF7|Y2354_DICDI; Probable serine/threonine-protein kinase DDB_G0292354 OS=Dictyostelium discoideum GN=DDB_G0292354 PE=3 SV=1}	{csv:101212463; - - - - -}	{CE06325; KOG1164 Casein kinase (serine/threonine/tyrosine protein kinase) T Signal transduction mechanisms ;}	{GO:0004672; protein kinase activity; molecular_function GO:0004252; serine-type endopeptidase activity; molecular_function GO:0005524; ATP binding; molecular_function GO:0006468; protein phosphorylation; biological_process GO:0006508; proteolysis; biological_process GO:0016020; membrane; cellular_component GO:0016773; phosphotransferase activity, alcohol group as acceptor; molecular_function}	{NA}	{PF06293:Lipopolysaccharide kinase (Kdo/WaaP) family PF00069:Protein kinase domain PF00082:Subtilase family PF07714:Protein tyrosine kinase}
transcript_HQ_CT_transcript1031/f2p0/6487	{NA}	{NA}	{NA}	{NA}	{NA}	{NA}	{NA}
transcript_HQ_CT_transcript103104/f2p0/1521	{NA}	{NA}	{NA}	{NA}	{NA}	{NA}	{NA}
transcript_HQ_CT_transcript103109/f2p0/1522	{NA}	{sp|Q4KMD7|STPAP_DANRE; Speckle targeted PIP5K1A-regulated poly(A) polymerase OS=Danio rerio GN=tut1 PE=2 SV=1}	{NA}	{Hs22044581; KOG2277 S-M checkpoint control protein CID1 and related nucleotidyltransferases D Cell cycle control, cell division, chromosome partitioning ;}	{GO:0004190; aspartic-type endopeptidase activity; molecular_function GO:0016485; protein processing; biological_process GO:0016021; integral to membrane; cellular_component}	{NA}	{PF01080:Presenilin}
transcript_HQ_CT_transcript103111/f2p0/1512	{XP_007508837.1; predicted protein [Bathycoccus prasinos]}	{sp|Q8R3F5|FABD_MOUSE; Malonyl-CoA-acyl carrier protein transacylase, mitochondrial OS=Mus musculus GN=Mcat PE=1 SV=3}	{bpg:Bathy15g00060; K00645 fabD [acyl-carrier-protein] S-malonyltransferase 2.3.1.39 ko01212; Metabolism; Global and overview maps; Fatty acid metabolism | ko00061; Metabolism; Lipid metabolism; Fatty acid biosynthesis}	{Hs20561632; KOG2926 Malonyl-CoA:ACP transacylase I Lipid transport and metabolism ;}	{GO:0005515; protein binding; molecular_function}	{NA}	{PF13606:Ankyrin repeat PF00023:Ankyrin repeat}
transcript_HQ_CT_transcript103114/f3p0/1594	{ONK81708.1; uncharacterized protein A4U43_C01F32070 [Asparagus officinalis]}	{NA}	{nnu:104596944; K12865 PQBP1, NPW38 polyglutamine-binding protein 1 - ko03040; Genetic Information Processing; Transcription; Spliceosome}	{Hs22067492; KOG0940 Ubiquitin protein ligase RSP5/NEDD4 O Posttranslational modification, protein turnover, chaperones ;}	{GO:0003677; DNA binding; molecular_function GO:0005634; nucleus; cellular_component GO:0005515; protein binding; molecular_function}	{NA}	{PF01429:Methyl-CpG binding domain PF00397:WW domain}
transcript_HQ_CT_transcript103122/f3p0/1512	{NA}	{NA}	{NA}	{NA}	{GO:0006810; transport; biological_process GO:0005886; plasma membrane; cellular_component}	{NA}	{PF04632:Fusaric acid resistance protein family}
transcript_HQ_CT_transcript103125/f3p0/1511	{XP_008806914.1; PREDICTED: DNA primase small subunit [Phoenix dactylifera]}	{sp|P20664|PRI1_MOUSE; DNA primase small subunit OS=Mus musculus GN=Prim1 PE=1 SV=1}	{crb:CARUB_v10004795mg; K02684 PRI1 DNA primase small subunit 2.7.7.- ko00230; Metabolism; Nucleotide metabolism; Purine metabolism | ko00240; Metabolism; Nucleotide metabolism; Pyrimidine metabolism | ko03030; Genetic Information Processing; Replication and repair; DNA replication}	{Hs4506051; KOG2851 Eukaryotic-type DNA primase, catalytic (small) subunit L Replication, recombination and repair ;}	{GO:0006269; DNA replication, synthesis of RNA primer; biological_process GO:0003896; DNA primase activity; molecular_function}	{NA}	{PF01896:DNA primase small subunit}
transcript_HQ_CT_transcript103126/f2p0/1512	{NA}	{sp|Q3SY77|UD3A2_HUMAN; UDP-glucuronosyltransferase 3A2 OS=Homo sapiens GN=UGT3A2 PE=2 SV=1}	{NA}	{Hs22047781; KOG1192 UDP-glucuronosyl and UDP-glucosyl transferase GC Carbohydrate transport and metabolism ; Energy production and conversion ;}	{GO:0016758; transferase activity, transferring hexosyl groups; molecular_function GO:0008152; NA}	{NA}	{PF04101:Glycosyltransferase family 28 C-terminal domain PF00201:UDP-glucoronosyl and UDP-glucosyl transferase}
transcript_HQ_CT_transcript10313/f3p0/4320	{KXZ41388.1; hypothetical protein GPECTOR_500g462 [Gonium pectorale]}	{NA}	{NA}	{NA}	{GO:0008289; lipid binding; molecular_function GO:0005576; NA GO:0006811; ion transport; biological_process GO:0055085; transmembrane transport; biological_process GO:0016020; membrane; cellular_component GO:0005216; ion channel activity; molecular_function GO:0006869; lipid transport; biological_process}	{NA}	{PF07464:Apolipophorin-III precursor (apoLp-III) PF00520:Ion transport protein}
transcript_HQ_CT_transcript103131/f3p0/1683	{NA}	{NA}	{NA}	{NA}	{NA}	{NA}	{NA}
transcript_HQ_CT_transcript103134/f2p0/1518	{NA}	{NA}	{NA}	{NA}	{GO:0003676; nucleic acid binding; molecular_function GO:0005515; protein binding; molecular_function}	{NA}	{PF00397:WW domain PF01424:R3H domain}
transcript_HQ_CT_transcript103135/f2p0/1513	{JAT68934.1; hypothetical protein g.8812, partial [Auxenochlorella protothecoides]}	{sp|Q8I615|ORC1_PLAF7; Origin recognition complex subunit 1 OS=Plasmodium falciparum (isolate 3D7) GN=orc1 PE=1 SV=1}	{mis:MICPUN_88660; K02603 ORC1 origin recognition complex subunit 1 - ko04110; Cellular Processes; Cell growth and death; Cell cycle | ko04111; Cellular Processes; Cell growth and death; Cell cycle - yeast | ko04113; Cellular Processes; Cell growth and death; Meiosis - yeast}	{Hs4758850; KOG1514 Origin recognition complex, subunit 1, and related proteins L Replication, recombination and repair ;}	{GO:0005524; ATP binding; molecular_function GO:0098519; NA GO:0001104; RNA polymerase II transcription cofactor activity; molecular_function GO:0006357; regulation of transcription from RNA polymerase II promoter; biological_process GO:0016592; mediator complex; cellular_component}	{NA}	{PF01637:ATPase domain predominantly from Archaea PF00004:ATPase family associated with various cellular activities (AAA) PF03266:NTPase PF10232:Mediator of RNA polymerase II transcription complex subunit 8}
transcript_HQ_CT_transcript103136/f6p0/1508	{NA}	{NA}	{NA}	{NA}	{NA}	{NA}	{NA}
transcript_HQ_CT_transcript103142/f2p0/1508	{NA}	{NA}	{NA}	{NA}	{NA}	{NA}	{NA}
transcript_HQ_CT_transcript103147/f2p0/1515	{NA}	{NA}	{NA}	{NA}	{GO:0006811; ion transport; biological_process GO:0007165; signal transduction; biological_process GO:0005578; proteinaceous extracellular matrix; cellular_component GO:0016020; membrane; cellular_component GO:0005509; calcium ion binding; molecular_function GO:0055085; transmembrane transport; biological_process GO:0005216; ion channel activity; molecular_function}	{NA}	{PF13833:EF-hand domain pair PF13202:EF hand PF13405:EF-hand domain PF13499:EF-hand domain pair PF10591:Secreted protein acidic and rich in cysteine Ca binding region PF00520:Ion transport protein PF00036:EF hand}
transcript_HQ_CT_transcript103154/f2p0/1499	{NA}	{NA}	{NA}	{NA}	{NA}	{NA}	{NA}
transcript_HQ_CT_transcript103155/f3p0/1511	{NA}	{NA}	{thj:104805610; K13448 CML calcium-binding protein CML - ko04626; Organismal Systems; Environmental adaptation; Plant-pathogen interaction}	{NA}	{GO:0050920; regulation of chemotaxis; biological_process GO:0051259; protein oligomerization; biological_process GO:0005515; protein binding; molecular_function GO:0009288; bacterial-type flagellum; cellular_component GO:0007165; signal transduction; biological_process GO:0003824; NA GO:0005578; proteinaceous extracellular matrix; cellular_component GO:0005509; calcium ion binding; molecular_fun…	{NA}	{PF12763:Cytoskeletal-regulatory complex EF hand PF13499:EF-hand domain pair PF13833:EF-hand domain pair PF13202:EF hand PF13405:EF-hand domain PF07743:HSCB C-terminal oligomerisation domain PF10591:Secreted protein acidic and rich in cysteine Ca binding region PF04344:Chemotaxis phosphatase, CheZ PF00036:EF hand}
transcript_HQ_CT_transcript103157/f2p0/1523	{NA}	{NA}	{NA}	{NA}	{GO:0006355; regulation of transcription, DNA-dependent; biological_process GO:0003700; sequence-specific DNA binding transcription factor activity; molecular_function}	{NA}	{PF00126:Bacterial regulatory helix-turn-helix protein, lysR family}
transcript_HQ_CT_transcript103158/f2p0/1514	{NA}	{NA}	{NA}	{NA}	{GO:0016853; isomerase activity; molecular_function GO:0015081; sodium ion transmembrane transporter activity; molecular_function GO:0016020; membrane; cellular_component GO:0071436; sodium ion export; biological_process GO:0008948; oxaloacetate decarboxylase activity; molecular_function}	{NA}	{PF04277:Oxaloacetate decarboxylase, gamma chain PF00639:PPIC-type PPIASE domain}
transcript_HQ_CT_transcript103161/f3p0/1518	{XP_002957821.1; hypothetical protein VOLCADRAFT_77684 [Volvox carteri f. nagariensis]}	{sp|Q27954|COPA_BOVIN; Coatomer subunit alpha OS=Bos taurus GN=COPA PE=1 SV=1}	{vcn:VOLCADRAFT_77684; K05236 COPA, RET1 coatomer subunit alpha - -}	{Hs4758030; KOG0292 Vesicle coat complex COPI, alpha subunit U Intracellular trafficking, secretion, and vesicular transport ;}	{GO:0005198; NA GO:0005515; protein binding; molecular_function GO:0016192; vesicle-mediated transport; biological_process GO:0006886; intracellular protein transport; biological_process GO:0030126; COPI vesicle coat; cellular_component}	{NA}	{PF06957:Coatomer (COPI) alpha subunit C-terminus PF13374:Tetratricopeptide repeat PF00515:Tetratricopeptide repeat}
transcript_HQ_CT_transcript103164/f2p0/1527	{XP_002508707.1; predicted protein, partial [Micromonas commoda]}	{sp|Q12797|ASPH_HUMAN; Aspartyl/asparaginyl beta-hydroxylase OS=Homo sapiens GN=ASPH PE=1 SV=3}	{mis:MICPUN_73377; - - - - -}	{Hs14589866; KOG3696 Aspartyl beta-hydroxylase O Posttranslational modification, protein turnover, chaperones ;}	{GO:0005515; protein binding; molecular_function GO:0018193; peptidyl-amino acid modification; biological_process}	{NA}	{PF13181:Tetratricopeptide repeat PF05118:Aspartyl/Asparaginyl beta-hydroxylase}
transcript_HQ_CT_transcript10317/f2p0/4333	{XP_017183860.1; PREDICTED: CBL-interacting serine/threonine-protein kinase 8-like [Malus domestica]}	{sp|P34101|FHKC_DICDI; Probable serine/threonine-protein kinase fhkC OS=Dictyostelium discoideum GN=fhkC PE=3 SV=2}	{rcu:8280358; - - - - -}	{Hs20545245; KOG0588 Serine/threonine protein kinase D Cell cycle control, cell division, chromosome partitioning ;}	{GO:0004672; protein kinase activity; molecular_function GO:0005524; ATP binding; molecular_function GO:0006777; Mo-molybdopterin cofactor biosynthetic process; biological_process GO:0016020; membrane; cellular_component GO:0007165; signal transduction; biological_process GO:0005515; protein binding; molecular_function GO:0006468; protein phosphorylation; biological_process GO:0016773; phosphotra…	{NA}	{PF05773:RWD domain PF05445:Poxvirus serine/threonine protein kinase PF07714:Protein tyrosine kinase PF06293:Lipopolysaccharide kinase (Kdo/WaaP) family PF02391:MoaE protein PF00531:Death domain PF00069:Protein kinase domain}
transcript_HQ_CT_transcript103170/f2p0/1511	{NA}	{NA}	{NA}	{NA}	{NA}	{NA}	{NA}
transcript_HQ_CT_transcript103175/f2p0/1522	{NA}	{NA}	{NA}	{NA}	{NA}	{NA}	{NA}
transcript_HQ_CT_transcript103177/f2p0/1549	{XP_020093484.1; pentatricopeptide repeat-containing protein At5g61990, mitochondrial [Ananas comosus]}	{sp|Q0WVK7|PPR12_ARATH; Pentatricopeptide repeat-containing protein At1g05670, mitochondrial OS=Arabidopsis thaliana GN=At1g05670 PE=2 SV=1}	{pda:103707812; K17964 LRPPRC leucine-rich PPR motif-containing protein, mitochondrial - -}	{At1g05670_2; KOG4197 FOG: PPR repeat R General function prediction only ;}	{GO:0005743; mitochondrial inner membrane; cellular_component GO:0042802; identical protein binding; molecular_function GO:0015074; DNA integration; biological_process GO:0016192; vesicle-mediated transport; biological_process GO:0006886; intracellular protein transport; biological_process GO:0004129; cytochrome-c oxidase activity; molecular_function GO:0003677; DNA binding; molecular_function}	{NA}	{PF00637:Region in Clathrin and VPS PF07721:Tetratricopeptide repeat PF14659:Phage integrase, N-terminal SAM-like domain PF02284:Cytochrome c oxidase subunit Va}
transcript_HQ_CT_transcript10318/f2p0/4364	{NA}	{NA}	{cvr:CHLNCDRAFT_133698; - - - - -}	{NA}	{GO:0004842; ubiquitin-protein ligase activity; molecular_function GO:0005680; anaphase-promoting complex; cellular_component GO:0046872; metal ion binding; molecular_function GO:0008270; zinc ion binding; molecular_function GO:0005515; protein binding; molecular_function}	{NA}	{PF13639:Ring finger domain PF12861:Anaphase-promoting complex subunit 11 RING-H2 finger PF12678:RING-H2 zinc finger domain PF00097:Zinc finger, C3HC4 type (RING finger) PF14634:zinc-RING finger domain PF11789:Zinc-finger of the MIZ type in Nse subunit PF17123:RING-like zinc finger}
transcript_HQ_CT_transcript103180/f2p0/1507	{NA}	{NA}	{NA}	{NA}	{NA}	{NA}	{NA}
transcript_HQ_CT_transcript103181/f2p0/1507	{XP_011467223.1; PREDICTED: calcium-binding protein CML24-like [Fragaria vesca subsp. vesca]}	{sp|Q6L5F4|CML14_ORYSJ; Probable calcium-binding protein CML14 OS=Oryza sativa subsp. japonica GN=CML14 PE=2 SV=1}	{fve:101299034; K13448 CML calcium-binding protein CML - ko04626; Organismal Systems; Environmental adaptation; Plant-pathogen interaction}	{7301102_2; KOG0802 E3 ubiquitin ligase O Posttranslational modification, protein turnover, chaperones ;}	{GO:0004842; ubiquitin-protein ligase activity; molecular_function GO:0046872; metal ion binding; molecular_function GO:0005578; proteinaceous extracellular matrix; cellular_component GO:0007165; signal transduction; biological_process GO:0005515; protein binding; molecular_function GO:0005509; calcium ion binding; molecular_function GO:0005680; anaphase-promoting complex; cellular_component GO:0…	{NA}	{PF12861:Anaphase-promoting complex subunit 11 RING-H2 finger PF14634:zinc-RING finger domain PF13499:EF-hand domain pair PF10591:Secreted protein acidic and rich in cysteine Ca binding region PF13639:Ring finger domain PF00036:EF hand PF00097:Zinc finger, C3HC4 type (RING finger) PF13405:EF-hand domain PF13833:EF-hand domain pair PF13202:EF hand PF12678:RING-H2 zinc finger domain}
transcript_HQ_CT_transcript103184/f2p0/1506	{XP_015873561.1; PREDICTED: F-box protein At2g26850 isoform X1 [Ziziphus jujuba]}	{sp|Q6NKN8|FB132_ARATH; F-box protein At2g41170 OS=Arabidopsis thaliana GN=At2g41170 PE=2 SV=1}	{cic:CICLE_v10011910mg; - - - - -}	{NA}	{NA}	{NA}	{NA}
transcript_HQ_CT_transcript103192/f2p0/1510	{NA}	{NA}	{NA}	{NA}	{GO:0071203; WASH complex; cellular_component}	{NA}	{PF10152:Predicted coiled-coil domain-containing protein (DUF2360)}
transcript_HQ_CT_transcript103194/f2p0/1382	{NA}	{NA}	{NA}	{NA}	{NA}	{NA}	{NA}
transcript_HQ_CT_transcript10320/f2p0/4323	{XP_012853379.1; PREDICTED: ABC transporter D family member 1 [Erythranthe guttata]}	{sp|Q94FB9|AB1D_ARATH; ABC transporter D family member 1 OS=Arabidopsis thaliana GN=ABCC1 PE=1 SV=1}	{fve:101290698; - - - - -}	{7293647; KOG0060 Long-chain acyl-CoA transporter, ABC superfamily (involved in peroxisome organization and biogenesis) IR Lipid transport and metabolism ; General function prediction only ;}	{GO:0055085; transmembrane transport; biological_process GO:0042626; ATPase activity, coupled to transmembrane movement of substances; molecular_function GO:0016887; ATPase activity; molecular_function GO:0016021; integral to membrane; cellular_component GO:0005524; ATP binding; molecular_function GO:0006810; transport; biological_process}	{NA}	{PF00005:ABC transporter PF06472:ABC transporter transmembrane region 2 PF13304:AAA domain, putative AbiEii toxin, Type IV TA system}
transcript_HQ_CT_transcript103209/f2p0/1533	{XP_009414877.1; PREDICTED: aldehyde dehydrogenase family 3 member H1-like [Musa acuminata subsp. malaccensis]}	{sp|P11883|AL3A1_RAT; Aldehyde dehydrogenase, dimeric NADP-preferring OS=Rattus norvegicus GN=Aldh3a1 PE=1 SV=3}	{mus:103971266; K00128 ALDH aldehyde dehydrogenase (NAD+) 1.2.1.3 ko00010; Metabolism; Carbohydrate metabolism; Glycolysis / Gluconeogenesis | ko00053; Metabolism; Carbohydrate metabolism; Ascorbate and aldarate metabolism | ko00620; Metabolism; Carbohydrate metabolism; Pyruvate metabolism | ko00071; Metabolism; Lipid metabolism; Fatty acid degradation | ko00561; Metabolism; Lipid metabolism; Gly…	{Hs21359829; KOG2456 Aldehyde dehydrogenase C Energy production and conversion ;}	{GO:0008152; NA GO:0016491; oxidoreductase activity; molecular_function GO:0055114; oxidation-reduction process; biological_process}	{NA}	{PF00171:Aldehyde dehydrogenase family}
transcript_HQ_CT_transcript10321/f2p0/4320	{NA}	{NA}	{NA}	{NA}	{GO:0003993; acid phosphatase activity; molecular_function GO:0046872; metal ion binding; molecular_function GO:0005515; protein binding; molecular_function}	{NA}	{PF16656:Purple acid Phosphatase, N-terminal domain PF00041:Fibronectin type III domain}
transcript_HQ_CT_transcript103211/f3p0/1513	{NA}	{NA}	{NA}	{NA}	{NA}	{NA}	{NA}
transcript_HQ_CT_transcript103213/f2p0/1511	{XP_001784578.1; predicted protein [Physcomitrella patens]}	{sp|O00534|VMA5A_HUMAN; von Willebrand factor A domain-containing protein 5A OS=Homo sapiens GN=VWA5A PE=2 SV=2}	{ppp:PHYPADRAFT_160822; - - - - -}	{NA}	{NA}	{NA}	{NA}
transcript_HQ_CT_transcript103214/f3p0/1523	{NA}	{NA}	{NA}	{NA}	{GO:0005515; protein binding; molecular_function}	{NA}	{PF00400:WD domain, G-beta repeat}
transcript_HQ_CT_transcript103222/f3p0/1521	{NA}	{NA}	{NA}	{NA}	{GO:0003677; DNA binding; molecular_function}	{NA}	{PF02178:AT hook motif}
transcript_HQ_CT_transcript103225/f3p0/1471	{XP_004965636.1; PREDICTED: endonuclease V [Setaria italica]}	{sp|Q8C9A2|ENDOV_MOUSE; Endonuclease V OS=Mus musculus GN=Endov PE=1 SV=2}	{sot:102585556; - - - - -}	{At4g31150; KOG4417 Predicted endonuclease R General function prediction only ;}	{GO:0004519; endonuclease activity; molecular_function GO:0006281; DNA repair; biological_process}	{NA}	{PF04493:Endonuclease V}
transcript_HQ_CT_transcript103226/f2p0/1500	{NA}	{NA}	{NA}	{NA}	{GO:0042173; regulation of sporulation resulting in formation of a cellular spore; biological_process GO:0003700; sequence-specific DNA binding transcription factor activity; molecular_function GO:0007030; Golgi organization; biological_process GO:0006355; regulation of transcription, DNA-dependent; biological_process GO:0006914; autophagy; biological_process GO:0043565; sequence-specific DNA bin…	{NA}	{PF04977:Septum formation initiator PF08769:Sporulation initiation factor Spo0A C terminal PF00170:bZIP transcription factor PF01166:TSC-22/dip/bun family PF09787:Golgin subfamily A member 5 PF04111:Autophagy protein Apg6}
transcript_HQ_CT_transcript103228/f2p0/1520	{NA}	{NA}	{NA}	{NA}	{NA}	{NA}	{NA}
[truncated: 25,509 more rows]
